# Supplementary material for: High resolution microfluidic assay and probabilistic modeling reveal cooperation between T cells in tumor killing
Source: Nat Commun. 2022 Jun 3;13:3111. doi: 10.1038/s41467-022-30575-2 (PMC9166723; doi:10.1038/s41467-022-30575-2)
Supplement: Supplementary file 8 — Supplementary Software 1 [file 41467_2022_30575_MOESM8_ESM.zip]

Archive with 250 entries (201 files):
- public_code/
- __MACOSX/._public_code
- public_code/.DS_Store
- __MACOSX/public_code/._.DS_Store
- public_code/p_fragmentation_estimation.ipynb
- __MACOSX/public_code/._p_fragmentation_estimation.ipynb
- public_code/data_processing.ipynb
- __MACOSX/public_code/._data_processing.ipynb
- public_code/MIOCS_record_fragmentation.xlsx
- __MACOSX/public_code/._MIOCS_record_fragmentation.xlsx
- public_code/20201125_lambda_per_n_exp_2020.csv
- __MACOSX/public_code/._20201125_lambda_per_n_exp_2020.csv
- public_code/.gitignore
- __MACOSX/public_code/._.gitignore
- public_code/hitting_times.ipynb
- __MACOSX/public_code/._hitting_times.ipynb
- public_code/.ipynb_checkpoints/
- __MACOSX/public_code/._.ipynb_checkpoints
- public_code/.git/
- __MACOSX/public_code/._.git
- public_code/accumulation_data/
- __MACOSX/public_code/._accumulation_data
- public_code/simulation.ipynb
- __MACOSX/public_code/._simulation.ipynb
- public_code/.ipynb_checkpoints/Simulation_publication-checkpoint.ipynb
- __MACOSX/public_code/.ipynb_checkpoints/._Simulation_publication-checkpoint.ipynb
- public_code/.ipynb_checkpoints/p_fragmentation_estimation-checkpoint.ipynb
- __MACOSX/public_code/.ipynb_checkpoints/._p_fragmentation_estimation-checkpoint.ipynb
- public_code/.ipynb_checkpoints/data_processing-checkpoint.ipynb
- __MACOSX/public_code/.ipynb_checkpoints/._data_processing-checkpoint.ipynb
- public_code/.ipynb_checkpoints/HittingTimesSimulation_publication-checkpoint.ipynb
- __MACOSX/public_code/.ipynb_checkpoints/._HittingTimesSimulation_publication-checkpoint.ipynb
- public_code/.git/ORIG_HEAD
- __MACOSX/public_code/.git/._ORIG_HEAD
- public_code/.git/config
- __MACOSX/public_code/.git/._config
- public_code/.git/objects/
- __MACOSX/public_code/.git/._objects
- public_code/.git/HEAD
- __MACOSX/public_code/.git/._HEAD
- public_code/.git/info/
- __MACOSX/public_code/.git/._info
- public_code/.git/logs/
- __MACOSX/public_code/.git/._logs
- public_code/.git/description
- __MACOSX/public_code/.git/._description
- public_code/.git/hooks/
- __MACOSX/public_code/.git/._hooks
- public_code/.git/refs/
- __MACOSX/public_code/.git/._refs
- public_code/.git/index
- __MACOSX/public_code/.git/._index
- public_code/.git/COMMIT_EDITMSG
- __MACOSX/public_code/.git/._COMMIT_EDITMSG
- public_code/.git/FETCH_HEAD
- __MACOSX/public_code/.git/._FETCH_HEAD
- public_code/accumulation_data/OVA/
- __MACOSX/public_code/accumulation_data/._OVA
- public_code/accumulation_data/.DS_Store
- __MACOSX/public_code/accumulation_data/._.DS_Store
- public_code/accumulation_data/WT/
- __MACOSX/public_code/accumulation_data/._WT
- public_code/.git/objects/3e/
- __MACOSX/public_code/.git/objects/._3e
- public_code/.git/objects/50/
- __MACOSX/public_code/.git/objects/._50
- public_code/.git/objects/04/
- __MACOSX/public_code/.git/objects/._04
- public_code/.git/objects/67/
- __MACOSX/public_code/.git/objects/._67
- public_code/.git/objects/34/
- __MACOSX/public_code/.git/objects/._34
- public_code/.git/objects/5a/
- __MACOSX/public_code/.git/objects/._5a
- public_code/.git/objects/d9/
- __MACOSX/public_code/.git/objects/._d9
- public_code/.git/objects/ac/
- __MACOSX/public_code/.git/objects/._ac
- public_code/.git/objects/b4/
- __MACOSX/public_code/.git/objects/._b4
- public_code/.git/objects/bd/
- __MACOSX/public_code/.git/objects/._bd
- public_code/.git/objects/f5/
- __MACOSX/public_code/.git/objects/._f5
- public_code/.git/objects/ca/
- __MACOSX/public_code/.git/objects/._ca
- public_code/.git/objects/11/
- __MACOSX/public_code/.git/objects/._11
- public_code/.git/objects/8f/
- __MACOSX/public_code/.git/objects/._8f
- public_code/.git/objects/19/
- __MACOSX/public_code/.git/objects/._19
- public_code/.git/objects/4d/
- __MACOSX/public_code/.git/objects/._4d
- public_code/.git/objects/6b/
- __MACOSX/public_code/.git/objects/._6b
- public_code/.git/objects/96/
- __MACOSX/public_code/.git/objects/._96
- public_code/.git/objects/54/
- __MACOSX/public_code/.git/objects/._54
- public_code/.git/objects/52/
- __MACOSX/public_code/.git/objects/._52
- public_code/.git/objects/97/
- __MACOSX/public_code/.git/objects/._97
- public_code/.git/objects/b1/
- __MACOSX/public_code/.git/objects/._b1
- public_code/.git/objects/ef/
- __MACOSX/public_code/.git/objects/._ef
- public_code/.git/objects/e1/
- __MACOSX/public_code/.git/objects/._e1
- public_code/.git/objects/fa/
- __MACOSX/public_code/.git/objects/._fa
- public_code/.git/objects/41/
- __MACOSX/public_code/.git/objects/._41
- public_code/.git/objects/83/
- __MACOSX/public_code/.git/objects/._83
- public_code/.git/objects/85/
- __MACOSX/public_code/.git/objects/._85
- public_code/.git/objects/47/
- __MACOSX/public_code/.git/objects/._47
- public_code/.git/objects/7f/
- __MACOSX/public_code/.git/objects/._7f
- public_code/.git/objects/22/
- __MACOSX/public_code/.git/objects/._22
- public_code/.git/info/exclude
- __MACOSX/public_code/.git/info/._exclude
- public_code/.git/logs/HEAD
- __MACOSX/public_code/.git/logs/._HEAD
- public_code/.git/logs/refs/
- __MACOSX/public_code/.git/logs/._refs
- public_code/.git/hooks/commit-msg.sample
- __MACOSX/public_code/.git/hooks/._commit-msg.sample
- public_code/.git/hooks/pre-rebase.sample
- __MACOSX/public_code/.git/hooks/._pre-rebase.sample
- public_code/.git/hooks/pre-commit.sample
- __MACOSX/public_code/.git/hooks/._pre-commit.sample
- public_code/.git/hooks/applypatch-msg.sample
- __MACOSX/public_code/.git/hooks/._applypatch-msg.sample
- public_code/.git/hooks/fsmonitor-watchman.sample
- __MACOSX/public_code/.git/hooks/._fsmonitor-watchman.sample
- public_code/.git/hooks/pre-receive.sample
- __MACOSX/public_code/.git/hooks/._pre-receive.sample
- public_code/.git/hooks/prepare-commit-msg.sample
- __MACOSX/public_code/.git/hooks/._prepare-commit-msg.sample
- public_code/.git/hooks/post-update.sample
- __MACOSX/public_code/.git/hooks/._post-update.sample
- public_code/.git/hooks/pre-applypatch.sample
- __MACOSX/public_code/.git/hooks/._pre-applypatch.sample
- public_code/.git/hooks/pre-push.sample
- __MACOSX/public_code/.git/hooks/._pre-push.sample
- public_code/.git/hooks/update.sample
- __MACOSX/public_code/.git/hooks/._update.sample
- public_code/.git/refs/heads/
- __MACOSX/public_code/.git/refs/._heads
- public_code/.git/refs/remotes/
- __MACOSX/public_code/.git/refs/._remotes
- public_code/accumulation_data/OVA/deadFrame_2min_20201015.csv
- __MACOSX/public_code/accumulation_data/OVA/._deadFrame_2min_20201015.csv
- public_code/accumulation_data/OVA/endPointFrame_2min_20201015.csv
- __MACOSX/public_code/accumulation_data/OVA/._endPointFrame_2min_20201015.csv
- public_code/accumulation_data/OVA/endPointFrame_2min_20200804.csv
- __MACOSX/public_code/accumulation_data/OVA/._endPointFrame_2min_20200804.csv
- public_code/accumulation_data/OVA/deadFrame_2min_20200804.csv
- __MACOSX/public_code/accumulation_data/OVA/._deadFrame_2min_20200804.csv
- public_code/accumulation_data/OVA/endPointFrame_2min_20201113.csv
- __MACOSX/public_code/accumulation_data/OVA/._endPointFrame_2min_20201113.csv
- public_code/accumulation_data/OVA/deadFrame_2min_20201113.csv
- __MACOSX/public_code/accumulation_data/OVA/._deadFrame_2min_20201113.csv
- public_code/accumulation_data/WT/deadFrame_2min_20200623.csv
- __MACOSX/public_code/accumulation_data/WT/._deadFrame_2min_20200623.csv
- public_code/accumulation_data/WT/deadFrame_2min_20200602.csv
- __MACOSX/public_code/accumulation_data/WT/._deadFrame_2min_20200602.csv
- public_code/.git/objects/3e/bacd69360bbb80c7e3abbae589f9abc9b90b46
- __MACOSX/public_code/.git/objects/3e/._bacd69360bbb80c7e3abbae589f9abc9b90b46
- public_code/.git/objects/50/08ddfcf53c02e82d7eee2e57c38e5672ef89f6
- __MACOSX/public_code/.git/objects/50/._08ddfcf53c02e82d7eee2e57c38e5672ef89f6
- public_code/.git/objects/04/d1a9bd0c93f71fca56d5c6a586852ba2a9808c
- __MACOSX/public_code/.git/objects/04/._d1a9bd0c93f71fca56d5c6a586852ba2a9808c
- public_code/.git/objects/67/8e36c86d0aba73095468dc104cac9321454fc7
- __MACOSX/public_code/.git/objects/67/._8e36c86d0aba73095468dc104cac9321454fc7
- public_code/.git/objects/34/640d732bb19ab152e310d6f3eb1fd438dfaed0
- __MACOSX/public_code/.git/objects/34/._640d732bb19ab152e310d6f3eb1fd438dfaed0
- public_code/.git/objects/5a/b0e1516ab00047f5ef159691dd4743da209efb
- __MACOSX/public_code/.git/objects/5a/._b0e1516ab00047f5ef159691dd4743da209efb
- public_code/.git/objects/d9/ed06c567f8ac8579699ff8430620d0cf535bf9
- __MACOSX/public_code/.git/objects/d9/._ed06c567f8ac8579699ff8430620d0cf535bf9
- public_code/.git/objects/ac/cb291dcdbdb20242a70ce5636b409c91146d55
- __MACOSX/public_code/.git/objects/ac/._cb291dcdbdb20242a70ce5636b409c91146d55
- public_code/.git/objects/b4/5178bb9880749ec81c9ef02bbf79c594f622b7
- __MACOSX/public_code/.git/objects/b4/._5178bb9880749ec81c9ef02bbf79c594f622b7
- public_code/.git/objects/bd/d73d00eb5099fdfa18462f7b7498ddd3f82289
- __MACOSX/public_code/.git/objects/bd/._d73d00eb5099fdfa18462f7b7498ddd3f82289
- public_code/.git/objects/f5/1bf046a0daaa85501cb9bbf9ac270a8515f3ae
- __MACOSX/public_code/.git/objects/f5/._1bf046a0daaa85501cb9bbf9ac270a8515f3ae
- public_code/.git/objects/ca/9170f6dbf7e6580c282ba1ac2ecb7357a31fd3
- __MACOSX/public_code/.git/objects/ca/._9170f6dbf7e6580c282ba1ac2ecb7357a31fd3
- public_code/.git/objects/11/7558390e3c9d4cadbb76241fcbabe338330a58
- __MACOSX/public_code/.git/objects/11/._7558390e3c9d4cadbb76241fcbabe338330a58
- public_code/.git/objects/8f/ba2cba1f218994a841e475903f21800a6dc4bb
- __MACOSX/public_code/.git/objects/8f/._ba2cba1f218994a841e475903f21800a6dc4bb
- public_code/.git/objects/19/0125f05352406fbfef29e82afba6dc2a65d4f0
- __MACOSX/public_code/.git/objects/19/._0125f05352406fbfef29e82afba6dc2a65d4f0
- public_code/.git/objects/4d/fbad483b487e72869879a3597e69426de32b94
- __MACOSX/public_code/.git/objects/4d/._fbad483b487e72869879a3597e69426de32b94
- public_code/.git/objects/6b/02acd47ebd0eef0891bed3349410287fe06f0a
- __MACOSX/public_code/.git/objects/6b/._02acd47ebd0eef0891bed3349410287fe06f0a
- public_code/.git/objects/96/d3399407a7e43c3c9caae5b8d5e08f01c68473
- __MACOSX/public_code/.git/objects/96/._d3399407a7e43c3c9caae5b8d5e08f01c68473
- public_code/.git/objects/54/315d9eca3d3b8c64a1055496bdbb270c2b1c54
- __MACOSX/public_code/.git/objects/54/._315d9eca3d3b8c64a1055496bdbb270c2b1c54
- public_code/.git/objects/52/1dadadd70cdb1930242d6bb43518fac63f12e9
- __MACOSX/public_code/.git/objects/52/._1dadadd70cdb1930242d6bb43518fac63f12e9
- public_code/.git/objects/97/0664994ec3145c4ae59df275e4f6610fd78942
- __MACOSX/public_code/.git/objects/97/._0664994ec3145c4ae59df275e4f6610fd78942
- public_code/.git/objects/b1/d16cc1b8b45346ab54cb528392e45aecc4aa8e
- __MACOSX/public_code/.git/objects/b1/._d16cc1b8b45346ab54cb528392e45aecc4aa8e
- public_code/.git/objects/ef/372cddc043695250f00a8eee5569631f00d701
- __MACOSX/public_code/.git/objects/ef/._372cddc043695250f00a8eee5569631f00d701
- public_code/.git/objects/e1/a0783bc5b63aca3688e6f0bc1e86038fa42db7
- __MACOSX/public_code/.git/objects/e1/._a0783bc5b63aca3688e6f0bc1e86038fa42db7
- public_code/.git/objects/fa/567b614f09c17374e21c14aa050f761be7e6b9
- __MACOSX/public_code/.git/objects/fa/._567b614f09c17374e21c14aa050f761be7e6b9
- public_code/.git/objects/41/cb144300ed187cd5e3a6b4db23fefa7c13ffbe
- __MACOSX/public_code/.git/objects/41/._cb144300ed187cd5e3a6b4db23fefa7c13ffbe
- public_code/.git/objects/83/723d36999e15af187c0b7b704b034ac8221b5b
- __MACOSX/public_code/.git/objects/83/._723d36999e15af187c0b7b704b034ac8221b5b
- public_code/.git/objects/85/872a4452e363a83ed93d646c7a8d8754addacc
- __MACOSX/public_code/.git/objects/85/._872a4452e363a83ed93d646c7a8d8754addacc
- public_code/.git/objects/47/60c5d73b74c9e318de89132277713400c96e23
- __MACOSX/public_code/.git/objects/47/._60c5d73b74c9e318de89132277713400c96e23
- public_code/.git/objects/7f/fae1526bf995a975bb810b4c7a35c4425538e2
- __MACOSX/public_code/.git/objects/7f/._fae1526bf995a975bb810b4c7a35c4425538e2
- public_code/.git/objects/22/3ed08807c5e144c34cf5836b741777948cc01c
- __MACOSX/public_code/.git/objects/22/._3ed08807c5e144c34cf5836b741777948cc01c
- public_code/.git/logs/refs/heads/
- __MACOSX/public_code/.git/logs/refs/._heads
- public_code/.git/logs/refs/remotes/
- __MACOSX/public_code/.git/logs/refs/._remotes
- public_code/.git/refs/heads/main
- __MACOSX/public_code/.git/refs/heads/._main
- public_code/.git/refs/remotes/origin/
- __MACOSX/public_code/.git/refs/remotes/._origin
- public_code/.git/logs/refs/heads/main
- __MACOSX/public_code/.git/logs/refs/heads/._main
- public_code/.git/logs/refs/remotes/origin/
- __MACOSX/public_code/.git/logs/refs/remotes/._origin
- public_code/.git/refs/remotes/origin/main
- __MACOSX/public_code/.git/refs/remotes/origin/._main
- public_code/.git/logs/refs/remotes/origin/main
- __MACOSX/public_code/.git/logs/refs/remotes/origin/._main
