# Supplementary material for: High resolution microfluidic assay and probabilistic modeling reveal cooperation between T cells in tumor killing
Source: Nat Commun. 2022 Jun 3;13:3111. doi: 10.1038/s41467-022-30575-2 (PMC9166723; doi:10.1038/s41467-022-30575-2)
Supplement: Supplementary file 8 — Supplementary Software 1 [file 41467_2022_30575_MOESM8_ESM.zip › public_code/p_fragmentation_estimation.ipynb]

# %% [code]
import numpy as np
import os
import pandas

import random
import scipy.stats

import seaborn as sns
from tqdm import tqdm_notebook as tqdm
import matplotlib. pyplot as plt
import matplotlib as mpl


# %% [markdown]
# 1) Preparing the data

The accumulation data contained in the files named `AnalysisFrame` and the recorded fragmentation times in the CSV files named `comparisonFrame` are combined for later analysis.

# %% [code]
AnalysisFrame_OVA_20200804 = pandas.read_csv(os.path.join(r'./accumulation_data/OVA',  'deadFrame_2min_20200804.csv'))
AnalysisFrame_OVA_20201015 = pandas.read_csv(os.path.join(r'./accumulation_data/OVA',  'deadFrame_2min_20201015.csv'))
AnalysisFrame_OVA_20201113 = pandas.read_csv(os.path.join(r'./accumulation_data/OVA',  'deadFrame_2min_20201113.csv'))

AnalysisFrame_OVA_20200804 = AnalysisFrame_OVA_20200804.fillna(0)
AnalysisFrame_OVA_20201015 = AnalysisFrame_OVA_20201015.fillna(0)
AnalysisFrame_OVA_20201113 = AnalysisFrame_OVA_20201113.fillna(0)

comparisonFrame_OVA_20200804 = pandas.read_csv(os.path.join(r'./accumulation_data/OVA',  'endPointFrame_2min_20200804.csv'))
comparisonFrame_OVA_20201015 = pandas.read_csv(os.path.join(r'./accumulation_data/OVA',  'endPointFrame_2min_20201015.csv'))
comparisonFrame_OVA_20201113 = pandas.read_csv(os.path.join(r'./accumulation_data/OVA',  'endPointFrame_2min_20201113.csv'))

AnalysisFrame = AnalysisFrame_OVA_20201113.append([comparisonFrame_OVA_20200804, comparisonFrame_OVA_20201015])

for ID in AnalysisFrame.ID.unique():
    
    AnalysisFrame.loc[AnalysisFrame.ID == ID, 'N_max'] = AnalysisFrame.loc[AnalysisFrame.ID == ID, 'N'].max()

# %% [markdown]
The function `prepare_count_frame` combines the information from `comparisonFrame` where the fragmentation times for each well are listed with the tracked number of CTLs on the spheroid contained in `AnalysisFrame`.

# %% [code]
def prepare_count_frame(analysis_frame,
                        comparison_frame):
    
    """
    A function to combine the data tracking the number of CTLs on the spheroid
    and the first fragmentation times into a single DataFrame.
    """
    
    for ID in comparison_frame.ID.unique():
        
        analysis_frame.loc[analysis_frame.ID == ID, 'T_frag'] = comparison_frame.loc[comparison_frame.ID == ID, 'T_frag'].iloc[0]
        analysis_frame.loc[analysis_frame.ID == ID, 'Death'] = comparison_frame.loc[comparison_frame.ID == ID, 'Death'].iloc[0]
        
        # Smoothen the number of cells on the spheroid to avoid
        # spurious detections
        analysis_frame.loc[analysis_frame.ID == ID, 'N contact'] = (analysis_frame.loc[analysis_frame.ID == ID, 'N contact'].rolling(10, min_periods=1).mean()+0.5).astype(int)
        
    analysis_frame['T_frag'] = analysis_frame['T_frag'].fillna(1000)
    
    return analysis_frame[['frame', 'T_frag', 'N contact', 'ID', 'Death']]

OVA_20200804 = prepare_count_frame(AnalysisFrame_OVA_20200804,
                        comparisonFrame_OVA_20200804)
OVA_20201015 = prepare_count_frame(AnalysisFrame_OVA_20201015,
                        comparisonFrame_OVA_20201015)
OVA_20201113 = prepare_count_frame(AnalysisFrame_OVA_20201113,
                        comparisonFrame_OVA_20201113)

# %% [code]
total_position_frame = OVA_20200804.append(OVA_20201015).append(OVA_20201113)
total_position_frame = total_position_frame[total_position_frame.frame <= total_position_frame.T_frag]

# %% [markdown]
# 2) Data analysis

We now estimate the value of $\Gamma_{\text{frag}}$ for different numbers of CTLs on the spheroid $n$. $\Gamma_{\text{frag}}(n)$ is the probability that the $n$ CTLs on the spheroid will cause a fragmentation event over the course of a time-step $\Delta t$.

Maximum-likelihood inference of $\Gamma_{\text{frag}}(n)$ from the experimental data leads to $\Gamma_{\text{frag}}(n) = \frac{N_{\text{frag}}^n}{N_{\text{frag}}^n+N^n}$ where $N_{\text{frag}}^n$ is the number of times a fragmentation event occurs with exactly $n$ CTLs on the spheroid and $N^n$ the number of instances where $n$ CTLs are on the spheroid *before* a fragmentation event occurs.

# %% [code]
rho = pandas.DataFrame()
i = 0

for n_death in np.arange(0,10):

    # get the number of times we see fragmentation at EXACTLY
    # n_death cells on the spheroid

    death_frame = total_position_frame[(total_position_frame.T_frag == total_position_frame.frame) &
                                       (total_position_frame.Death == 1) & 
                                       (total_position_frame['N contact'] == n_death)]

    n_death_instance = len(death_frame)

    # get the total number of times we have n_death on the spheroid
    # w/o any fragmentation

    count_frame = total_position_frame[(total_position_frame.T_frag > total_position_frame.frame) & 
                                       (total_position_frame['N contact'] == n_death)]

    n_count_instance = len(count_frame)

    # apply formula
    rho.loc[i, 'n_death'] = n_death
    rho.loc[i, 'n_death_instance'] = n_death_instance
    rho.loc[i, 'n_count_instance'] = n_count_instance
    
    if n_count_instance == 0:
        rho.loc[i, 'rho'] = 1
        rho.loc[i, 'gamma'] = 1
    elif n_death_instance == 0:
        rho.loc[i, 'rho'] = 0
        rho.loc[i, 'gamma'] = 0
    else:
        rho.loc[i, 'gamma'] = n_death_instance/(n_count_instance+n_death_instance)
    i += 1

# %% [code]
b = np.polyfit(rho.n_death.values[1:-1], np.log(rho.gamma.values[1:-1]), 1)

fit_death_prob = [np.exp(b[1]+b[0]*i) for i in rho.n_death.values[1:]]

# %% [code]
from scipy.optimize import curve_fit

def func(x, p):
    return 1 - (1-p)**x

popt, pcov = curve_fit(func, rho.n_death.values[1:5], rho.gamma.values[1:5])

# %% [code]
fig, ax = plt.subplots(figsize = (6,4))

plt.xticks(fontsize= 14)
plt.yticks(fontsize= 14)

ax.semilogy(rho.n_death.values[1:], 
        rho.gamma.values[1:],
        'ko',
        label = 'Experimental data')

ax.semilogy(rho.n_death.values[1:], 
        fit_death_prob,
        'r--',
        lw = 3,
        label = 'Exponential fit ')

plt.semilogy(rho.n_death.values[1:], 
             func(rho.n_death.values[1:], *popt), 
             'b--',
             lw = 3,
             label='Independent CTLs')

ax.set_ylabel('$\\Gamma_{frag}$ (min$^{-1}$)', fontsize = 15)
ax.set_xlabel('Number of CTLs on the spheroid', fontsize = 15)
plt.legend(fontsize = 15)
plt.tight_layout()
plt.savefig('plots/Gamma_estimation_fit_independent.pdf', bbox_inches='tight')
plt.savefig('plots/Gamma_estimation_fit_independent.svg', bbox_inches='tight')

# %% [markdown]
# 3) Simulating the CTL accumulation and death

We model the spheroid accumulation and fragmentation as a branching process. For each time-step we update the number of CTLs using the `accumulation_simulation` function. Then the impact of spheroid fragmentation is added with the parameters inferred in 2).

# %% [code]
# We load the experimental estimates for lambda_in and lambda_out necessary to simulate the accumulation process.

lambda_per_n = pandas.read_csv('20201125_lambda_per_n_exp_2020.csv')

# %% [code]
def death(n_max, b):
    
    """
    This function extrapolates the fragmentation probabilities at a given
    time-step from the best-fit of the experimentally inferred values of
    gamma_frag in 2).
    """
        
    return [2*np.exp(i*b[0]+b[1]) for i in np.arange(0, n_max)]

def accumulation_simulation(N_rounds, 
               N_cells, 
               lambda_per_n):
    
    """
    This function simulates the CTL accumulation on the spheroid irrespective 
    of eventual spheroid fragmentation events taken into account later.
    """
    
    state_array = pandas.DataFrame()
    lambda_per_n = lambda_per_n.fillna(0)
    
    n_in = 0
    n_out = N_cells
    
    for i in range(N_rounds):
        
        # We randomly select estimated lambdas
        n_in_prob = min(6, n_in)
        p_in = 1-np.exp(-np.random.choice(lambda_per_n.loc[lambda_per_n['N_contact'] == n_in_prob, 'lambda_arrival']))
    
        n_out_prob = min(6, n_in)
        p_out = 1-np.exp(-np.random.choice(lambda_per_n.loc[lambda_per_n['N_contact'] == n_out_prob, 'lambda_leave']))
 
        new_state_in = np.random.binomial(1, p_in, n_out).sum()
        new_state_out = np.random.binomial(1, p_out, n_in).sum()
        
        n_in += new_state_in - new_state_out
        n_out +=  - new_state_in + new_state_out

        state_array.loc[i, 'n_in'] = n_in
        state_array.loc[i, 'n_out'] = n_out
        
    return state_array

# %% [code]
from scipy.stats import bernoulli

total_frame = pandas.DataFrame()

n_max = 20
# 1 frame = 2' time-step
death_prob = 2*death(n_max, b)
death_prob[0] = 0

result = pandas.DataFrame()
i = 0

for N in tqdm(range(20)):
    
    loc_frame = pandas.DataFrame()
    j = 0
    
    for N_repeat in range(200):
        
        state_array_analysis = accumulation_simulation(14*30, N, lambda_per_n)
     
        n_max = state_array_analysis['n_in'].max()
        
        death_prob_droplet = [min(death_prob[n],1) for n in state_array_analysis['n_in'].values.astype(int)]
        r = list(bernoulli.rvs(death_prob_droplet, size=len(state_array_analysis)))
        
        loc_frame.loc[j, 'frag'] = int(1 in r)
        if 1 in r:
            loc_frame.loc[j, 'frag_time'] = r.index(1)
        else:
            loc_frame.loc[j, 'frag_time'] = np.nan
        j += 1
        
    result.loc[i, 'N'] = N
    result.loc[i, 'death_prob'] = loc_frame['frag'].mean()
    i += 1
    
    loc_frame['N'] = N
    loc_frame = loc_frame[['N', 'frag', 'frag_time']]
    total_frame = total_frame.append(loc_frame)
