# Supplementary material for: High resolution microfluidic assay and probabilistic modeling reveal cooperation between T cells in tumor killing
Source: Nat Commun. 2022 Jun 3;13:3111. doi: 10.1038/s41467-022-30575-2 (PMC9166723; doi:10.1038/s41467-022-30575-2)
Supplement: Supplementary file 8 — Supplementary Software 1 [file 41467_2022_30575_MOESM8_ESM.zip › public_code/MIOCS_record_fragmentation.xlsx]

## Sheet: brief
Date	Matrigel	Well number	spheroid death in end ? yes/no
20200806	0.25	1	Yes
20200806	0.25	2	Yes
20200806	0.25	3	no
20200806	0.25	4	yes
20200806	0.25	5	yes
20200806	0.25	6	Yes
20200806	0.25	7	yes
20200806	0.25	8	yes
20200806	0.25	9	no
20200806	0.25	10	yes
20200806	0.25	11	no
20200806	0.25	12	yes
20200806	0.25	13	no
20200806	0.25	14	no
20200806	0.25	15	no
20200806	0.25	16	no
20200806	0.25	17	no
20200806	0.25	18	no
20200806	0.25	19	no
20200806	0.25	20	no
20200806	0.25	21	no
20200806	0.25	22	Yes
20200806	0.25	23	no
20200806	0.25	24	Yes
20200806	0.25	25	No
20200806	0.25	26	No
20200806	0.25	27	No
20200806	0.25	28	No
20200806	0.25	29	No
20200806	0.25	30	No
20200806	0.25	31	No
20200806	0.25	32	No
20200806	0.25	33	No
20200806	0.25	34	yes
20200806	0.25	35	No
20200806	0.25	36	No
20200806	0.25	37	No
20200806	0.25	38	No
20200806	0.25	39	No
20200806	0.25	40	Yes
20200806	0.25	41	No
20200806	0.25	42	No
20200806	0.25	43	No
20200806	0.25	44	No
20200806	0.25	45	No
20200806	0.25	46	yes
20200804	0.25	1	No
20200804	0.25	2	yes
20200804	0.25	3	yes
20200804	0.25	4	yes
20200804	0.25	5	no
20200804	0.25	6
20200804	0.25	7	no
20200804	0.25	8	yes
20200804	0.25	9	yes
20200804	0.25	10	yes
20200804	0.25	11	yes
20200804	0.25	12	yes
20200804	0.25	13	No
20200804	0.25	14	No
20200804	0.25	15	no
20200804	0.25	16	no
20200804	0.25	17	yes
20200804	0.25	18	no
20200804	0.25	19	yes
20200804	0.25	20	Yes
20200804	0.25	21	no
20200804	0.25	22	yes
20200804	0.25	23	no
20200804	0.25	24	yes
20200804	0.25	25	yes
20200804	0.25	26	yes
20200804	0.25	27	no
20200804	0.25	28	no
20200804	0.25	29	no
20200804	0.25	30	yes
20200804	0.25	31	yes
20200804	0.25	32	yes
20200804	0.25	33	no
20200804	0.25	34	no
20200804	0.25	35	no
20200804	0.25	36	No
20200730	0.25	1	no
20200730	0.25	2	no
20200730	0.25	3	no
20200730	0.25	4	no
20200730	0.25	5	no
20200730	0.25	6	no
20200730	0.25	7	no
20200730	0.25	8	no
20200730	0.25	9	no
20200730	0.25	10	no
20200730	0.25	11	no
20200730	0.25	12	no
20200730	0.25	13	no
20200730	0.25	14	no
20200730	0.25	15	no
20200730	0.25	16	no
20200730	0.25	17	no
20200730	0.25	18	no
20200730	0.25	19	no
20200730	0.25	20	no
20200730	0.25	21	no
20200730	0.25	22	yes
20200730	0.25	23	No
20200730	0.25	24	No
20200730	0.25	25	No
20200730	0.25	26	No
20200730	0.25	27	No
20200730	0.25	28	No
20200730	0.25	29	No
20200730	0.25	30	No
20200730	0.25	31	yes
20200730	0.25	32	yes
20200730	0.25	33	no
20200625	0.25	1	yes
20200625	0.25	2	yes
20200625	0.25	3	no
20200625	0.25	4	no
20200625	0.25	5	no
20200625	0.25	6	no
20200625	0.25	7	no
20200625	0.25	8	no
20200625	0.25	9	no
20200625	0.25	10	yes
20200625	0.25	11	no
20200625	0.25	12	no
20200625	0.25	13	no
20200625	0.25	14	no
20200625	0.25	15	no
20200625	0.25	16	no
20200625	0.25	17	no
20200625	0.25	18	yes
20200625	0.25	19	No
20200625	0.25	20	No
20200625	0.25	21	No
20200625	0.25	22	No
20200625	0.25	23	No
20200625	0.25	24	No
20200625	0.25	25	No
20200625	0.25	26	No
20200625	0.25	27	No
20200625	0.25	28	No
20200625	0.25	29	No
20200625	0.25	30	No
20200625	0.25	31	No
20200625	0.25	32	No
20200625	0.25	33	No
20200625	0.25	34	No
20200625	0.25	35	yes
20200625	0.25	36	no
20200625	0.25	37	no
20200625	0.25	38	no
20200625	0.25	39	no
20200625	0.25	40	no
20200625	0.25	41	yes
20200625	0.25	42	no
20200625	0.25	43	no
20200625	0.25	44	no
20200625	0.25	45	no
20200625	0.25	46	no
20200625	0.25	47	no
20200820	0.25	1	No
20200820	0.25	2	yes
20200820	0.25	3	no
20200820	0.25	4	no
20200820	0.25	5	no
20200820	0.25	6	no
20200820	0.25	7	no
20200820	0.25	8	no
20200820	0.25	9	no
20200820	0.25	10	no
20200820	0.25	11	no
20200820	0.25	12	no
20200820	0.25	13	no
20200820	0.25	14	no
20200820	0.25	15	no
20200820	0.25	16	no
20200820	0.25	17	no
20200820	0.25	18	no
20200820	0.25	19	no
20200820	0.25	20	no
20200820	0.25	21	Yes
20200820	0.25	22	no
20200820	0.25	23	no
20200820	0.25	24	no
20200820	0.25	25	no
20200820	0.25	26	no
20200820	0.25	27	no
20200820	0.25	28	yes
20200820	0.25	29	No
20200820	0.25	30	No
20200820	0.25	31	No
20200820	0.25	32	No
20200820	0.25	33	No
20200818	0.25	1	yes
20200818	0.25	2	no
20200818	0.25	3	yes
20200818	0.25	4	no
20200818	0.25	5	Yes
20200818	0.25	6	yes
20200818	0.25	7	no
20200818	0.25	8	no
20200818	0.25	9	no
20200818	0.25	10	no
20200818	0.25	11	no
20200818	0.25	12	no
20200818	0.25	13	yes
20200818	0.25	14	no
20200818	0.25	15	no
20200818	0.25	16	no
20200818	0.25	17	no
20200818	0.25	18	no
20200818	0.25	19	no
20200818	0.25	20	no
20200818	0.25	21	no
20200818	0.25	22	no
20200818	0.25	23	no
20200818	0.25	24	no
20200818	0.25	25	no
20200818	0.25	26	no
20200818	0.25	27	no
20200818	0.25	28	no
20200818	0.25	29	no
20201013	0.25	1	yes
20201013	0.25	2	yes
20201013	0.25	3	yes
20201013	0.25	4	yes
20201013	0.25	5	no
20201013	0.25	6	Yes
20201013	0.25	7	yes
20201013	0.25	8	yes
20201013	0.25	9	yes
20201013	0.25	10	no
20201013	0.25	11	no
20201013	0.25	12	no
20201013	0.25	13	no
20201013	0.25	14	yes
20201013	0.25	15	no
20201013	0.25	16	yes
20201013	0.25	17	yes
20201013	0.25	18	yes
20201013	0.25	19	yes
20201013	0.25	20	yes
20201013	0.25	21	no
20201013	0.25	22	no
20201013	0.25	23	yes
20201013	0.25	24	no
20201013	0.25	25	yes
20201013	0.25	26	yes
20201013	0.25	27	no
20201013	0.25	28	yes
20201013	0.25	29	yes
20201013	0.25	30	no
20201013	0.25	31	no
20201013	0.25	32	yes
20201013	0.25	33	yes
20201013	0.25	34	no
20201013	0.25	35	yes
20201013	0.25	36	yes
20201013	0.25	37	no
20201013	0.25	38	no
20201013	0.25	39	yes
20201013	0.25	40	yes
20201013	0.25	41	yes
20201013	0.25	42	yes
20201013	0.25	43	yes
20201013	0.25	44	yes
20201013	0.25	45	yes
20201013	0.25	46	yes
20201013	0.25	47	yes
20201015	0.25	1	yes
20201015	0.25	2	yes
20201015	0.25	3	no
20201015	0.25	4	no
20201015	0.25	5	no
20201015	0.25	6	no
20201015	0.25	7	no
20201015	0.25	8	yes
20201015	0.25	9	no
20201015	0.25	10	no
20201015	0.25	11	no
20201015	0.25	12	no
20201015	0.25	13	no
20201015	0.25	14	no
20201015	0.25	15	no
20201015	0.25	16	yes
20201015	0.25	17	no
20201015	0.25	18	no
20201015	0.25	19	no
20201015	0.25	20	no
20201015	0.25	21	no
20201015	0.25	22	no
20201015	0.25	23	no
20201015	0.25	24	no
20201015	0.25	25	no
20201015	0.25	26	no
20201015	0.25	27	no
20201015	0.25	28	No
20201111	0.25	1	No
20201111	0.25	2	Yes
20201111	0.25	3	No
20201111	0.25	4	No
20201111	0.25	5	Yes
20201111	0.25	6	No
20201111	0.25	7	No
20201111	0.25	8	Yes
20201111	0.25	9	No
20201111	0.25	10	Yes
20201111	0.25	11	No
20201111	0.25	12	Yes
20201111	0.25	13	No
20201111	0.25	14	No
20201111	0.25	15	No
20201111	0.25	16	Yes
20201111	0.25	17	No
20201111	0.25	18	Yes
20201111	0.25	19	Yes
20201111	0.25	20	Yes
20201111	0.25	21	No
20201111	0.25	22	No
20201111	0.25	23	Yes
20201111	0.25	24	No
20201111	0.25	25	Yes
20201111	0.25	26	Yes
20201111	0.25	27	Yes
20201111	0.25	28	Yes
20201111	0.25	29	No
20201111	0.25	30	No
20201111	0.25	31	Yes
20201111	0.25	32	No
20201111	0.25	33	No
20201111	0.25	34	Yes
20201111	0.25	35	No
20201111	0.25	36	No
20201111	0.25	37	No
20201111	0.25	38	Yes
20201111	0.25	39	Yes
20201111	0.25	40	No
20201111	0.25	41	Yes
20201111	0.25	42	No
20201111	0.25	43	Yes
20201111	0.25	44	No
20201111	0.25	45	No
20201111	0.25	46	Yes
20201111	0.25	47	No
20201111	0.25	48	No
20201111	0.25	49	No
20201111	0.25	50	Yes
20201111	0.25	51	No
20201113	0.25	1	Yes
20201113	0.25	2	No
20201113	0.25	3	Yes
20201113	0.25	4	No
20201113	0.25	5	Yes
20201113	0.25	6	No
20201113	0.25	7	Yes
20201113	0.25	8	Yes
20201113	0.25	9	No
20201113	0.25	10	Yes
20201113	0.25	11	No
20201113	0.25	12	Yes
20201113	0.25	13	No
20201113	0.25	14	No
20201113	0.25	15	No
20201113	0.25	16	No
20201113	0.25	17	Yes
20201113	0.25	18	No
20201113	0.25	19	Yes
20201113	0.25	20	No
20201113	0.25	21	No
20201113	0.25	22	No
20201113	0.25	23	No
20201113	0.25	24	No
20201113	0.25	25	No
20201113	0.25	26	Yes
20201113	0.25	27	No
20201113	0.25	28	No
20201113	0.25	29	No
20201113	0.25	30	No
20201113	0.25	31	No
20201113	0.25	32	No
20201113	0.25	33	No
20201113	0.25	34	Yes
20201113	0.25	35	No
20201113	0.25	36	No
20201113	0.25	37	No
20201113	0.25	38	Yes
20201113	0.25	39	Yes
20201113	0.25	40	No
20201113	0.25	41	No
20201113	0.25	42	No
20201113	0.25	43	Yes
20201113	0.25	44	No
20201113	0.25	45	No
20201113	0.25	46	Yes
20201113	0.25	47	Yes
20201113	0.25	48	Yes
20201113	0.25	49	Yes
20201113	0.25	50	No
20201113	0.25	51	Yes
