# Supplementary material for: High resolution microfluidic assay and probabilistic modeling reveal cooperation between T cells in tumor killing
Source: Nat Commun. 2022 Jun 3;13:3111. doi: 10.1038/s41467-022-30575-2 (PMC9166723; doi:10.1038/s41467-022-30575-2)
Supplement: Supplementary file 8 — Supplementary Software 1 [file 41467_2022_30575_MOESM8_ESM.zip › public_code/20201125_lambda_per_n_exp_2020.csv]

	lambda_arrival	lambda_leave	N_contact
58	0.006980584857023985		0
117	0.007140267422967107		0
176	0.00877576390388863		0
235	0.009259636719811191		0
294	0.007843258177247027		0
353	0.0077882130171879225		0
412	0.00678996769361886		0
471	0.00823229305576419		0
530	0.008887875969002515		0
589	0.007772059532104099		0
648	0.008678132855520092		0
707	0.007903737978329476		0
766	0.007381272811462253		0
825	0.010323688132298843		0
884	0.008224720724558226		0
943	0.008401688423313153		0
1002	0.008978267948274192		0
1061	0.007771002750937011		0
1120	0.006900214454641492		0
1179	0.00809382330784636		0
1238	0.006220909480103428		0
1297	0.007425543013648946		0
1356	0.007269615171822505		0
1415	0.00769351717193263		0
1474	0.005853529250012679		0
1533	0.008933924643398069		0
1592	0.009438145399820574		0
1651	0.008358617792724028		0
1710	0.007784110303787269		0
1769	0.009691703446300892		0
1828	0.007067118542280105		0
1887	0.007254791810556171		0
1946	0.007482108763825324		0
2005	0.008065920823864061		0
2064	0.007325518616434716		0
2123	0.006974273000738243		0
2182	0.008278437742789376		0
2241	0.00942404922083022		0
2300	0.0069003545097230745		0
2359	0.008501432600394297		0
2418	0.009403730797629163		0
2477	0.007402998706746715		0
2536	0.0108350217022742		0
2595	0.009310329772250886		0
2654	0.007841084864877557		0
2713	0.008228414702835413		0
2772	0.008368431827432968		0
2831	0.008702481969559632		0
2890	0.007606708036195821		0
2949	0.009822868788187522		0
58	0.010780294437226239	0.09475371277982435	1
117	0.011063338999178704	0.09446918738375977	1
176	0.01304181641389509	0.11037902219387208	1
235	0.012754558446029468	0.09985060257735309	1
294	0.010834916236311342	0.11179140598811668	1
353	0.012263358902400642	0.10774171566483705	1
412	0.011182210131516357	0.07318344249913207	1
471	0.011386620333255274	0.10741264032627404	1
530	0.011715373449612293	0.0973366067503278	1
589	0.010064489807073328	0.08606695096784558	1
648	0.010219534245632177	0.07173682004655346	1
707	0.011854688256916183	0.09515859000602797	1
766	0.010043941125860519	0.10264312268132644	1
825	0.01409898298404882	0.11299177884466216	1
884	0.013122157262771304	0.08986319421253179	1
943	0.013944164410870947	0.09781132250208373	1
1002	0.012063350995805947	0.11281494650581941	1
1061	0.014890638805373327	0.11906510715893974	1
1120	0.010960717923412681	0.08575745833003606	1
1179	0.01110277378480417	0.11525059526327316	1
1238	0.01281150761892782	0.09440760530689872	1
1297	0.013253121992802357	0.11305978376816242	1
1356	0.01170319107464017	0.09528923761523712	1
1415	0.01388175484262836	0.09421072096556106	1
1474	0.014895158076795617	0.08670214833076416	1
1533	0.010979913166457033	0.09870455555114493	1
1592	0.014514092296149575	0.10580774285669382	1
1651	0.009653765170944358	0.08035866606943337	1
1710	0.010825985248334554	0.08874414259813491	1
1769	0.012770940157727562	0.1103274132861632	1
1828	0.01316986687777977	0.09486488434343333	1
1887	0.01328631150718018	0.09377985867714363	1
1946	0.01250088572553271	0.08064821783433182	1
2005	0.011544937331153396	0.08665301150959277	1
2064	0.011356733588583875	0.103305900414171	1
2123	0.012247707739550794	0.10390430322321889	1
2182	0.011032924627197571	0.0980673937032283	1
2241	0.012063997270382595	0.08409801277032423	1
2300	0.012934365712783938	0.07968273057728226	1
2359	0.013236827320194603	0.09914758766087005	1
2418	0.015685433039115113	0.11167259881202354	1
2477	0.012453557737327689	0.09160238129963735	1
2536	0.011554868341107789	0.10565924605586556	1
2595	0.011976645699347917	0.09545160751732094	1
2654	0.012276407890111132	0.10253227489517565	1
2713	0.016131851237575753	0.1374056443915427	1
2772	0.013178261112777964	0.0854771069217094	1
2831	0.011912919982562196	0.11079937764426477	1
2890	0.013900037917802015	0.09766412374554907	1
2949	0.010338263696859994	0.08496751464575587	1
58	0.018292351834576746	0.07878328350433265	2
117	0.016863715386628578	0.10825751224165109	2
176	0.01943142438534216	0.1100695211469555	2
235	0.015301954127848743	0.08793013127381871	2
294	0.02049597767562207	0.0932268970394326	2
353	0.020418567933435584	0.10959963746830644	2
412	0.01906676353412886	0.08808946468071063	2
471	0.017348755836749854	0.104473164855316	2
530	0.01726728898709926	0.0962858101938375	2
589	0.01596773579861949	0.10190591218150603	2
648	0.021311514793762535	0.09387463273155751	2
707	0.016884236828164954	0.08154326004550459	2
766	0.02143451211492382	0.10279301992468541	2
825	0.02036878816239639	0.09227065676613373	2
884	0.020610167513880076	0.11211912108669568	2
943	0.013466791590966379	0.1065566884771362	2
1002	0.015835020777424682	0.09206482100410855	2
1061	0.018020723164757745	0.09349723124667352	2
1120	0.01762088477553985	0.07210017448704514	2
1179	0.018952271131879233	0.08015046258374485	2
1238	0.015777551929451444	0.10396606907873833	2
1297	0.015003816579095946	0.09932898805682401	2
1356	0.01642650928703215	0.0878031374114308	2
1415	0.014393097319170324	0.10905649906274677	2
1474	0.022270166605726397	0.08727549803867225	2
1533	0.023863568347148596	0.0909828741076071	2
1592	0.022579714855596074	0.10905437066502587	2
1651	0.015900101363686556	0.12886194245549445	2
1710	0.02062692343746227	0.09665711567084989	2
1769	0.02107443426342885	0.07608941854673479	2
1828	0.020025125854667855	0.0912670596174859	2
1887	0.017891380025407598	0.10416336852677932	2
1946	0.0220612721197295	0.08567727241304521	2
2005	0.020276463774627447	0.10712922828164888	2
2064	0.016033286044823233	0.10137918944631756	2
2123	0.019664328395994128	0.10039972679509293	2
2182	0.016764902809112858	0.10050768087736914	2
2241	0.015291691859204827	0.08982029502034844	2
2300	0.019439864854918144	0.09092498494766514	2
2359	0.020661480994446823	0.06943157053234514	2
2418	0.01764484554383552	0.0947883638375633	2
2477	0.017524226645571826	0.09928587208340975	2
2536	0.015552091905778326	0.09728972709472833	2
2595	0.01810539300792276	0.10602424204313382	2
2654	0.018632294272303736	0.09026068814490334	2
2713	0.017155074320290977	0.11180981422384795	2
2772	0.017604822875271445	0.09310762741796198	2
2831	0.021058403665388806	0.09563068122194404	2
2890	0.018314495169581432	0.1005051970520984	2
2949	0.020624476229342614	0.09137223959699958	2
58	0.024193547421590553	0.098145439839115	3
117	0.022609928745197804	0.09245503516028288	3
176	0.02651725806374492	0.09426136782541122	3
235	0.021329630102355744	0.1073894161743167	3
294	0.021726893442405828	0.10248247392827471	3
353	0.019509744389942664	0.10845138267907867	3
412	0.022934908561087434	0.09027712736664174	3
471	0.023641077381713452	0.10314707910057895	3
530	0.022913407446768196	0.10279966720052486	3
589	0.022157787332073135	0.10011348977456813	3
648	0.022708442002600974	0.10054829319374943	3
707	0.0218588234828296	0.10124650311587985	3
766	0.025905630840676975	0.09859747232974486	3
825	0.025086772305549485	0.0849314018689819	3
884	0.020846218866585678	0.10548701233394138	3
943	0.02268444041156515	0.11596622695990548	3
1002	0.021664154961283193	0.09912089672083484	3
1061	0.02242651568186349	0.08876833749010528	3
1120	0.025607062128254626	0.1028242807069516	3
1179	0.023795975814419112	0.10163140044430079	3
1238	0.02576895160025911	0.09107859055200089	3
1297	0.0225382977625307	0.09800026983744006	3
1356	0.02069528021907482	0.11123947071337409	3
1415	0.024925263999424224	0.0937113354501255	3
1474	0.021143460468678914	0.09576589294266064	3
1533	0.02179681629125042	0.10085689498184386	3
1592	0.024471861730295214	0.10873857881800796	3
1651	0.01793891629079625	0.10612028922472087	3
1710	0.025247446990305695	0.10763823501971993	3
1769	0.01852691537794692	0.11023886707510282	3
1828	0.019565376724413216	0.1036988580125649	3
1887	0.017759765124020506	0.12247046624586894	3
1946	0.024688115630971213	0.09482048591724623	3
2005	0.025879316419004483	0.09332990894287509	3
2064	0.01988665708212769	0.10572682545544687	3
2123	0.022684891885908887	0.10956336539305267	3
2182	0.021100140843607857	0.11555284715799735	3
2241	0.021376934314365232	0.09486362662736936	3
2300	0.025460711205155626	0.1007946318733328	3
2359	0.02193637535492809	0.09892030216909159	3
2418	0.024199870839542875	0.08688633961544258	3
2477	0.023214428029645257	0.09539011878881966	3
2536	0.02429711241460628	0.1122315769272197	3
2595	0.022625287004018144	0.09243976180541146	3
2654	0.01966503468768123	0.09770071330704007	3
2713	0.020267692087388975	0.11857851189893222	3
2772	0.02018288698675917	0.10508628007400511	3
2831	0.02186171484127853	0.10425391894960147	3
2890	0.01827741845637797	0.11401658504907221	3
2949	0.021666487915424807	0.09799362486660296	3
58	0.02621238019995791	0.08222215210277857	4
117	0.025182019221998003	0.09922034110419323	4
176	0.024106402358394036	0.10321130385144674	4
235	0.031105400275414103	0.08563782067439882	4
294	0.025256503370550375	0.09694138275219086	4
353	0.025300903242521388	0.09756102852445231	4
412	0.020068887225818625	0.10316577065762267	4
471	0.0199774695053943	0.10405930127251888	4
530	0.019839347489758546	0.10384437585345582	4
589	0.022282958886494203	0.10934567776911734	4
648	0.025025276413371263	0.12011569000896816	4
707	0.024634993399232172	0.09064253238416321	4
766	0.03339095865805566	0.0828656622529453	4
825	0.021729512107097903	0.09501722103174273	4
884	0.028079521255816264	0.07714159140467541	4
943	0.019580519679380105	0.11979901935747495	4
1002	0.02397560800149069	0.09767617313126095	4
1061	0.031119540571195564	0.07718387041240332	4
1120	0.018352539628085134	0.11565588048702824	4
1179	0.029266341856368415	0.10649227207646793	4
1238	0.030429507135669023	0.10402459110238328	4
1297	0.026902213729421896	0.09298067183488928	4
1356	0.028419535211128426	0.09047678344225861	4
1415	0.024908966256089765	0.08777208430752316	4
1474	0.02163663591909634	0.0958309955577377	4
1533	0.02363112067444155	0.11278025154232621	4
1592	0.028927012521237902	0.08734391036428023	4
1651	0.023260166908674457	0.09984651550794557	4
1710	0.027005525519975777	0.0934024854667366	4
1769	0.024328538603906692	0.10045386725515376	4
1828	0.02540791701035169	0.07948352890557547	4
1887	0.020852474593936333	0.10754435148291472	4
1946	0.03005449668817174	0.09842506663214451	4
2005	0.01700825444811318	0.10259962930653006	4
2064	0.030569482782106965	0.08910790133296546	4
2123	0.018259518885021437	0.11473844826478767	4
2182	0.01932452792499522	0.10200812590335252	4
2241	0.028460099470380616	0.1001467624136829	4
2300	0.028771976331925898	0.0915418301734486	4
2359	0.021151021047617617	0.08310522860050856	4
2418	0.024891545593384495	0.06931826413426133	4
2477	0.02652834146503492	0.08593539627056096	4
2536	0.026253192964859198	0.08227586475879815	4
2595	0.023245283206795978	0.08526135383079449	4
2654	0.023046450654288984	0.11559975746512906	4
2713	0.01990526751712647	0.0900901129489771	4
2772	0.021118554430091276	0.10625880107556539	4
2831	0.023894036508404243	0.09925655986557493	4
2890	0.01889582967696159	0.11704261204101866	4
2949	0.02178539767048338	0.11112769546928436	4
58	0.00958005311040273	0.05922418821952911	5
117	0.01216642617726385	0.13689782356336616	5
176	0.023589436649123035	0.07234162555021287	5
235	0.024151584631220035	0.07503195172256709	5
294	0.007132220210710665	0.056664953416565036	5
353	0.01640367399940656	0.049060569896583875	5
412	0.011894759564451969	0.10863090217627017	5
471	0.016467959843180766	0.060562190809616195	5
530	0.012815605042145685	0.07728338262749397	5
589	0.017761899242865413	0.08676479453364663	5
648	0.013136554815602356	0.08584706548841524	5
707	0.017445549716750188	0.1033591581504989	5
766	0.01556926916277053	0.06679256500315746	5
825	0.02406969152289218	0.06013723137499751	5
884	0.01983245257909778	0.05842728456023226	5
943	0.02230513520910729	0.07699331731196471	5
1002	0.030854942526503778	0.06514388896899023	5
1061	0.01262683409056346	0.10099381833065554	5
1120	0.016571235111184763	0.08631525042237001	5
1179	0.021800273566056787	0.09710156315634015	5
1238	0.015549837236554481	0.06827244438308097	5
1297	0.025576159353274147	0.08836655045580787	5
1356	0.0207745837214535	0.07243366047096803	5
1415	0.012134910426525399	0.0596985977111993	5
1474	0.019533708984351847	0.0658876419927666	5
1533	0.02211389318368939	0.08696794335761375	5
1592	0.018994301637381517	0.06501088302997735	5
1651	0.017418594896897885	0.0927546158990199	5
1710	0.014403091790647716	0.08540139037658386	5
1769	0.016561441336937637	0.09508473934301495	5
1828	0.013818676513625937	0.09414948003971603	5
1887	0.01641061046904843	0.05798234555581	5
1946	0.01791536261557882	0.07258109873787369	5
2005	0.013080279539430405	0.07642685026909381	5
2064	0.016915249620579463	0.06497913375844305	5
2123	0.014404200298641418	0.04415005028167387	5
2182	0.020898774616529458	0.0884510634509382	5
2241	0.019832672447991397	0.08741765930773535	5
2300	0.01818261454638188	0.07609276118054943	5
2359	0.01965969379721722	0.06494837936714466	5
2418	0.0168831696350876	0.07407475765937885	5
2477	0.025588030193829284	0.08625459841280737	5
2536	0.01758280895591474	0.08025268425089287	5
2595	0.012947485870445554	0.08785899452531387	5
2654	0.029836443131937295	0.059931652699699314	5
2713	0.020787387258955178	0.09082605601788908	5
2772	0.00969903666770291	0.1107583319298868	5
2831	0.019067337418694957	0.08046309984105361	5
2890	0.014148696380024015	0.10273573854967943	5
2949	0.01939453728437375	0.08159364766525658	5
58	0.03131590652038299	0.06341063431712453	6
117	0.028925267452561708		6
176			6
235	0.02116447455254407	0.08167041602270458	6
294	0.027512688504989828	0.07756054161487222	6
353	0.011741218974803843		6
412	0.028709128125682225	0.0723397467587034	6
471	0.03888553292379786	0.06462758850146057	6
530	0.005807359814617302		6
589	0.021749198964498413	0.09326929798923712	6
648	0.017707414190006373	0.08697924332542928	6
707	0.011619654240185084	0.08888307993634155	6
766	0.014602840399677396	0.09201143038333998	6
825	0.02880269800172219	0.07551552618290316	6
884	0.045364293149980923		6
943	0.02296402536110901	0.0896221794476525	6
1002	0.021118155502334875		6
1061	0.025273907941217352	0.08352338633858782	6
1120	0.009628164194468868	0.09476407631969719	6
1179	0.021668180187351494	0.07738426802184964	6
1238			6
1297			6
1356	0.03185504988905746	0.06757751801802737	6
1415	0.033689298722448864	0.08402277260253234	6
1474	0.02181315567005235	0.08290043390564167	6
1533	0.0315274104017784	0.07680253386522155	6
1592	0.01318234856985632	0.09847805523992119	6
1651			6
1710	0.006825521997894719	0.10667289254099947	6
1769	0.012967407841705147		6
1828	0.01888352469773555	0.09478216768108992	6
1887	0.02614881434869341		6
1946	0.02892750037318501		6
2005	0.026102906235026882	0.08081537362324769	6
2064	0.04655406265544722		6
2123	0.02085626719554061	0.08646563223586125	6
2182	0.03220248529744856	0.05436928940900397	6
2241	0.035072293723183774	0.07533085395717622	6
2300	0.02488334909583109	0.06952685797855926	6
2359	0.01781079810997847	0.08398419682023613	6
2418	0.020936641068388512		6
2477	0.019927603168252452	0.11064613304330534	6
2536	0.024125265718909748	0.08706440769451108	6
2595	0.03316506091257587	0.06343284025502516	6
2654	0.01079010551865153		6
2713	0.017100004269848246	0.08091796929695014	6
2772	0.0384678277521655	0.07101406588515	6
2831	0.018827298854516214	0.08165315649111281	6
2890	0.029138245911407238	0.06462758850146057	6
2949	0.025099051736719738	0.08658061441818422	6
