# Supplementary material for: High resolution microfluidic assay and probabilistic modeling reveal cooperation between T cells in tumor killing
Source: Nat Commun. 2022 Jun 3;13:3111. doi: 10.1038/s41467-022-30575-2 (PMC9166723; doi:10.1038/s41467-022-30575-2)
Supplement: Supplementary file 8 — Supplementary Software 1 [file 41467_2022_30575_MOESM8_ESM.zip › public_code/hitting_times.ipynb]

# %% [code]
import numpy as np
import os
import pandas

import random
import scipy.stats
from tqdm import tqdm_notebook as tqdm

# %% [markdown]
# Introduction

In the main text (see [**SUPLEMENTARY INFORMATION**](https://www.biorxiv.org/content/10.1101/2021.03.23.435334v1)), we show that the distribution of the time $t$ to see one among $N$ CTLs hitting the spheroid is exponentially distributed. Working backwards from there, we can infer the hitting rate $\lambda_{in}$ and the leaving rate  $\lambda_{out}$. Here we present how we extract the hitting rate from experimental data.

Before running the analysis code please run the cells containing the utility functions that are the bottom of the page for greater clarity.

# %% [markdown]
## Bootstrapping

This script combines the different elements from the code below and conducts the bootstrapping procedure. It doesn't make any difference in the number of CTLs already on the spheroid but calculates the global hitting and leaving rates.

The bootstrapping procedure works by choosing $N_{samples}$ among the total number of experiments (with discount REMISE), we estimate the lambdas, and we repeat the procedure $N_{tirages}$ times.

# %% [markdown]
From the experimental dataframe containing the accumulation statistics `AnalysisFrame` we use the `bootstrap_scheme` function to get statistics on the hitting and leaving rates. In the cell below we extract the accumulation statistics for three independent experiments:

# %% [code]
AnalysisFrame_OVA_20200804 = pandas.read_csv(os.path.join(r'accumulation_data/OVA', 'deadFrame_2min_20200804.csv'))
AnalysisFrame_OVA_20201015 = pandas.read_csv(os.path.join(r'accumulation_data/OVA', 'deadFrame_2min_20201015.csv'))
AnalysisFrame_OVA_20201113 = pandas.read_csv(os.path.join(r'accumulation_data/OVA', 'deadFrame_2min_20201113.csv'))

AnalysisFrame = AnalysisFrame_OVA_20200804.append(AnalysisFrame_OVA_20201015).append(AnalysisFrame_OVA_20201113)

# %% [code]
n_samples = int(0.7*len(AnalysisFrame['ID'].unique()))
n_tirages = 5

bs_analysis = bootstrap_scheme(AnalysisFrame, 
                               n_samples, 
                               n_tirages)

# %% [markdown]
## Measuring the accumulation acceleration

We monitor here the differences in T-cell accumulation, but the model doesn't take into account the probability of coming into contact as a function of the number of T-cells already on the target.

# %% [markdown]
From the experimental dataframe containing the accumulation statistics `AnalysisFrame` we use the `lambda_per_n` function to get statistics on the hitting and leaving rates. On the same frame containing all the accumulation curves we conduct the estimation of $\lambda$ for the different numbers of cells on the spheroid (up until `n_cells`).

If the statistics are conducted on too few replicas (which can happen, especially for higher cell numbers), then the code returns a `np.Nan` to avoid computing faulty statistics.

# %% [code]
n_cells = 6
n_samples = int(0.7*len(AnalysisFrame['ID'].unique()))
n_repeats = 50

lambda_per_n = lambda_per_contact_all(AnalysisFrame,
                                      n_cells,
                                      n_samples,
                                      n_repeats)

# %% [markdown]
# Code

## Global bootstrapping procedure

# %% [code]
def get_statistics_single_well(single_well_frame):
    
    '''
    
    Prepare the statistics table for a single well.

    
    '''
        
    single_well_frame['dN'] = single_well_frame['N contact'].shift(-1) - single_well_frame['N contact']
    single_well_frame['dt'] = single_well_frame['time'].shift(-1) - single_well_frame['time']

    return single_well_frame

def running_mean(x, N):
    cumsum = np.cumsum(np.insert(x.values, 0, 0)) 
    return ((cumsum[N:] - cumsum[:-N]) / float(N)).astype(int)

def get_statistics(data_frame):
    
    '''
    
    Prepare the statistics table.

    
    '''
    
    for ID in data_frame['ID'].unique():
        
        loc_frame = data_frame[data_frame['ID'] == ID]
        stat_frame = get_statistics_single_well(loc_frame)
        data_frame.loc[data_frame['ID'] == ID, 'dN'] = stat_frame['dN']
        data_frame.loc[data_frame['ID'] == ID, 'dt'] = stat_frame['dt']
        data_frame.loc[data_frame['ID'] == ID, 'N'] = stat_frame['N'].max()
        data_frame.loc[data_frame['ID'] == ID, 'N gel'] = stat_frame['N'].max() - loc_frame['N contact']
        
    return data_frame[['ID', 'frame', 'time', 'N', 'N contact', 'N gel', 'dN', 'dt']]


def get_probability_arrival(AnalysisFrame):
    
    '''
    
    Calculate the probability of hitting the spheroid as a function
    of the number of CTLs in the gel.
    
    Enter:
     - AnalysisFrame: pandas.Dataframe
     
     Returns:
      - properties: pandas.DataFrame object where each line corresponds
        to a given number of CTLs.

    
    '''
    
    stats_frame = get_statistics(AnalysisFrame)
    stats_frame = stats_frame.dropna()

    stats_frame['ID_time'] = stats_frame['ID'] + ' : ' + stats_frame['frame'].astype(int).astype(str)

    stats_frame_arrival = stats_frame.copy()
    stats_frame_arrival.loc[stats_frame['dN'] < 0, 'dN'] = 0
    
    probs_arrival = stats_frame_arrival.pivot(index = 'ID_time', columns = 'N gel', values = 'dN').mean(axis = 0)
    counts_arrival = stats_frame_arrival.pivot(index = 'ID_time', columns = 'N gel', values = 'dN').count(axis = 0)

    properties = pandas.concat([probs_arrival, counts_arrival], axis = 1)
    properties.columns = ['probability', 'counts']
    
    return properties

def get_lambda_arrival(prob_arrive, 
                       minN = 0, 
                       maxN = 20):
    
    '''
    
    From the probability to hit the spheroid infer lambda_arrival.
    
    Enter:
     - prob_arrive: pandas.Dataframe
     
     Returns:
      - lambda_in:float

    
    '''
    
    prob_arrive = prob_arrive[minN:maxN]
    
    value_list = [value for value in (-np.log(1 - prob_arrive['probability'])/prob_arrive.index).values if ~np.isnan(value)]
    bool_list = [~np.isnan(value) for value in (-np.log(1 - prob_arrive['probability'])/prob_arrive.index).values]
    
    # we require a minimum number of counts to assure the statistical
    # validity of the estimated figure.
    
    if np.sum(prob_arrive['counts'].values[bool_list]) > 25:
    
        return np.average(value_list, 
                      weights = prob_arrive['counts'].values[bool_list])
    
    else:
    
        return np.nan

def get_probability_leave(AnalysisFrame):
    
    '''
    
    Calculate the probability of hitting the spheroid as a function
    of the number of CTLs on the spheroid.
    
    Enter:
     - AnalysisFrame: pandas.Dataframe
     
     Returns:
      - properties: pandas.DataFrame object where each line corresponds
        to a given number of CTLs.

    
    '''
    
    stats_frame = get_statistics(AnalysisFrame)
    stats_frame = stats_frame.dropna()

    stats_frame['ID_time'] = stats_frame['ID'] + ' : ' + stats_frame['frame'].astype(int).astype(str)

    stats_frame_leave = stats_frame
    stats_frame_leave.loc[stats_frame['dN'] > 0, 'dN'] = 0

    probs_leave = np.abs(stats_frame_leave.pivot(index = 'ID_time', columns = 'N contact', values = 'dN').mean(axis = 0))
    counts_leave = stats_frame_leave.pivot(index = 'ID_time', columns = 'N contact', values = 'dN').count(axis = 0)

    properties = pandas.concat([probs_leave, counts_leave], axis = 1)
    properties.columns = ['probability', 'counts']
                
    return properties

def get_lambda_leave(prob_leave, minN = 0, maxN = 20):
    
    prob_leave = prob_leave[minN:maxN]
    prob_leave = prob_leave[prob_leave['probability'] < 1]
    prob_leave = prob_leave[prob_leave.index > 0]
    
    if prob_leave.empty:
        
        return np.nan
    
    else:
                
        return np.average((-np.log(1 - prob_leave['probability'])/prob_leave.index).values, 
                      weights = prob_leave['counts'].values)

def bootstrap_scheme(AnalysisFrame, N_samples, N_tirages):
    
    bootstrap_data = pandas.DataFrame()
    j = 0
    k = 0
    
    for i in range(N_tirages):            
    
        experiments = np.random.choice(list(AnalysisFrame['ID'].unique()), N_samples, replace = True)
                
        loc_analysis = pandas.DataFrame()
        
        for ID in experiments:
            loc_frame = AnalysisFrame[AnalysisFrame['ID'] == ID]
            loc_frame['ID'] = loc_frame['ID'] + ' : ' + str(j)
            j += 1
            loc_analysis = loc_analysis.append(loc_frame)
                        
        probabilities = get_probability_arrival(loc_analysis)
        bootstrap_data.loc[j, 'lambda_arrival'] = get_lambda_arrival(probabilities)
        
        if math.isnan(get_lambda_arrival(probabilities)):
                                
            probabilities = get_probability_leave(loc_analysis)
        
        if probabilities.empty:
            
            bootstrap_data.loc[j, 'lambda_leave'] = np.nan
            j += 1
            
        else:
            
            bootstrap_data.loc[j, 'lambda_leave'] = get_lambda_leave(probabilities)
            j += 1
        
    return bootstrap_data
    
def get_max_N(AnalysisFrame):
    
    for ID in tqdm(AnalysisFrame['ID'].unique()):
        
        AnalysisFrame.loc[AnalysisFrame['ID'] == ID, 'N'] = AnalysisFrame.loc[AnalysisFrame['ID'] == ID, 'N'].max()
        
    return AnalysisFrame

# %% [markdown]
## Differentiating per CTL on the spheroid

# %% [code]
## Correcting for the low sample number in the WT case

def get_lambda_arrival(prob_arrive, minN = 0, maxN = 20):
        
    prob_arrive = prob_arrive[minN:maxN]
    
    value_list = [value for value in (-np.log(1 - prob_arrive['probability'])/prob_arrive.index).values if ~np.isnan(value)]
    bool_list = [~np.isnan(value) for value in (-np.log(1 - prob_arrive['probability'])/prob_arrive.index).values]
    
    if np.sum(prob_arrive['counts'].values[bool_list]) > 100:
    
        return np.average(value_list, 
                      weights = prob_arrive['counts'].values[bool_list])
    
    else:
    
        return np.nan

def get_lambda_leave(prob_leave, minN = 0, maxN = 20):
    
    prob_leave = prob_leave[minN:maxN]
    prob_leave = prob_leave[prob_leave['probability'] < 1]
    prob_leave = prob_leave[prob_leave.index > 0]
    
    if prob_leave.empty:
        
        return np.nan
    
    else:
                
        return np.average((-np.log(1 - prob_leave['probability'])/prob_leave.index).values, 
                      weights = prob_leave['counts'].values)

def get_statistics(data_frame):
    
    for ID in data_frame['ID'].unique():
        
        loc_frame = data_frame[data_frame['ID'] == ID]
        
        stat_frame = get_statistics_single_well(loc_frame)
        
        data_frame.loc[data_frame['ID'] == ID, 'dN'] = stat_frame['dN']
        data_frame.loc[data_frame['ID'] == ID, 'dt'] = stat_frame['dt']
        data_frame.loc[data_frame['ID'] == ID, 'N'] = stat_frame['N'].max()
        data_frame.loc[data_frame['ID'] == ID, 'N gel'] = stat_frame['N'].max() - loc_frame['N contact']
            
    return data_frame[['ID', 'frame', 'time', 'N', 'N contact', 'N gel', 'dN', 'dt']]

def get_probability_arrival_contact(AnalysisFrame, N_contact):
    
    stats_frame = get_statistics(AnalysisFrame)
    stats_frame = stats_frame[stats_frame['N contact'] == N_contact]
    stats_frame = stats_frame.dropna()

    stats_frame['ID_time'] = stats_frame['ID'] + ' : ' + stats_frame['frame'].astype(int).astype(str)

    stats_frame_arrival = stats_frame
    stats_frame_arrival.loc[stats_frame['dN'] < 0, 'dN'] = 0

    # remove cases where the number change is beyond 1
    stats_frame_arrival = stats_frame_arrival.drop(stats_frame_arrival[stats_frame_arrival['dN'] > 1].index)

    probs_arrival = stats_frame_arrival.pivot(index = 'ID_time', columns = 'N gel', values = 'dN').mean(axis = 0)
    counts_arrival = stats_frame_arrival.pivot(index = 'ID_time', columns = 'N gel', values = 'dN').count(axis = 0)
        
    stats_frame_arrival['Date'] = stats_frame_arrival['ID'].str.split(' : ', expand = True)[0]
    stats_frame_arrival['m'] = stats_frame_arrival['ID'].str.split(' : ', expand = True)[1]
    
    stats_frame_arrival['ID_well'] = stats_frame_arrival['Date'] + ' : ' + stats_frame_arrival['m']
    
    if (len(stats_frame_arrival['ID_well'].unique()) < 10):

        properties = pandas.DataFrame(data = [[np.nan, np.nan]])
        properties.columns = ['probability', 'counts']        
        
        return properties
    

    properties = pandas.concat([probs_arrival, counts_arrival], axis = 1)
    properties.columns = ['probability', 'counts']
    
    return properties

def get_probability_leave_contact(AnalysisFrame, N_contact):
    
    stats_frame = get_statistics(AnalysisFrame)
    stats_frame = stats_frame[stats_frame['N contact'] == N_contact]
    stats_frame = stats_frame.dropna()

    stats_frame['ID_time'] = stats_frame['ID'] + ' : ' + stats_frame['frame'].astype(int).astype(str)

    stats_frame_leave = stats_frame
    stats_frame_leave.loc[stats_frame['dN'] > 0, 'dN'] = 0

    # remove cases where the number change is beyond 1
    stats_frame_leave = stats_frame_leave.drop(stats_frame_leave[stats_frame_leave['dN'] < -1].index)

    probs_leave = np.abs(stats_frame_leave.pivot(index = 'ID_time', columns = 'N contact', values = 'dN').mean(axis = 0))
    counts_leave = stats_frame_leave.pivot(index = 'ID_time', columns = 'N contact', values = 'dN').count(axis = 0)

    
    if len(stats_frame_leave)>0:
        
        stats_frame_leave['Date'] = stats_frame_leave['ID'].str.split(' : ', expand = True)[0]
        stats_frame_leave['m'] = stats_frame_leave['ID'].str.split(' : ', expand = True)[1]

        stats_frame_leave['ID_well'] = stats_frame_leave['Date'] + ' : ' + stats_frame_leave['m']
    
        if len(stats_frame_leave['ID_well'].unique()) < 6:

            properties = pandas.DataFrame(data = [[np.nan, np.nan]])
            properties.columns = ['probability', 'counts']        

            return properties
    
        properties = pandas.concat([probs_leave, counts_leave], axis = 1)
        properties.columns = ['probability', 'counts']
        
    else:
        
        properties = pandas.DataFrame(data = [[np.nan, np.nan]])
        properties.columns = ['probability', 'counts']  

    
    return properties

def bootstrap_scheme_per_n(AnalysisFrame, N_samples, N_tirages, N_contact):
    
    bootstrap_data = pandas.DataFrame()
    j = 0
    k = 0
    
    for i in range(N_tirages):            
    
        experiments = np.random.choice(list(AnalysisFrame['ID'].unique()), N_samples)
                
        loc_analysis = pandas.DataFrame()
        
        for ID in experiments:
            loc_frame = AnalysisFrame[AnalysisFrame['ID'] == ID]
            loc_frame['ID'] = loc_frame['ID'] + ' : ' + str(j)
            j += 1
            loc_analysis = loc_analysis.append(loc_frame)
                                    
        probabilities = get_probability_arrival_contact(loc_analysis, N_contact)
                
        try:
            bootstrap_data.loc[j, 'lambda_arrival'] = get_lambda_arrival(probabilities)
        except:
            bootstrap_data.loc[j, 'lambda_arrival'] = np.nan
        
        probabilities = get_probability_leave_contact(loc_analysis, N_contact)
        
        try:
            bootstrap_data.loc[j, 'lambda_leave'] = get_lambda_leave(probabilities)
        except:
            bootstrap_data.loc[j, 'lambda_leave'] = np.nan
        j += 1
        
    return bootstrap_data

def lambda_per_contact_all(AnalysisFrame, N_contact_max,  N_samples, N_tirages):
    
    lambda_data = pandas.DataFrame()
    
    for N_contact in tqdm(range(N_contact_max)):
                        
        bs_stats = bootstrap_scheme_per_n(AnalysisFrame, N_samples, N_tirages, N_contact)
                
        bs_stats['N_contact'] = N_contact
                
        lambda_data = lambda_data.append(bs_stats)
                
    return lambda_data

def get_max_N(AnalysisFrame):
    
    for ID in tqdm(AnalysisFrame['ID'].unique()):
        
        AnalysisFrame.loc[AnalysisFrame['ID'] == ID, 'N'] = AnalysisFrame.loc[AnalysisFrame['ID'] == ID, 'N'].max()
        
    return AnalysisFrame


# %% [code]
