# Supplementary material for: High resolution microfluidic assay and probabilistic modeling reveal cooperation between T cells in tumor killing
Source: Nat Commun. 2022 Jun 3;13:3111. doi: 10.1038/s41467-022-30575-2 (PMC9166723; doi:10.1038/s41467-022-30575-2)
Supplement: Supplementary file 8 — Supplementary Software 1 [file 41467_2022_30575_MOESM8_ESM.zip › public_code/simulation.ipynb]

# %% [code]
import numpy as np
import os
import pandas
import random
import scipy.stats
from scipy.stats import bernoulli
from tqdm import tqdm_notebook as tqdm
import matplotlib. pyplot as plt

# %% [markdown]
# Simulating the fragmentation events

## Utility functions

Before running the proper simulation, we define the relevant functions. We follow the procedure described in the [SI](https://www.biorxiv.org/content/10.1101/2021.03.23.435334v1). To see the theoretical foundations for the simulation we advise the reader to refer to the SI of the article above.

# %% [code]
def simulation(N_rounds, N_cells, lambda_per_n):
    
    state_array = pandas.DataFrame()
    lambda_per_n = lambda_per_n.fillna(0)
    
    n_in = 0
    n_out = N_cells
    
    for i in range(N_rounds):
        
        n_in_prob = min(5, n_in)
        p_in = 1-np.exp(-np.random.choice(lambda_per_n.loc[lambda_per_n['N_contact'] == n_in_prob, 'lambda_arrival']*2))

        n_out_prob = min(5, n_in)
        p_out = 1-np.exp(-np.random.choice(lambda_per_n.loc[lambda_per_n['N_contact'] == n_out_prob, 'lambda_leave']*2))
 
        new_state_in = np.random.binomial(1, p_in, n_out).sum()
        new_state_out = np.random.binomial(1, p_out, n_in).sum()
        
        n_in += new_state_in - new_state_out
        n_out +=  - new_state_in + new_state_out

        state_array.loc[i, 'n_in'] = n_in
        state_array.loc[i, 'n_out'] = n_out
        
    return state_array

# %% [markdown]
The fragmentation probability as a function of the number of CTLs can be well-fitted by a sigmoid. For the purpose of this simulation we used the experimentally derived parameters for the best-fitting sigmoid corresponding to the collective-killing model presented in the figure 5 of the pre-print.

# %% [code]
def _sigmoid(x, n0, s0):
    
    return 1 / (1 + np.exp(-(x-n0)/s0))

n0 = 4.12234547
s0 = 0.68366999

# %% [markdown]
## Simulation procedure

For CTL numbers per drop ranging from 0 to 20 cells, we run the simulation 200 times and extract the probability to die for each CTL concentration value. The relevant data is stored in `total_frame`.

# %% [code]
total_frame = pandas.DataFrame()

result = pandas.DataFrame()
i = 0

for N in tqdm(range(20)):
    
    loc_frame = pandas.DataFrame()
    j = 0
    
    for N_repeat in range(200):
        
        state_array_analysis = simulation(14*30, N, lambda_per_n)
        loc_frame.loc[j, 'death_3'] = int(np.any(state_array_analysis['n_in'] == 3))
        loc_frame.loc[j, 'death_4'] = int(np.any(state_array_analysis['n_in'] == 4))
        
        n_max = state_array_analysis['n_in'].max()
        p = _sigmoid(n_max, n0, s0)
        r = bernoulli.rvs(p, size=1)
        
        loc_frame.loc[j, 'death_sig'] = r
        j += 1
        
    result.loc[i, 'N'] = N
    result.loc[i, 'death_prob_3'] = loc_frame['death_3'].mean()
    result.loc[i, 'death_prob_4'] = loc_frame['death_4'].mean()
    result.loc[i, 'death_prob_sig'] = loc_frame['death_sig'].mean()
    i += 1
    
    loc_frame['N'] = N
    loc_frame = loc_frame[['N', 'death_sig']]
    total_frame = total_frame.append(loc_frame)
