# Supplementary material for: High resolution microfluidic assay and probabilistic modeling reveal cooperation between T cells in tumor killing
Source: Nat Commun. 2022 Jun 3;13:3111. doi: 10.1038/s41467-022-30575-2 (PMC9166723; doi:10.1038/s41467-022-30575-2)
Supplement: Supplementary file 8 — Supplementary Software 1 [file 41467_2022_30575_MOESM8_ESM.zip › public_code/accumulation_data/OVA/endPointFrame_2min_20201015.csv]

	N_auto	N_final	N_tot	N_tot_frame	N_auto_frame	sph area	Contact_1_idx	Contact 1	Contact 2	Contact 3	Contact 4	Death	ID	Date	m	T_frag
0	4.0	2.0	9.0	94.0	78.0	106041.00000000007	14.0	14.0	24.0	28.0	48.0	1.0	20201015 : 2	20201015	2	246.0
1	2.0	0.0	6.0	348.0	228.0	51518.00000000001	1.0	127.0	141.0	150.0	152.0	0.0	20201015 : 4	20201015	4
2	2.0	1.0	4.0	32.0	204.0	64190.999999999985	131.0	131.0	132.0	133.0	141.0	0.0	20201015 : 6	20201015	6
3	7.0	0.0	14.0	97.0	259.0	65922.0	24.0	24.0	30.0	36.0	41.0	1.0	20201015 : 8	20201015	8	253.0
4	4.0	2.0	5.0	311.0	292.0	62755.999999999985	52.0	52.0	58.0	62.0	63.0	0.0	20201015 : 21	20201015	21
5	2.0	0.0	9.0	330.0	342.0	28903.00000000001	321.0	321.0	337.0	342.0		0.0	20201015 : 25	20201015	25
6	3.0	0.0	5.0	73.0	253.0	52544.0	222.0	222.0	224.0	230.0	233.0	0.0	20201015 : 10	20201015	10
7	2.0	0.0	6.0	210.0	170.0	22138.000000000007	25.0	25.0	27.0	168.0	170.0	0.0	20201015 : 26	20201015	26
8	1.0		3.0	27.0	211.0	108588.99999999993	211.0	211.0				0.0	20201015 : 15	20201015	15
9	2.0	0.0	4.0	58.0	349.0	98725.99999999999	270.0	270.0	303.0	312.0	316.0	0.0	20201015 : 5	20201015	5
10	2.0	1.0	4.0	143.0	98.0	65274.999999999985	98.0	98.0	102.0	144.0	160.0	0.0	20201015 : 12	20201015	12
11	2.0	1.0	4.0	149.0	208.0	22320.000000000004	149.0	149.0	206.0	208.0	279.0	0.0	20201015 : 22	20201015	22
