# Supplementary material for: High resolution microfluidic assay and probabilistic modeling reveal cooperation between T cells in tumor killing
Source: Nat Commun. 2022 Jun 3;13:3111. doi: 10.1038/s41467-022-30575-2 (PMC9166723; doi:10.1038/s41467-022-30575-2)
Supplement: Supplementary file 8 — Supplementary Software 1 [file 41467_2022_30575_MOESM8_ESM.zip › public_code/accumulation_data/OVA/endPointFrame_2min_20200804.csv]

	N_auto	N_final	N_tot	N_tot_frame	N_auto_frame	sph area	Contact_1_idx	Contact 1	Contact 2	Contact 3	Contact 4	Death	ID	Date	m	T_frag
0	2.0	1.0	6.0	70.0	162.0	52847.00000000001	87.0	87.0	155.0	158.0	162.0	0.0	20200804 : 1	20200804	1
1	4.0	1.0	16.0	71.0	393.0	68215.00000000001	12.0	12.0	13.0	18.0	22.0	1.0	20200804 : 2	20200804	2	312.0
2	5.0	4.0	9.0	154.0	277.0	85224.0	82.0	82.0	85.0	88.0	114.0	1.0	20200804 : 3	20200804	3	510.0
3	2.0	0.0	11.0	114.0	62.0	40888.0	47.0	47.0	62.0	109.0	125.0	1.0	20200804 : 4	20200804	4	482.0
4	3.0	2.0	9.0	24.0	350.0	51484.000000000015	110.0	110.0	180.0	200.0	206.0	0.0	20200804 : 5	20200804	5
5	2.0	1.0	6.0	10.0	126.0	47688.000000000015	58.0	58.0	96.0	126.0	129.0	1.0	20200804 : 8	20200804	8	448.0
6	5.0	3.0	11.0	214.0	353.0	62957.000000000015	94.0	94.0	100.0	107.0	112.0	1.0	20200804 : 9	20200804	9	283.0
7	6.0	6.0	11.0	386.0	354.0	64719.0	45.0	45.0	51.0	54.0	60.0	1.0	20200804 : 11	20200804	11	349.0
8	6.0	6.0	12.0	416.0	370.0	60873.99999999996	62.0	62.0	66.0	69.0	72.0	1.0	20200804 : 12	20200804	12	417.0
9	5.0	2.0	11.0	335.0	336.0	57154.99999999999	36.0	36.0	59.0	65.0	66.0	1.0	20200804 : 17	20200804	17	389.0
10	9.0	4.0	16.0	293.0	319.0	59707.999999999985	62.0	62.0	65.0	109.0	127.0	1.0	20200804 : 19	20200804	19	143.0
11	4.0	1.0	11.0	1.0	401.0	52695.00000000001	32.0	32.0	34.0	39.0	64.0	1.0	20200804 : 20	20200804	20	416.0
12	5.0	2.0	8.0	41.0	345.0	71314.0	16.0	16.0	105.0	110.0	113.0	0.0	20200804 : 21	20200804	21
13	8.0	4.0	17.0	376.0	378.0	60113.999999999985	9.0	9.0	10.0	11.0	12.0	1.0	20200804 : 22	20200804	22	379.0
14	1.0	0.0	9.0	342.0	149.0	67648.0	149.0	149.0	186.0	187.0	188.0	0.0	20200804 : 23	20200804	23
15	6.0	2.0	14.0	364.0	363.0	57514.999999999985	88.0	88.0	89.0	91.0	94.0	1.0	20200804 : 24	20200804	24	319.0
16	6.0	5.0	12.0	140.0	385.0	65064.00000000002	10.0	10.0	45.0	48.0	50.0	1.0	20200804 : 25	20200804	25	421.0
17	7.0	4.0	17.0	380.0	411.0	59997.999999999985	19.0	19.0	60.0	62.0	64.0	1.0	20200804 : 26	20200804	26	362.0
18	1.0	0.0	13.0	405.0	31.0	58921.99999999999	31.0	31.0	35.0	42.0	112.0	0.0	20200804 : 28	20200804	28
19	3.0	1.0	12.0	252.0	285.0	53832.0	111.0	111.0	115.0	118.0	123.0	0.0	20200804 : 29	20200804	29
20	6.0	4.0	9.0	109.0	264.0	71539.00000000001	25.0	25.0	55.0	87.0	93.0	1.0	20200804 : 30	20200804	30	655.0
21	6.0	3.0	10.0	413.0	413.0	71753.99999999999	22.0	22.0	23.0	29.0	38.0	1.0	20200804 : 31	20200804	31	527.0
22	6.0	2.0	15.0	249.0	290.0	50294.00000000001	40.0	40.0	49.0	52.0	56.0	1.0	20200804 : 32	20200804	32	408.0
23	4.0	1.0	11.0	242.0	412.0	93848.99999999996	18.0	18.0	19.0	20.0	23.0	0.0	20200804 : 33	20200804	33
24	3.0	2.0	9.0	118.0	194.0	64743.00000000003	36.0	36.0	44.0	46.0	47.0	0.0	20200804 : 36	20200804	36
25	6.0	2.0	9.0	285.0	392.0	48920.999999999985	40.0	40.0	42.0	90.0	92.0	1.0	20200804 : 10	20200804	10	359.0
26	2.0	1.0	6.0	382.0	71.0	59255.00000000001	63.0	63.0	69.0	71.0	73.0	0.0	20200804 : 14	20200804	14
27	1.0	0.0	6.0	342.0	220.0	56423.00000000001	220.0	220.0	225.0	228.0	229.0	0.0	20200804 : 13	20200804	13
