# Supplementary material for: High resolution microfluidic assay and probabilistic modeling reveal cooperation between T cells in tumor killing
Source: Nat Commun. 2022 Jun 3;13:3111. doi: 10.1038/s41467-022-30575-2 (PMC9166723; doi:10.1038/s41467-022-30575-2)
Supplement: Supplementary file 8 — Supplementary Software 1 [file 41467_2022_30575_MOESM8_ESM.zip › public_code/accumulation_data/OVA/endPointFrame_2min_20201113.csv]

	N_auto	N_final	N_tot	N_tot_frame	N_auto_frame	sph area	Contact_1_idx	Contact 1	Contact 2	Contact 3	Contact 4	Death	ID	Date	m	T_frag
0	6.0	6.0	13.0	370.0	218.0	70485.00000000001	5.0	5.0	6.0	39.0	43.0	1.0	20201113 : 3	20201113	3	294.0
1	1.0	0.0	3.0	47.0	69.0	95386.0	69.0	69.0	70.0			0.0	20201113 : 4	20201113	4
2	4.0	2.0	7.0	386.0	386.0	72728.0	71.0	71.0	220.0	270.0	271.0	1.0	20201113 : 5	20201113	5	519.0
3	11.0	9.0	14.0	280.0	268.0	78781.99999999999	10.0	10.0	13.0	26.0	36.0	1.0	20201113 : 7	20201113	7	245.0
4	11.0	8.0	19.0	194.0	315.0	95541.0	12.0	12.0	14.0	15.0	22.0	1.0	20201113 : 8	20201113	8	300.0
5	7.0	4.0	8.0	311.0	311.0	108211.99999999999	77.0	77.0	89.0	124.0	125.0	1.0	20201113 : 10	20201113	10	319.0
6	2.0	0.0	5.0	209.0	10.0	75505.0	5.0	5.0	7.0	10.0	74.0	0.0	20201113 : 11	20201113	11
7	8.0	6.0	11.0	138.0	373.0	97235.00000000001	33.0	33.0	69.0	82.0	91.0	1.0	20201113 : 12	20201113	12	407.0
8	3.0	0.0	5.0	254.0	156.0	85599.99999999999	101.0	101.0	105.0	111.0	113.0	0.0	20201113 : 16	20201113	16
9	7.0	2.0	9.0	412.0	412.0	79308.00000000001	21.0	21.0	23.0	27.0	36.0	1.0	20201113 : 17	20201113	17	416.0
10	5.0	1.0	7.0	329.0	388.0	113734.99999999999	52.0	52.0	63.0	65.0	68.0	0.0	20201113 : 18	20201113	18
11	3.0	1.0	7.0	216.0	81.0	88645.0	30.0	30.0	80.0	81.0	83.0	0.0	20201113 : 21	20201113	21
12	2.0	0.0	5.0	230.0	196.0	78008.99999999999	185.0	185.0	196.0	210.0	220.0	0.0	20201113 : 22	20201113	22
13	1.0		3.0	48.0	116.0	86775.00000000001	116.0	116.0	119.0	134.0	387.0	0.0	20201113 : 33	20201113	33
14	8.0	2.0	10.0	194.0	340.0	96401.00000000001	14.0	14.0	20.0	38.0	39.0	1.0	20201113 : 34	20201113	34	251.0
15	4.0	3.0	9.0	222.0	404.0	73417.0	216.0	216.0	298.0	317.0	361.0	0.0	20201113 : 36	20201113	36
16	10.0	6.0	14.0	118.0	419.0	82103.99999999999	50.0	50.0	55.0	60.0	64.0	1.0	20201113 : 38	20201113	38	340.0
17	7.0	6.0	9.0	325.0	313.0	88148.00000000001	96.0	96.0	114.0	138.0	141.0	1.0	20201113 : 39	20201113	39	175.0
18	2.0	0.0	7.0	243.0	287.0	95807.0	163.0	163.0	200.0	203.0	212.0	0.0	20201113 : 41	20201113	41
19	3.0	1.0	7.0	193.0	236.0	88659.0	49.0	49.0	67.0	87.0	114.0	1.0	20201113 : 47	20201113	47	511.0
20	4.0	3.0	9.0	370.0	380.0	90099.0	93.0	93.0	122.0	139.0	161.0	1.0	20201113 : 49	20201113	49	634.0
21	1.0	0.0	2.0	71.0	142.0	77009.0	142.0	142.0	145.0	477.0		0.0	20201113 : 15	20201113	15
22	2.0	1.0	4.0	47.0	46.0	96296.00000000003	38.0	38.0	41.0	42.0	43.0	0.0	20201113 : 20	20201113	20
23	2.0	0.0	4.0	120.0	295.0	83867.99999999996	25.0	25.0	41.0	74.0	100.0	0.0	20201113 : 27	20201113	27
24	3.0	2.0	4.0	259.0	259.0	97009.0	65.0	65.0	72.0	77.0	83.0	0.0	20201113 : 45	20201113	45
25	4.0	2.0	6.0	208.0	397.0	95694.99999999999	67.0	67.0	87.0	108.0	113.0	0.0	20201113 : 50	20201113	50
26	2.0	1.0	4.0	380.0	385.0	91800.99999999999	59.0	59.0	137.0	385.0	454.0	0.0	20201113 : 44	20201113	44
27	8.0	5.0	13.0	323.0	323.0	75450.99999999997	50.0	50.0	64.0	70.0	82.0	1.0	20201113 : 48	20201113	48	344.0
28	3.0	2.0	9.0	201.0	391.0	77031.0	36.0	36.0	46.0	92.0	102.0	0.0	20201113 : 9	20201113	9
29	11.0	5.0	13.0	362.0	341.0	86098.99999999999	33.0	33.0	35.0	51.0	62.0	1.0	20201113 : 19	20201113	19	224.0
30	1.0	0.0	2.0	84.0	80.0	100560.00000000003	80.0	80.0	125.0			0.0	20201113 : 31	20201113	31
31	1.0	1.0	4.0	39.0	355.0	72069.00000000001	355.0	355.0	575.0	588.0	654.0	0.0	20201113 : 23	20201113	23
32	4.0	1.0	5.0	93.0	406.0	93388.0	75.0	75.0	121.0	150.0	156.0	0.0	20201113 : 37	20201113	37
33	5.0	4.0	8.0	258.0	328.0	78828.0	74.0	74.0	83.0	89.0	99.0	1.0	20201113 : 46	20201113	46	586.0
34	3.0	0.0	6.0	84.0	323.0	73931.00000000001	99.0	99.0	103.0	129.0	161.0	0.0	20201113 : 6	20201113	6
35	5.0	3.0	6.0	259.0	385.0	68165.0	27.0	27.0	38.0	94.0	101.0	1.0	20201113 : 1	20201113	1	335.0
36	7.0	5.0	8.0	363.0	412.0	85464.99999999996	42.0	42.0	143.0	154.0	165.0	1.0	20201113 : 26	20201113	26	442.0
37	2.0	1.0	4.0	239.0	339.0	84923.00000000003	68.0	68.0	107.0	144.0	145.0	0.0	20201113 : 40	20201113	40
38	1.0	0.0	5.0	393.0	48.0	71770.0	48.0	48.0	51.0	101.0	168.0	0.0	20201113 : 14	20201113	14
39	2.0	1.0	4.0	267.0	245.0	77784.00000000003	76.0	76.0	79.0	110.0	111.0	0.0	20201113 : 32	20201113	32
40	3.0	2.0	7.0	346.0	246.0	83537.00000000001	33.0	33.0	38.0	45.0	47.0	0.0	20201113 : 30	20201113	30
41	1.0	0.0	6.0	204.0	173.0	81619.00000000003	173.0	173.0	178.0	305.0	322.0	0.0	20201113 : 13	20201113	13
42	2.0	2.0	3.0	64.0	350.0	74373.0	98.0	98.0	186.0	256.0	350.0	0.0	20201113 : 35	20201113	35
43	0.0		2.0	131.0	84.0	72854.0	155.0					0.0	20201113 : 2	20201113	2
