# Supplementary material for: High resolution microfluidic assay and probabilistic modeling reveal cooperation between T cells in tumor killing
Source: Nat Commun. 2022 Jun 3;13:3111. doi: 10.1038/s41467-022-30575-2 (PMC9166723; doi:10.1038/s41467-022-30575-2)
Supplement: Supplementary file 8 — Supplementary Software 1 [file 41467_2022_30575_MOESM8_ESM.zip › public_code/accumulation_data/WT/deadFrame_2min_20200602.csv]

	matrigel	experiment	frame	N contact	N	sph Radius	ID	Death	Contact 1	Contact 2	Contact 3	Contact 4
0	2.2	3.0	1.0	0.0	3.0	179.45042840727783	20200602 : 3	0.0	152.0	157.0	209.0	233.0
1	2.2	3.0	2.0	0.0	1.0	179.45042840727783	20200602 : 3	0.0	152.0	157.0	209.0	233.0
2	2.2	3.0	3.0	0.0	3.0	179.45042840727783	20200602 : 3	0.0	152.0	157.0	209.0	233.0
3	2.2	3.0	4.0	0.0	2.0	179.45042840727783	20200602 : 3	0.0	152.0	157.0	209.0	233.0
4	2.2	3.0	5.0	0.0	1.0	179.45042840727783	20200602 : 3	0.0	152.0	157.0	209.0	233.0
5	2.2	3.0	6.0	0.0	2.0	179.45042840727783	20200602 : 3	0.0	152.0	157.0	209.0	233.0
6	2.2	3.0	7.0	0.0	2.0	179.45042840727783	20200602 : 3	0.0	152.0	157.0	209.0	233.0
7	2.2	3.0	8.0	0.0	2.0	179.45042840727783	20200602 : 3	0.0	152.0	157.0	209.0	233.0
8	2.2	3.0	9.0	0.0	2.0	179.45042840727783	20200602 : 3	0.0	152.0	157.0	209.0	233.0
9	2.2	3.0	10.0	0.0	1.0	179.45042840727783	20200602 : 3	0.0	152.0	157.0	209.0	233.0
10	2.2	3.0	11.0	0.0	1.0	179.45042840727783	20200602 : 3	0.0	152.0	157.0	209.0	233.0
11	2.2	3.0	12.0	0.0	1.0	179.45042840727783	20200602 : 3	0.0	152.0	157.0	209.0	233.0
12	2.2	3.0	13.0	0.0	1.0	179.45042840727783	20200602 : 3	0.0	152.0	157.0	209.0	233.0
13	2.2	3.0	14.0	0.0	1.0	179.45042840727783	20200602 : 3	0.0	152.0	157.0	209.0	233.0
14	2.2	3.0	15.0	0.0	1.0	179.45042840727783	20200602 : 3	0.0	152.0	157.0	209.0	233.0
15	2.2	3.0	16.0	0.0	1.0	179.45042840727783	20200602 : 3	0.0	152.0	157.0	209.0	233.0
16	2.2	3.0	17.0	0.0	1.0	179.45042840727783	20200602 : 3	0.0	152.0	157.0	209.0	233.0
17	2.2	3.0	18.0	0.0	1.0	179.45042840727783	20200602 : 3	0.0	152.0	157.0	209.0	233.0
18	2.2	3.0	19.0	0.0	1.0	179.45042840727783	20200602 : 3	0.0	152.0	157.0	209.0	233.0
19	2.2	3.0	20.0	0.0	1.0	179.45042840727783	20200602 : 3	0.0	152.0	157.0	209.0	233.0
20	2.2	3.0	21.0	0.0	1.0	179.45042840727783	20200602 : 3	0.0	152.0	157.0	209.0	233.0
21	2.2	3.0	22.0	0.0	2.0	179.45042840727783	20200602 : 3	0.0	152.0	157.0	209.0	233.0
22	2.2	3.0	23.0	0.0	1.0	179.45042840727783	20200602 : 3	0.0	152.0	157.0	209.0	233.0
23	2.2	3.0	24.0	0.0	4.0	179.45042840727783	20200602 : 3	0.0	152.0	157.0	209.0	233.0
24	2.2	3.0	25.0	0.0	4.0	179.45042840727783	20200602 : 3	0.0	152.0	157.0	209.0	233.0
25	2.2	3.0	26.0	0.0	4.0	179.45042840727783	20200602 : 3	0.0	152.0	157.0	209.0	233.0
26	2.2	3.0	27.0	0.0	2.0	179.45042840727783	20200602 : 3	0.0	152.0	157.0	209.0	233.0
27	2.2	3.0	28.0	0.0	3.0	179.45042840727783	20200602 : 3	0.0	152.0	157.0	209.0	233.0
28	2.2	3.0	29.0	0.0	3.0	179.45042840727783	20200602 : 3	0.0	152.0	157.0	209.0	233.0
29	2.2	3.0	30.0	0.0	2.0	179.45042840727783	20200602 : 3	0.0	152.0	157.0	209.0	233.0
30	2.2	3.0	31.0	0.0	2.0	179.45042840727783	20200602 : 3	0.0	152.0	157.0	209.0	233.0
31	2.2	3.0	32.0	0.0	5.0	179.45042840727783	20200602 : 3	0.0	152.0	157.0	209.0	233.0
32	2.2	3.0	33.0	0.0	2.0	179.45042840727783	20200602 : 3	0.0	152.0	157.0	209.0	233.0
33	2.2	3.0	34.0	0.0	2.0	179.45042840727783	20200602 : 3	0.0	152.0	157.0	209.0	233.0
34	2.2	3.0	35.0	0.0	3.0	179.45042840727783	20200602 : 3	0.0	152.0	157.0	209.0	233.0
35	2.2	3.0	36.0	0.0	2.0	179.45042840727783	20200602 : 3	0.0	152.0	157.0	209.0	233.0
36	2.2	3.0	37.0	0.0	2.0	179.45042840727783	20200602 : 3	0.0	152.0	157.0	209.0	233.0
37	2.2	3.0	38.0	0.0	5.0	179.45042840727783	20200602 : 3	0.0	152.0	157.0	209.0	233.0
38	2.2	3.0	39.0	0.0	2.0	179.45042840727783	20200602 : 3	0.0	152.0	157.0	209.0	233.0
39	2.2	3.0	40.0	0.0	5.0	179.45042840727783	20200602 : 3	0.0	152.0	157.0	209.0	233.0
40	2.2	3.0	41.0	0.0	5.0	179.45042840727783	20200602 : 3	0.0	152.0	157.0	209.0	233.0
41	2.2	3.0	42.0	0.0	4.0	179.45042840727783	20200602 : 3	0.0	152.0	157.0	209.0	233.0
42	2.2	3.0	43.0	0.0	6.0	179.45042840727783	20200602 : 3	0.0	152.0	157.0	209.0	233.0
43	2.2	3.0	44.0	0.0	5.0	179.45042840727783	20200602 : 3	0.0	152.0	157.0	209.0	233.0
44	2.2	3.0	45.0	0.0	5.0	179.45042840727783	20200602 : 3	0.0	152.0	157.0	209.0	233.0
45	2.2	3.0	46.0	0.0	4.0	179.45042840727783	20200602 : 3	0.0	152.0	157.0	209.0	233.0
46	2.2	3.0	47.0	0.0	4.0	179.45042840727783	20200602 : 3	0.0	152.0	157.0	209.0	233.0
47	2.2	3.0	48.0	0.0	5.0	179.45042840727783	20200602 : 3	0.0	152.0	157.0	209.0	233.0
48	2.2	3.0	49.0	0.0	4.0	179.45042840727783	20200602 : 3	0.0	152.0	157.0	209.0	233.0
49	2.2	3.0	50.0	0.0	5.0	179.45042840727783	20200602 : 3	0.0	152.0	157.0	209.0	233.0
50	2.2	3.0	51.0	0.0	4.0	179.45042840727783	20200602 : 3	0.0	152.0	157.0	209.0	233.0
51	2.2	3.0	52.0	0.0	5.0	179.45042840727783	20200602 : 3	0.0	152.0	157.0	209.0	233.0
52	2.2	3.0	53.0	0.0	5.0	179.45042840727783	20200602 : 3	0.0	152.0	157.0	209.0	233.0
53	2.2	3.0	54.0	0.0	6.0	179.45042840727783	20200602 : 3	0.0	152.0	157.0	209.0	233.0
54	2.2	3.0	55.0	0.0	6.0	179.45042840727783	20200602 : 3	0.0	152.0	157.0	209.0	233.0
55	2.2	3.0	56.0	0.0	7.0	179.45042840727783	20200602 : 3	0.0	152.0	157.0	209.0	233.0
56	2.2	3.0	57.0	0.0	6.0	179.45042840727783	20200602 : 3	0.0	152.0	157.0	209.0	233.0
57	2.2	3.0	58.0	0.0	5.0	179.45042840727783	20200602 : 3	0.0	152.0	157.0	209.0	233.0
58	2.2	3.0	59.0	0.0	5.0	179.45042840727783	20200602 : 3	0.0	152.0	157.0	209.0	233.0
59	2.2	3.0	60.0	0.0	4.0	179.45042840727783	20200602 : 3	0.0	152.0	157.0	209.0	233.0
60	2.2	3.0	61.0	0.0	4.0	179.45042840727783	20200602 : 3	0.0	152.0	157.0	209.0	233.0
61	2.2	3.0	62.0	0.0	3.0	179.45042840727783	20200602 : 3	0.0	152.0	157.0	209.0	233.0
62	2.2	3.0	63.0	0.0	5.0	179.45042840727783	20200602 : 3	0.0	152.0	157.0	209.0	233.0
63	2.2	3.0	64.0	0.0	6.0	179.45042840727783	20200602 : 3	0.0	152.0	157.0	209.0	233.0
64	2.2	3.0	65.0	0.0	5.0	179.45042840727783	20200602 : 3	0.0	152.0	157.0	209.0	233.0
65	2.2	3.0	66.0	0.0	5.0	179.45042840727783	20200602 : 3	0.0	152.0	157.0	209.0	233.0
66	2.2	3.0	67.0	0.0	6.0	179.45042840727783	20200602 : 3	0.0	152.0	157.0	209.0	233.0
67	2.2	3.0	68.0	0.0	4.0	179.45042840727783	20200602 : 3	0.0	152.0	157.0	209.0	233.0
68	2.2	3.0	69.0	0.0	1.0	179.45042840727783	20200602 : 3	0.0	152.0	157.0	209.0	233.0
69	2.2	3.0	70.0	0.0	2.0	179.45042840727783	20200602 : 3	0.0	152.0	157.0	209.0	233.0
70	2.2	3.0	71.0	0.0	1.0	179.45042840727783	20200602 : 3	0.0	152.0	157.0	209.0	233.0
71	2.2	3.0	72.0	0.0	5.0	179.45042840727783	20200602 : 3	0.0	152.0	157.0	209.0	233.0
72	2.2	3.0	73.0	0.0	2.0	179.45042840727783	20200602 : 3	0.0	152.0	157.0	209.0	233.0
73	2.2	3.0	74.0	0.0	2.0	179.45042840727783	20200602 : 3	0.0	152.0	157.0	209.0	233.0
74	2.2	3.0	75.0	0.0	4.0	179.45042840727783	20200602 : 3	0.0	152.0	157.0	209.0	233.0
75	2.2	3.0	76.0	0.0	1.0	179.45042840727783	20200602 : 3	0.0	152.0	157.0	209.0	233.0
76	2.2	3.0	77.0	0.0	2.0	179.45042840727783	20200602 : 3	0.0	152.0	157.0	209.0	233.0
77	2.2	3.0	78.0	0.0	3.0	179.45042840727783	20200602 : 3	0.0	152.0	157.0	209.0	233.0
78	2.2	3.0	79.0	0.0	4.0	179.45042840727783	20200602 : 3	0.0	152.0	157.0	209.0	233.0
79	2.2	3.0	80.0	0.0	3.0	179.45042840727783	20200602 : 3	0.0	152.0	157.0	209.0	233.0
80	2.2	3.0	81.0	0.0	2.0	179.45042840727783	20200602 : 3	0.0	152.0	157.0	209.0	233.0
81	2.2	3.0	82.0	0.0	2.0	179.45042840727783	20200602 : 3	0.0	152.0	157.0	209.0	233.0
82	2.2	3.0	83.0	0.0	5.0	179.45042840727783	20200602 : 3	0.0	152.0	157.0	209.0	233.0
83	2.2	3.0	84.0	0.0	6.0	179.45042840727783	20200602 : 3	0.0	152.0	157.0	209.0	233.0
84	2.2	3.0	85.0	0.0	4.0	179.45042840727783	20200602 : 3	0.0	152.0	157.0	209.0	233.0
85	2.2	3.0	86.0	0.0	4.0	179.45042840727783	20200602 : 3	0.0	152.0	157.0	209.0	233.0
86	2.2	3.0	87.0	0.0	2.0	179.45042840727783	20200602 : 3	0.0	152.0	157.0	209.0	233.0
87	2.2	3.0	88.0	0.0	4.0	179.45042840727783	20200602 : 3	0.0	152.0	157.0	209.0	233.0
88	2.2	3.0	89.0	0.0	2.0	179.45042840727783	20200602 : 3	0.0	152.0	157.0	209.0	233.0
89	2.2	3.0	90.0	0.0	1.0	179.45042840727783	20200602 : 3	0.0	152.0	157.0	209.0	233.0
90	2.2	3.0	91.0	0.0	1.0	179.45042840727783	20200602 : 3	0.0	152.0	157.0	209.0	233.0
91	2.2	3.0	92.0	0.0	1.0	179.45042840727783	20200602 : 3	0.0	152.0	157.0	209.0	233.0
92	2.2	3.0	93.0	0.0	1.0	179.45042840727783	20200602 : 3	0.0	152.0	157.0	209.0	233.0
93	2.2	3.0	94.0	0.0	2.0	179.45042840727783	20200602 : 3	0.0	152.0	157.0	209.0	233.0
94	2.2	3.0	95.0	0.0	1.0	179.45042840727783	20200602 : 3	0.0	152.0	157.0	209.0	233.0
95	2.2	3.0	96.0	0.0	2.0	179.45042840727783	20200602 : 3	0.0	152.0	157.0	209.0	233.0
96	2.2	3.0	97.0	0.0	3.0	179.45042840727783	20200602 : 3	0.0	152.0	157.0	209.0	233.0
97	2.2	3.0	98.0	0.0	3.0	179.45042840727783	20200602 : 3	0.0	152.0	157.0	209.0	233.0
98	2.2	3.0	99.0	0.0	3.0	179.45042840727783	20200602 : 3	0.0	152.0	157.0	209.0	233.0
99	2.2	3.0	100.0	0.0	4.0	179.45042840727783	20200602 : 3	0.0	152.0	157.0	209.0	233.0
100	2.2	3.0	101.0	0.0	2.0	179.45042840727783	20200602 : 3	0.0	152.0	157.0	209.0	233.0
101	2.2	3.0	102.0	0.0	3.0	179.45042840727783	20200602 : 3	0.0	152.0	157.0	209.0	233.0
102	2.2	3.0	103.0	0.0	2.0	179.45042840727783	20200602 : 3	0.0	152.0	157.0	209.0	233.0
103	2.2	3.0	104.0	0.0	3.0	179.45042840727783	20200602 : 3	0.0	152.0	157.0	209.0	233.0
104	2.2	3.0	105.0	0.0	4.0	179.45042840727783	20200602 : 3	0.0	152.0	157.0	209.0	233.0
105	2.2	3.0	106.0	0.0	2.0	179.45042840727783	20200602 : 3	0.0	152.0	157.0	209.0	233.0
106	2.2	3.0	107.0	0.0	1.0	179.45042840727783	20200602 : 3	0.0	152.0	157.0	209.0	233.0
107	2.2	3.0	108.0	0.0	2.0	179.45042840727783	20200602 : 3	0.0	152.0	157.0	209.0	233.0
108	2.2	3.0	109.0	0.0	4.0	179.45042840727783	20200602 : 3	0.0	152.0	157.0	209.0	233.0
109	2.2	3.0	110.0	0.0	2.0	179.45042840727783	20200602 : 3	0.0	152.0	157.0	209.0	233.0
110	2.2	3.0	111.0	0.0	3.0	179.45042840727783	20200602 : 3	0.0	152.0	157.0	209.0	233.0
111	2.2	3.0	112.0	0.0	4.0	179.45042840727783	20200602 : 3	0.0	152.0	157.0	209.0	233.0
112	2.2	3.0	113.0	0.0	3.0	179.45042840727783	20200602 : 3	0.0	152.0	157.0	209.0	233.0
113	2.2	3.0	114.0	0.0	3.0	179.45042840727783	20200602 : 3	0.0	152.0	157.0	209.0	233.0
114	2.2	3.0	115.0	0.0	1.0	179.45042840727783	20200602 : 3	0.0	152.0	157.0	209.0	233.0
115	2.2	3.0	116.0	0.0	1.0	179.45042840727783	20200602 : 3	0.0	152.0	157.0	209.0	233.0
116	2.2	3.0	117.0	0.0	4.0	179.45042840727783	20200602 : 3	0.0	152.0	157.0	209.0	233.0
117	2.2	3.0	118.0	0.0	3.0	179.45042840727783	20200602 : 3	0.0	152.0	157.0	209.0	233.0
118	2.2	3.0	119.0	0.0	3.0	179.45042840727783	20200602 : 3	0.0	152.0	157.0	209.0	233.0
119	2.2	3.0	120.0	0.0	3.0	179.45042840727783	20200602 : 3	0.0	152.0	157.0	209.0	233.0
120	2.2	3.0	121.0	0.0	2.0	179.45042840727783	20200602 : 3	0.0	152.0	157.0	209.0	233.0
121	2.2	3.0	122.0	0.0	3.0	179.45042840727783	20200602 : 3	0.0	152.0	157.0	209.0	233.0
122	2.2	3.0	123.0	0.0	3.0	179.45042840727783	20200602 : 3	0.0	152.0	157.0	209.0	233.0
123	2.2	3.0	124.0	0.0	2.0	179.45042840727783	20200602 : 3	0.0	152.0	157.0	209.0	233.0
124	2.2	3.0	125.0	0.0	1.0	179.45042840727783	20200602 : 3	0.0	152.0	157.0	209.0	233.0
125	2.2	3.0	126.0	0.0	3.0	179.45042840727783	20200602 : 3	0.0	152.0	157.0	209.0	233.0
126	2.2	3.0	127.0	0.0	3.0	179.45042840727783	20200602 : 3	0.0	152.0	157.0	209.0	233.0
127	2.2	3.0	128.0	0.0	2.0	179.45042840727783	20200602 : 3	0.0	152.0	157.0	209.0	233.0
128	2.2	3.0	129.0	0.0	4.0	179.45042840727783	20200602 : 3	0.0	152.0	157.0	209.0	233.0
129	2.2	3.0	130.0	0.0	3.0	179.45042840727783	20200602 : 3	0.0	152.0	157.0	209.0	233.0
130	2.2	3.0	131.0	0.0	3.0	179.45042840727783	20200602 : 3	0.0	152.0	157.0	209.0	233.0
131	2.2	3.0	132.0	0.0	1.0	179.45042840727783	20200602 : 3	0.0	152.0	157.0	209.0	233.0
132	2.2	3.0	133.0	0.0	2.0	179.45042840727783	20200602 : 3	0.0	152.0	157.0	209.0	233.0
133	2.2	3.0	134.0	0.0	1.0	179.45042840727783	20200602 : 3	0.0	152.0	157.0	209.0	233.0
134	2.2	3.0	135.0	0.0	2.0	179.45042840727783	20200602 : 3	0.0	152.0	157.0	209.0	233.0
135	2.2	3.0	136.0	0.0	1.0	179.45042840727783	20200602 : 3	0.0	152.0	157.0	209.0	233.0
136	2.2	3.0	137.0	0.0	1.0	179.45042840727783	20200602 : 3	0.0	152.0	157.0	209.0	233.0
137	2.2	3.0	138.0	0.0	1.0	179.45042840727783	20200602 : 3	0.0	152.0	157.0	209.0	233.0
138	2.2	3.0	139.0	0.0	1.0	179.45042840727783	20200602 : 3	0.0	152.0	157.0	209.0	233.0
139	2.2	3.0	140.0	0.0	3.0	179.45042840727783	20200602 : 3	0.0	152.0	157.0	209.0	233.0
140	2.2	3.0	141.0	0.0	1.0	179.45042840727783	20200602 : 3	0.0	152.0	157.0	209.0	233.0
141	2.2	3.0	142.0	0.0	2.0	179.45042840727783	20200602 : 3	0.0	152.0	157.0	209.0	233.0
142	2.2	3.0	143.0	0.0	2.0	179.45042840727783	20200602 : 3	0.0	152.0	157.0	209.0	233.0
143	2.2	3.0	144.0	0.0	2.0	179.45042840727783	20200602 : 3	0.0	152.0	157.0	209.0	233.0
144	2.2	3.0	145.0	0.0	3.0	179.45042840727783	20200602 : 3	0.0	152.0	157.0	209.0	233.0
145	2.2	3.0	146.0	0.0	3.0	179.45042840727783	20200602 : 3	0.0	152.0	157.0	209.0	233.0
146	2.2	3.0	147.0	0.0	3.0	179.45042840727783	20200602 : 3	0.0	152.0	157.0	209.0	233.0
147	2.2	3.0	148.0	0.0	1.0	179.45042840727783	20200602 : 3	0.0	152.0	157.0	209.0	233.0
148	2.2	3.0	149.0	0.0	1.0	179.45042840727783	20200602 : 3	0.0	152.0	157.0	209.0	233.0
149	2.2	3.0	150.0	0.0	1.0	179.45042840727783	20200602 : 3	0.0	152.0	157.0	209.0	233.0
150	2.2	3.0	151.0	0.0	1.0	179.45042840727783	20200602 : 3	0.0	152.0	157.0	209.0	233.0
151	2.2	3.0	152.0	1.0	3.0	179.45042840727783	20200602 : 3	0.0	152.0	157.0	209.0	233.0
152	2.2	3.0	153.0	0.0	2.0	179.45042840727783	20200602 : 3	0.0	152.0	157.0	209.0	233.0
153	2.2	3.0	154.0	0.0	1.0	179.45042840727783	20200602 : 3	0.0	152.0	157.0	209.0	233.0
154	2.2	3.0	155.0	0.0	1.0	179.45042840727783	20200602 : 3	0.0	152.0	157.0	209.0	233.0
155	2.2	3.0	156.0	0.0	3.0	179.45042840727783	20200602 : 3	0.0	152.0	157.0	209.0	233.0
156	2.2	3.0	157.0	1.0	2.0	179.45042840727783	20200602 : 3	0.0	152.0	157.0	209.0	233.0
157	2.2	3.0	158.0	1.0	3.0	179.45042840727783	20200602 : 3	0.0	152.0	157.0	209.0	233.0
158	2.2	3.0	159.0	1.0	2.0	179.45042840727783	20200602 : 3	0.0	152.0	157.0	209.0	233.0
159	2.2	3.0	160.0	1.0	2.0	179.45042840727783	20200602 : 3	0.0	152.0	157.0	209.0	233.0
160	2.2	3.0	161.0	1.0	2.0	179.45042840727783	20200602 : 3	0.0	152.0	157.0	209.0	233.0
161	2.2	3.0	162.0	1.0	2.0	179.45042840727783	20200602 : 3	0.0	152.0	157.0	209.0	233.0
162	2.2	3.0	163.0	1.0	3.0	179.45042840727783	20200602 : 3	0.0	152.0	157.0	209.0	233.0
163	2.2	3.0	164.0	0.0	2.0	179.45042840727783	20200602 : 3	0.0	152.0	157.0	209.0	233.0
164	2.2	3.0	165.0	0.0	1.0	179.45042840727783	20200602 : 3	0.0	152.0	157.0	209.0	233.0
165	2.2	3.0	166.0	0.0	2.0	179.45042840727783	20200602 : 3	0.0	152.0	157.0	209.0	233.0
166	2.2	3.0	167.0	0.0	3.0	179.45042840727783	20200602 : 3	0.0	152.0	157.0	209.0	233.0
167	2.2	3.0	168.0	0.0	3.0	179.45042840727783	20200602 : 3	0.0	152.0	157.0	209.0	233.0
168	2.2	3.0	169.0	0.0	4.0	179.45042840727783	20200602 : 3	0.0	152.0	157.0	209.0	233.0
169	2.2	3.0	170.0	0.0	1.0	179.45042840727783	20200602 : 3	0.0	152.0	157.0	209.0	233.0
170	2.2	3.0	171.0	0.0	1.0	179.45042840727783	20200602 : 3	0.0	152.0	157.0	209.0	233.0
171	2.2	3.0	172.0	0.0	1.0	179.45042840727783	20200602 : 3	0.0	152.0	157.0	209.0	233.0
172	2.2	3.0	173.0	0.0	3.0	179.45042840727783	20200602 : 3	0.0	152.0	157.0	209.0	233.0
173	2.2	3.0	174.0	0.0	2.0	179.45042840727783	20200602 : 3	0.0	152.0	157.0	209.0	233.0
174	2.2	3.0	175.0	0.0	3.0	179.45042840727783	20200602 : 3	0.0	152.0	157.0	209.0	233.0
175	2.2	3.0	176.0	0.0	3.0	179.45042840727783	20200602 : 3	0.0	152.0	157.0	209.0	233.0
176	2.2	3.0	177.0	0.0	3.0	179.45042840727783	20200602 : 3	0.0	152.0	157.0	209.0	233.0
177	2.2	3.0	178.0	0.0	3.0	179.45042840727783	20200602 : 3	0.0	152.0	157.0	209.0	233.0
178	2.2	3.0	179.0	0.0	1.0	179.45042840727783	20200602 : 3	0.0	152.0	157.0	209.0	233.0
179	2.2	3.0	180.0	0.0	1.0	179.45042840727783	20200602 : 3	0.0	152.0	157.0	209.0	233.0
180	2.2	3.0	181.0	0.0	1.0	179.45042840727783	20200602 : 3	0.0	152.0	157.0	209.0	233.0
181	2.2	3.0	182.0	0.0	2.0	179.45042840727783	20200602 : 3	0.0	152.0	157.0	209.0	233.0
182	2.2	3.0	183.0	0.0	4.0	179.45042840727783	20200602 : 3	0.0	152.0	157.0	209.0	233.0
183	2.2	3.0	184.0	0.0	3.0	179.45042840727783	20200602 : 3	0.0	152.0	157.0	209.0	233.0
184	2.2	3.0	185.0	0.0	2.0	179.45042840727783	20200602 : 3	0.0	152.0	157.0	209.0	233.0
185	2.2	3.0	186.0	0.0	3.0	179.45042840727783	20200602 : 3	0.0	152.0	157.0	209.0	233.0
186	2.2	3.0	187.0	0.0	2.0	179.45042840727783	20200602 : 3	0.0	152.0	157.0	209.0	233.0
187	2.2	3.0	188.0	0.0	3.0	179.45042840727783	20200602 : 3	0.0	152.0	157.0	209.0	233.0
188	2.2	3.0	189.0	0.0	5.0	179.45042840727783	20200602 : 3	0.0	152.0	157.0	209.0	233.0
189	2.2	3.0	190.0	0.0	3.0	179.45042840727783	20200602 : 3	0.0	152.0	157.0	209.0	233.0
190	2.2	3.0	191.0	0.0	2.0	179.45042840727783	20200602 : 3	0.0	152.0	157.0	209.0	233.0
191	2.2	3.0	192.0	0.0	1.0	179.45042840727783	20200602 : 3	0.0	152.0	157.0	209.0	233.0
192	2.2	3.0	193.0	0.0	1.0	179.45042840727783	20200602 : 3	0.0	152.0	157.0	209.0	233.0
193	2.2	3.0	194.0	0.0	1.0	179.45042840727783	20200602 : 3	0.0	152.0	157.0	209.0	233.0
194	2.2	3.0	195.0	0.0	4.0	179.45042840727783	20200602 : 3	0.0	152.0	157.0	209.0	233.0
195	2.2	3.0	196.0	0.0	1.0	179.45042840727783	20200602 : 3	0.0	152.0	157.0	209.0	233.0
196	2.2	3.0	197.0	0.0	2.0	179.45042840727783	20200602 : 3	0.0	152.0	157.0	209.0	233.0
197	2.2	3.0	198.0	0.0	1.0	179.45042840727783	20200602 : 3	0.0	152.0	157.0	209.0	233.0
198	2.2	3.0	199.0	0.0	1.0	179.45042840727783	20200602 : 3	0.0	152.0	157.0	209.0	233.0
199	2.2	3.0	200.0	0.0	1.0	179.45042840727783	20200602 : 3	0.0	152.0	157.0	209.0	233.0
200	2.2	3.0	201.0	0.0	3.0	179.45042840727783	20200602 : 3	0.0	152.0	157.0	209.0	233.0
201	2.2	3.0	202.0	0.0	2.0	179.45042840727783	20200602 : 3	0.0	152.0	157.0	209.0	233.0
202	2.2	3.0	203.0	0.0	1.0	179.45042840727783	20200602 : 3	0.0	152.0	157.0	209.0	233.0
203	2.2	3.0	204.0	0.0	3.0	179.45042840727783	20200602 : 3	0.0	152.0	157.0	209.0	233.0
204	2.2	3.0	205.0	0.0	2.0	179.45042840727783	20200602 : 3	0.0	152.0	157.0	209.0	233.0
205	2.2	3.0	206.0	0.0	2.0	179.45042840727783	20200602 : 3	0.0	152.0	157.0	209.0	233.0
206	2.2	3.0	207.0	0.0	2.0	179.45042840727783	20200602 : 3	0.0	152.0	157.0	209.0	233.0
207	2.2	3.0	208.0	0.0	3.0	179.45042840727783	20200602 : 3	0.0	152.0	157.0	209.0	233.0
208	2.2	3.0	209.0	1.0	4.0	179.45042840727783	20200602 : 3	0.0	152.0	157.0	209.0	233.0
209	2.2	3.0	210.0	0.0	2.0	179.45042840727783	20200602 : 3	0.0	152.0	157.0	209.0	233.0
210	2.2	3.0	211.0	0.0	3.0	179.45042840727783	20200602 : 3	0.0	152.0	157.0	209.0	233.0
211	2.2	3.0	212.0	0.0	3.0	179.45042840727783	20200602 : 3	0.0	152.0	157.0	209.0	233.0
212	2.2	3.0	213.0	0.0	2.0	179.45042840727783	20200602 : 3	0.0	152.0	157.0	209.0	233.0
213	2.2	3.0	214.0	0.0	3.0	179.45042840727783	20200602 : 3	0.0	152.0	157.0	209.0	233.0
214	2.2	3.0	215.0	0.0	2.0	179.45042840727783	20200602 : 3	0.0	152.0	157.0	209.0	233.0
215	2.2	3.0	216.0	0.0	2.0	179.45042840727783	20200602 : 3	0.0	152.0	157.0	209.0	233.0
216	2.2	3.0	217.0	0.0	3.0	179.45042840727783	20200602 : 3	0.0	152.0	157.0	209.0	233.0
217	2.2	3.0	218.0	0.0	2.0	179.45042840727783	20200602 : 3	0.0	152.0	157.0	209.0	233.0
218	2.2	3.0	219.0	0.0	2.0	179.45042840727783	20200602 : 3	0.0	152.0	157.0	209.0	233.0
219	2.2	3.0	220.0	0.0	3.0	179.45042840727783	20200602 : 3	0.0	152.0	157.0	209.0	233.0
220	2.2	3.0	221.0	0.0	2.0	179.45042840727783	20200602 : 3	0.0	152.0	157.0	209.0	233.0
221	2.2	3.0	222.0	0.0	2.0	179.45042840727783	20200602 : 3	0.0	152.0	157.0	209.0	233.0
222	2.2	3.0	223.0	0.0	2.0	179.45042840727783	20200602 : 3	0.0	152.0	157.0	209.0	233.0
223	2.2	3.0	224.0	0.0	2.0	179.45042840727783	20200602 : 3	0.0	152.0	157.0	209.0	233.0
224	2.2	3.0	225.0	0.0	2.0	179.45042840727783	20200602 : 3	0.0	152.0	157.0	209.0	233.0
225	2.2	3.0	226.0	0.0	2.0	179.45042840727783	20200602 : 3	0.0	152.0	157.0	209.0	233.0
226	2.2	3.0	227.0	0.0	2.0	179.45042840727783	20200602 : 3	0.0	152.0	157.0	209.0	233.0
227	2.2	3.0	228.0	0.0	2.0	179.45042840727783	20200602 : 3	0.0	152.0	157.0	209.0	233.0
228	2.2	3.0	229.0	0.0	3.0	179.45042840727783	20200602 : 3	0.0	152.0	157.0	209.0	233.0
229	2.2	3.0	230.0	0.0	2.0	179.45042840727783	20200602 : 3	0.0	152.0	157.0	209.0	233.0
230	2.2	3.0	232.0	0.0	2.0	179.45042840727783	20200602 : 3	0.0	152.0	157.0	209.0	233.0
231	2.2	3.0	233.0	1.0	3.0	179.45042840727783	20200602 : 3	0.0	152.0	157.0	209.0	233.0
232	2.2	3.0	234.0	1.0	1.0	179.45042840727783	20200602 : 3	0.0	152.0	157.0	209.0	233.0
233	2.2	3.0	235.0	1.0	1.0	179.45042840727783	20200602 : 3	0.0	152.0	157.0	209.0	233.0
234	2.2	3.0	236.0	1.0	1.0	179.45042840727783	20200602 : 3	0.0	152.0	157.0	209.0	233.0
235	2.2	3.0	237.0	1.0	1.0	179.45042840727783	20200602 : 3	0.0	152.0	157.0	209.0	233.0
236	2.2	3.0	238.0	1.0	2.0	179.45042840727783	20200602 : 3	0.0	152.0	157.0	209.0	233.0
237	2.2	3.0	239.0	1.0	2.0	179.45042840727783	20200602 : 3	0.0	152.0	157.0	209.0	233.0
238	2.2	3.0	240.0	1.0	2.0	179.45042840727783	20200602 : 3	0.0	152.0	157.0	209.0	233.0
239	2.2	3.0	241.0	1.0	2.0	179.45042840727783	20200602 : 3	0.0	152.0	157.0	209.0	233.0
240	2.2	3.0	242.0	1.0	2.0	179.45042840727783	20200602 : 3	0.0	152.0	157.0	209.0	233.0
241	2.2	3.0	243.0	1.0	1.0	179.45042840727783	20200602 : 3	0.0	152.0	157.0	209.0	233.0
242	2.2	3.0	244.0	1.0	2.0	179.45042840727783	20200602 : 3	0.0	152.0	157.0	209.0	233.0
243	2.2	3.0	245.0	1.0	2.0	179.45042840727783	20200602 : 3	0.0	152.0	157.0	209.0	233.0
244	2.2	3.0	246.0	1.0	3.0	179.45042840727783	20200602 : 3	0.0	152.0	157.0	209.0	233.0
245	2.2	3.0	247.0	1.0	4.0	179.45042840727783	20200602 : 3	0.0	152.0	157.0	209.0	233.0
246	2.2	3.0	248.0	1.0	4.0	179.45042840727783	20200602 : 3	0.0	152.0	157.0	209.0	233.0
247	2.2	3.0	249.0	1.0	4.0	179.45042840727783	20200602 : 3	0.0	152.0	157.0	209.0	233.0
248	2.2	3.0	250.0	1.0	3.0	179.45042840727783	20200602 : 3	0.0	152.0	157.0	209.0	233.0
249	2.2	3.0	251.0	1.0	1.0	179.45042840727783	20200602 : 3	0.0	152.0	157.0	209.0	233.0
250	2.2	3.0	252.0	1.0	2.0	179.45042840727783	20200602 : 3	0.0	152.0	157.0	209.0	233.0
251	2.2	3.0	253.0	1.0	1.0	179.45042840727783	20200602 : 3	0.0	152.0	157.0	209.0	233.0
252	2.2	3.0	254.0	1.0	3.0	179.45042840727783	20200602 : 3	0.0	152.0	157.0	209.0	233.0
253	2.2	3.0	255.0	1.0	3.0	179.45042840727783	20200602 : 3	0.0	152.0	157.0	209.0	233.0
254	2.2	3.0	256.0	1.0	3.0	179.45042840727783	20200602 : 3	0.0	152.0	157.0	209.0	233.0
255	2.2	3.0	257.0	1.0	4.0	179.45042840727783	20200602 : 3	0.0	152.0	157.0	209.0	233.0
256	2.2	3.0	258.0	1.0	2.0	179.45042840727783	20200602 : 3	0.0	152.0	157.0	209.0	233.0
257	2.2	3.0	259.0	1.0	2.0	179.45042840727783	20200602 : 3	0.0	152.0	157.0	209.0	233.0
258	2.2	3.0	260.0	1.0	2.0	179.45042840727783	20200602 : 3	0.0	152.0	157.0	209.0	233.0
259	2.2	3.0	261.0	1.0	2.0	179.45042840727783	20200602 : 3	0.0	152.0	157.0	209.0	233.0
260	2.2	3.0	262.0	1.0	2.0	179.45042840727783	20200602 : 3	0.0	152.0	157.0	209.0	233.0
261	2.2	3.0	263.0	1.0	2.0	179.45042840727783	20200602 : 3	0.0	152.0	157.0	209.0	233.0
262	2.2	3.0	264.0	1.0	2.0	179.45042840727783	20200602 : 3	0.0	152.0	157.0	209.0	233.0
263	2.2	3.0	265.0	1.0	2.0	179.45042840727783	20200602 : 3	0.0	152.0	157.0	209.0	233.0
264	2.2	3.0	266.0	1.0	2.0	179.45042840727783	20200602 : 3	0.0	152.0	157.0	209.0	233.0
265	2.2	3.0	267.0	1.0	2.0	179.45042840727783	20200602 : 3	0.0	152.0	157.0	209.0	233.0
266	2.2	3.0	268.0	1.0	2.0	179.45042840727783	20200602 : 3	0.0	152.0	157.0	209.0	233.0
267	2.2	3.0	269.0	1.0	2.0	179.45042840727783	20200602 : 3	0.0	152.0	157.0	209.0	233.0
268	2.2	3.0	270.0	1.0	1.0	179.45042840727783	20200602 : 3	0.0	152.0	157.0	209.0	233.0
269	2.2	3.0	271.0	1.0	1.0	179.45042840727783	20200602 : 3	0.0	152.0	157.0	209.0	233.0
270	2.2	3.0	272.0	1.0	1.0	179.45042840727783	20200602 : 3	0.0	152.0	157.0	209.0	233.0
271	2.2	3.0	273.0	1.0	1.0	179.45042840727783	20200602 : 3	0.0	152.0	157.0	209.0	233.0
272	2.2	3.0	274.0	1.0	1.0	179.45042840727783	20200602 : 3	0.0	152.0	157.0	209.0	233.0
273	2.2	3.0	275.0	1.0	1.0	179.45042840727783	20200602 : 3	0.0	152.0	157.0	209.0	233.0
274	2.2	3.0	276.0	1.0	2.0	179.45042840727783	20200602 : 3	0.0	152.0	157.0	209.0	233.0
275	2.2	3.0	277.0	1.0	3.0	179.45042840727783	20200602 : 3	0.0	152.0	157.0	209.0	233.0
276	2.2	3.0	278.0	1.0	2.0	179.45042840727783	20200602 : 3	0.0	152.0	157.0	209.0	233.0
277	2.2	3.0	279.0	1.0	2.0	179.45042840727783	20200602 : 3	0.0	152.0	157.0	209.0	233.0
278	2.2	3.0	280.0	1.0	2.0	179.45042840727783	20200602 : 3	0.0	152.0	157.0	209.0	233.0
279	2.2	3.0	281.0	1.0	2.0	179.45042840727783	20200602 : 3	0.0	152.0	157.0	209.0	233.0
280	2.2	3.0	282.0	1.0	2.0	179.45042840727783	20200602 : 3	0.0	152.0	157.0	209.0	233.0
281	2.2	3.0	283.0	1.0	2.0	179.45042840727783	20200602 : 3	0.0	152.0	157.0	209.0	233.0
282	2.2	3.0	284.0	1.0	2.0	179.45042840727783	20200602 : 3	0.0	152.0	157.0	209.0	233.0
283	2.2	3.0	285.0	1.0	2.0	179.45042840727783	20200602 : 3	0.0	152.0	157.0	209.0	233.0
284	2.2	3.0	286.0	1.0	2.0	179.45042840727783	20200602 : 3	0.0	152.0	157.0	209.0	233.0
285	2.2	3.0	287.0	1.0	2.0	179.45042840727783	20200602 : 3	0.0	152.0	157.0	209.0	233.0
286	2.2	3.0	288.0	1.0	1.0	179.45042840727783	20200602 : 3	0.0	152.0	157.0	209.0	233.0
287	2.2	3.0	289.0	1.0	1.0	179.45042840727783	20200602 : 3	0.0	152.0	157.0	209.0	233.0
288	2.2	3.0	290.0	1.0	1.0	179.45042840727783	20200602 : 3	0.0	152.0	157.0	209.0	233.0
289	2.2	3.0	291.0	1.0	1.0	179.45042840727783	20200602 : 3	0.0	152.0	157.0	209.0	233.0
290	2.2	3.0	292.0	1.0	1.0	179.45042840727783	20200602 : 3	0.0	152.0	157.0	209.0	233.0
291	2.2	3.0	293.0	1.0	1.0	179.45042840727783	20200602 : 3	0.0	152.0	157.0	209.0	233.0
292	2.2	3.0	294.0	1.0	1.0	179.45042840727783	20200602 : 3	0.0	152.0	157.0	209.0	233.0
293	2.2	3.0	295.0	1.0	1.0	179.45042840727783	20200602 : 3	0.0	152.0	157.0	209.0	233.0
294	2.2	3.0	296.0	1.0	1.0	179.45042840727783	20200602 : 3	0.0	152.0	157.0	209.0	233.0
295	2.2	3.0	297.0	1.0	1.0	179.45042840727783	20200602 : 3	0.0	152.0	157.0	209.0	233.0
296	2.2	3.0	298.0	1.0	1.0	179.45042840727783	20200602 : 3	0.0	152.0	157.0	209.0	233.0
297	2.2	3.0	299.0	1.0	1.0	179.45042840727783	20200602 : 3	0.0	152.0	157.0	209.0	233.0
298	2.2	3.0	300.0	1.0	2.0	179.45042840727783	20200602 : 3	0.0	152.0	157.0	209.0	233.0
299	2.2	3.0	301.0	1.0	3.0	179.45042840727783	20200602 : 3	0.0	152.0	157.0	209.0	233.0
300	2.2	3.0	302.0	1.0	2.0	179.45042840727783	20200602 : 3	0.0	152.0	157.0	209.0	233.0
301	2.2	3.0	303.0	1.0	2.0	179.45042840727783	20200602 : 3	0.0	152.0	157.0	209.0	233.0
302	2.2	3.0	304.0	1.0	2.0	179.45042840727783	20200602 : 3	0.0	152.0	157.0	209.0	233.0
303	2.2	3.0	305.0	1.0	2.0	179.45042840727783	20200602 : 3	0.0	152.0	157.0	209.0	233.0
304	2.2	3.0	306.0	1.0	2.0	179.45042840727783	20200602 : 3	0.0	152.0	157.0	209.0	233.0
305	2.2	3.0	307.0	1.0	2.0	179.45042840727783	20200602 : 3	0.0	152.0	157.0	209.0	233.0
306	2.2	3.0	308.0	1.0	2.0	179.45042840727783	20200602 : 3	0.0	152.0	157.0	209.0	233.0
307	2.2	3.0	309.0	1.0	1.0	179.45042840727783	20200602 : 3	0.0	152.0	157.0	209.0	233.0
308	2.2	3.0	310.0	1.0	1.0	179.45042840727783	20200602 : 3	0.0	152.0	157.0	209.0	233.0
309	2.2	3.0	311.0	1.0	1.0	179.45042840727783	20200602 : 3	0.0	152.0	157.0	209.0	233.0
310	2.2	3.0	312.0	1.0	2.0	179.45042840727783	20200602 : 3	0.0	152.0	157.0	209.0	233.0
311	2.2	3.0	313.0	1.0	2.0	179.45042840727783	20200602 : 3	0.0	152.0	157.0	209.0	233.0
312	2.2	3.0	314.0	1.0	2.0	179.45042840727783	20200602 : 3	0.0	152.0	157.0	209.0	233.0
313	2.2	3.0	315.0	1.0	3.0	179.45042840727783	20200602 : 3	0.0	152.0	157.0	209.0	233.0
314	2.2	3.0	316.0	1.0	1.0	179.45042840727783	20200602 : 3	0.0	152.0	157.0	209.0	233.0
315	2.2	3.0	317.0	1.0	2.0	179.45042840727783	20200602 : 3	0.0	152.0	157.0	209.0	233.0
316	2.2	3.0	318.0	1.0	2.0	179.45042840727783	20200602 : 3	0.0	152.0	157.0	209.0	233.0
317	2.2	3.0	319.0	0.0	1.0	179.45042840727783	20200602 : 3	0.0	152.0	157.0	209.0	233.0
318	2.2	3.0	320.0	0.0	1.0	179.45042840727783	20200602 : 3	0.0	152.0	157.0	209.0	233.0
319	2.2	3.0	321.0	0.0	1.0	179.45042840727783	20200602 : 3	0.0	152.0	157.0	209.0	233.0
320	2.2	3.0	322.0	1.0	3.0	179.45042840727783	20200602 : 3	0.0	152.0	157.0	209.0	233.0
321	2.2	3.0	323.0	1.0	3.0	179.45042840727783	20200602 : 3	0.0	152.0	157.0	209.0	233.0
322	2.2	3.0	324.0	2.0	4.0	179.45042840727783	20200602 : 3	0.0	152.0	157.0	209.0	233.0
323	2.2	3.0	325.0	2.0	3.0	179.45042840727783	20200602 : 3	0.0	152.0	157.0	209.0	233.0
324	2.2	3.0	326.0	1.0	3.0	179.45042840727783	20200602 : 3	0.0	152.0	157.0	209.0	233.0
325	2.2	3.0	327.0	1.0	2.0	179.45042840727783	20200602 : 3	0.0	152.0	157.0	209.0	233.0
326	2.2	3.0	328.0	1.0	2.0	179.45042840727783	20200602 : 3	0.0	152.0	157.0	209.0	233.0
327	2.2	3.0	329.0	1.0	2.0	179.45042840727783	20200602 : 3	0.0	152.0	157.0	209.0	233.0
328	2.2	3.0	330.0	1.0	1.0	179.45042840727783	20200602 : 3	0.0	152.0	157.0	209.0	233.0
329	2.2	3.0	331.0	1.0	1.0	179.45042840727783	20200602 : 3	0.0	152.0	157.0	209.0	233.0
330	2.2	3.0	332.0	1.0	1.0	179.45042840727783	20200602 : 3	0.0	152.0	157.0	209.0	233.0
331	2.2	3.0	333.0	1.0	1.0	179.45042840727783	20200602 : 3	0.0	152.0	157.0	209.0	233.0
332	2.2	3.0	334.0	1.0	1.0	179.45042840727783	20200602 : 3	0.0	152.0	157.0	209.0	233.0
333	2.2	3.0	335.0	1.0	1.0	179.45042840727783	20200602 : 3	0.0	152.0	157.0	209.0	233.0
334	2.2	3.0	336.0	0.0	1.0	179.45042840727783	20200602 : 3	0.0	152.0	157.0	209.0	233.0
335	2.2	3.0	337.0	0.0	1.0	179.45042840727783	20200602 : 3	0.0	152.0	157.0	209.0	233.0
336	2.2	3.0	339.0	0.0	1.0	179.45042840727783	20200602 : 3	0.0	152.0	157.0	209.0	233.0
337	2.2	3.0	340.0	0.0	1.0	179.45042840727783	20200602 : 3	0.0	152.0	157.0	209.0	233.0
338	2.2	3.0	341.0	0.0	1.0	179.45042840727783	20200602 : 3	0.0	152.0	157.0	209.0	233.0
339	2.2	3.0	342.0	0.0	3.0	179.45042840727783	20200602 : 3	0.0	152.0	157.0	209.0	233.0
340	2.2	3.0	343.0	0.0	1.0	179.45042840727783	20200602 : 3	0.0	152.0	157.0	209.0	233.0
341	2.2	3.0	344.0	0.0	1.0	179.45042840727783	20200602 : 3	0.0	152.0	157.0	209.0	233.0
342	2.2	3.0	347.0	0.0	1.0	179.45042840727783	20200602 : 3	0.0	152.0	157.0	209.0	233.0
343	2.2	3.0	348.0	0.0	1.0	179.45042840727783	20200602 : 3	0.0	152.0	157.0	209.0	233.0
344	2.2	3.0	349.0	0.0	1.0	179.45042840727783	20200602 : 3	0.0	152.0	157.0	209.0	233.0
345	2.2	3.0	350.0	0.0	1.0	179.45042840727783	20200602 : 3	0.0	152.0	157.0	209.0	233.0
346	2.2	3.0	351.0	0.0	2.0	179.45042840727783	20200602 : 3	0.0	152.0	157.0	209.0	233.0
347	2.2	3.0	352.0	0.0	2.0	179.45042840727783	20200602 : 3	0.0	152.0	157.0	209.0	233.0
348	2.2	3.0	353.0	0.0	1.0	179.45042840727783	20200602 : 3	0.0	152.0	157.0	209.0	233.0
349	2.2	3.0	354.0	0.0	1.0	179.45042840727783	20200602 : 3	0.0	152.0	157.0	209.0	233.0
350	2.2	3.0	355.0	0.0	1.0	179.45042840727783	20200602 : 3	0.0	152.0	157.0	209.0	233.0
351	2.2	3.0	356.0	0.0	2.0	179.45042840727783	20200602 : 3	0.0	152.0	157.0	209.0	233.0
352	2.2	3.0	357.0	0.0	1.0	179.45042840727783	20200602 : 3	0.0	152.0	157.0	209.0	233.0
353	2.2	3.0	358.0	0.0	1.0	179.45042840727783	20200602 : 3	0.0	152.0	157.0	209.0	233.0
354	2.2	3.0	359.0	0.0	1.0	179.45042840727783	20200602 : 3	0.0	152.0	157.0	209.0	233.0
355	2.2	3.0	360.0	0.0	1.0	179.45042840727783	20200602 : 3	0.0	152.0	157.0	209.0	233.0
356	2.2	3.0	361.0	0.0	1.0	179.45042840727783	20200602 : 3	0.0	152.0	157.0	209.0	233.0
357	2.2	3.0	362.0	0.0	1.0	179.45042840727783	20200602 : 3	0.0	152.0	157.0	209.0	233.0
358	2.2	3.0	363.0	0.0	1.0	179.45042840727783	20200602 : 3	0.0	152.0	157.0	209.0	233.0
359	2.2	3.0	364.0	0.0	1.0	179.45042840727783	20200602 : 3	0.0	152.0	157.0	209.0	233.0
360	2.2	3.0	365.0	0.0	1.0	179.45042840727783	20200602 : 3	0.0	152.0	157.0	209.0	233.0
361	2.2	3.0	366.0	0.0	1.0	179.45042840727783	20200602 : 3	0.0	152.0	157.0	209.0	233.0
362	2.2	3.0	367.0	0.0	1.0	179.45042840727783	20200602 : 3	0.0	152.0	157.0	209.0	233.0
363	2.2	3.0	368.0	0.0	2.0	179.45042840727783	20200602 : 3	0.0	152.0	157.0	209.0	233.0
364	2.2	3.0	369.0	0.0	1.0	179.45042840727783	20200602 : 3	0.0	152.0	157.0	209.0	233.0
365	2.2	3.0	370.0	0.0	1.0	179.45042840727783	20200602 : 3	0.0	152.0	157.0	209.0	233.0
366	2.2	3.0	372.0	0.0	1.0	179.45042840727783	20200602 : 3	0.0	152.0	157.0	209.0	233.0
367	2.2	3.0	373.0	0.0	1.0	179.45042840727783	20200602 : 3	0.0	152.0	157.0	209.0	233.0
368	2.2	3.0	374.0	0.0	1.0	179.45042840727783	20200602 : 3	0.0	152.0	157.0	209.0	233.0
369	2.2	3.0	375.0	0.0	2.0	179.45042840727783	20200602 : 3	0.0	152.0	157.0	209.0	233.0
370	2.2	3.0	376.0	0.0	1.0	179.45042840727783	20200602 : 3	0.0	152.0	157.0	209.0	233.0
371	2.2	3.0	377.0	0.0	1.0	179.45042840727783	20200602 : 3	0.0	152.0	157.0	209.0	233.0
372	2.2	3.0	378.0	0.0	1.0	179.45042840727783	20200602 : 3	0.0	152.0	157.0	209.0	233.0
373	2.2	3.0	379.0	0.0	1.0	179.45042840727783	20200602 : 3	0.0	152.0	157.0	209.0	233.0
374	2.2	3.0	380.0	0.0	1.0	179.45042840727783	20200602 : 3	0.0	152.0	157.0	209.0	233.0
375	2.2	3.0	381.0	0.0	1.0	179.45042840727783	20200602 : 3	0.0	152.0	157.0	209.0	233.0
376	2.2	3.0	382.0	0.0	1.0	179.45042840727783	20200602 : 3	0.0	152.0	157.0	209.0	233.0
377	2.2	3.0	383.0	0.0	1.0	179.45042840727783	20200602 : 3	0.0	152.0	157.0	209.0	233.0
378	2.2	3.0	384.0	0.0	1.0	179.45042840727783	20200602 : 3	0.0	152.0	157.0	209.0	233.0
379	2.2	3.0	385.0	0.0	1.0	179.45042840727783	20200602 : 3	0.0	152.0	157.0	209.0	233.0
380	2.2	3.0	386.0	0.0	1.0	179.45042840727783	20200602 : 3	0.0	152.0	157.0	209.0	233.0
381	2.2	3.0	387.0	0.0	2.0	179.45042840727783	20200602 : 3	0.0	152.0	157.0	209.0	233.0
382	2.2	3.0	388.0	0.0	1.0	179.45042840727783	20200602 : 3	0.0	152.0	157.0	209.0	233.0
383	2.2	3.0	389.0	0.0	2.0	179.45042840727783	20200602 : 3	0.0	152.0	157.0	209.0	233.0
384	2.2	3.0	390.0	0.0	2.0	179.45042840727783	20200602 : 3	0.0	152.0	157.0	209.0	233.0
385	2.2	3.0	391.0	0.0	2.0	179.45042840727783	20200602 : 3	0.0	152.0	157.0	209.0	233.0
386	2.2	3.0	392.0	0.0	1.0	179.45042840727783	20200602 : 3	0.0	152.0	157.0	209.0	233.0
387	2.2	3.0	393.0	0.0	1.0	179.45042840727783	20200602 : 3	0.0	152.0	157.0	209.0	233.0
388	2.2	3.0	394.0	0.0	2.0	179.45042840727783	20200602 : 3	0.0	152.0	157.0	209.0	233.0
389	2.2	3.0	395.0	0.0	1.0	179.45042840727783	20200602 : 3	0.0	152.0	157.0	209.0	233.0
390	2.2	3.0	396.0	0.0	1.0	179.45042840727783	20200602 : 3	0.0	152.0	157.0	209.0	233.0
391	2.2	3.0	397.0	0.0	2.0	179.45042840727783	20200602 : 3	0.0	152.0	157.0	209.0	233.0
392	2.2	3.0	398.0	0.0	2.0	179.45042840727783	20200602 : 3	0.0	152.0	157.0	209.0	233.0
393	2.2	3.0	399.0	0.0	2.0	179.45042840727783	20200602 : 3	0.0	152.0	157.0	209.0	233.0
394	2.2	3.0	400.0	0.0	2.0	179.45042840727783	20200602 : 3	0.0	152.0	157.0	209.0	233.0
395	2.2	3.0	401.0	0.0	2.0	179.45042840727783	20200602 : 3	0.0	152.0	157.0	209.0	233.0
396	2.2	3.0	402.0	0.0	2.0	179.45042840727783	20200602 : 3	0.0	152.0	157.0	209.0	233.0
397	2.2	3.0	403.0	0.0	2.0	179.45042840727783	20200602 : 3	0.0	152.0	157.0	209.0	233.0
398	2.2	3.0	404.0	0.0	3.0	179.45042840727783	20200602 : 3	0.0	152.0	157.0	209.0	233.0
399	2.2	3.0	405.0	0.0	2.0	179.45042840727783	20200602 : 3	0.0	152.0	157.0	209.0	233.0
400	2.2	3.0	406.0	0.0	2.0	179.45042840727783	20200602 : 3	0.0	152.0	157.0	209.0	233.0
401	2.2	3.0	407.0	0.0	3.0	179.45042840727783	20200602 : 3	0.0	152.0	157.0	209.0	233.0
402	2.2	3.0	408.0	0.0	2.0	179.45042840727783	20200602 : 3	0.0	152.0	157.0	209.0	233.0
403	2.2	3.0	409.0	0.0	1.0	179.45042840727783	20200602 : 3	0.0	152.0	157.0	209.0	233.0
404	2.2	3.0	410.0	0.0	2.0	179.45042840727783	20200602 : 3	0.0	152.0	157.0	209.0	233.0
405	2.2	3.0	411.0	0.0	1.0	179.45042840727783	20200602 : 3	0.0	152.0	157.0	209.0	233.0
406	2.2	3.0	412.0	0.0	1.0	179.45042840727783	20200602 : 3	0.0	152.0	157.0	209.0	233.0
407	2.2	3.0	413.0	0.0	1.0	179.45042840727783	20200602 : 3	0.0	152.0	157.0	209.0	233.0
408	2.2	3.0	414.0	1.0	1.0	179.45042840727783	20200602 : 3	0.0	152.0	157.0	209.0	233.0
409	2.2	3.0	420.0	0.0	1.0	179.45042840727783	20200602 : 3	0.0	152.0	157.0	209.0	233.0
410	2.2	3.0	423.0	0.0	1.0	179.45042840727783	20200602 : 3	0.0	152.0	157.0	209.0	233.0
411	2.2	3.0	424.0	0.0	1.0	179.45042840727783	20200602 : 3	0.0	152.0	157.0	209.0	233.0
412	2.2	3.0	425.0	0.0	1.0	179.45042840727783	20200602 : 3	0.0	152.0	157.0	209.0	233.0
413	2.2	3.0	426.0	0.0	1.0	179.45042840727783	20200602 : 3	0.0	152.0	157.0	209.0	233.0
414	2.2	3.0	427.0	0.0	1.0	179.45042840727783	20200602 : 3	0.0	152.0	157.0	209.0	233.0
415	2.2	3.0	428.0	0.0	1.0	179.45042840727783	20200602 : 3	0.0	152.0	157.0	209.0	233.0
416	2.2	3.0	429.0	0.0	1.0	179.45042840727783	20200602 : 3	0.0	152.0	157.0	209.0	233.0
417	2.2	3.0	430.0	0.0	1.0	179.45042840727783	20200602 : 3	0.0	152.0	157.0	209.0	233.0
418	2.2	3.0	431.0	0.0	1.0	179.45042840727783	20200602 : 3	0.0	152.0	157.0	209.0	233.0
419	2.2	3.0	432.0	0.0	1.0	179.45042840727783	20200602 : 3	0.0	152.0	157.0	209.0	233.0
420	2.2	3.0	433.0	0.0	1.0	179.45042840727783	20200602 : 3	0.0	152.0	157.0	209.0	233.0
421	2.2	3.0	434.0	0.0	1.0	179.45042840727783	20200602 : 3	0.0	152.0	157.0	209.0	233.0
422	2.2	3.0	435.0	0.0	2.0	179.45042840727783	20200602 : 3	0.0	152.0	157.0	209.0	233.0
423	2.2	3.0	436.0	0.0	2.0	179.45042840727783	20200602 : 3	0.0	152.0	157.0	209.0	233.0
424	2.2	3.0	437.0	0.0	1.0	179.45042840727783	20200602 : 3	0.0	152.0	157.0	209.0	233.0
425	2.2	3.0	438.0	0.0	1.0	179.45042840727783	20200602 : 3	0.0	152.0	157.0	209.0	233.0
426	2.2	3.0	439.0	0.0	1.0	179.45042840727783	20200602 : 3	0.0	152.0	157.0	209.0	233.0
427	2.2	3.0	440.0	0.0	1.0	179.45042840727783	20200602 : 3	0.0	152.0	157.0	209.0	233.0
428	2.2	3.0	441.0	0.0	2.0	179.45042840727783	20200602 : 3	0.0	152.0	157.0	209.0	233.0
429	2.2	3.0	442.0	0.0	2.0	179.45042840727783	20200602 : 3	0.0	152.0	157.0	209.0	233.0
430	2.2	3.0	443.0	0.0	1.0	179.45042840727783	20200602 : 3	0.0	152.0	157.0	209.0	233.0
431	2.2	3.0	444.0	0.0	1.0	179.45042840727783	20200602 : 3	0.0	152.0	157.0	209.0	233.0
432	2.2	3.0	445.0	0.0	1.0	179.45042840727783	20200602 : 3	0.0	152.0	157.0	209.0	233.0
433	2.2	3.0	446.0	0.0	1.0	179.45042840727783	20200602 : 3	0.0	152.0	157.0	209.0	233.0
434	2.2	3.0	447.0	0.0	2.0	179.45042840727783	20200602 : 3	0.0	152.0	157.0	209.0	233.0
435	2.2	3.0	448.0	0.0	1.0	179.45042840727783	20200602 : 3	0.0	152.0	157.0	209.0	233.0
436	2.2	3.0	449.0	0.0	1.0	179.45042840727783	20200602 : 3	0.0	152.0	157.0	209.0	233.0
437	2.2	3.0	450.0	0.0	2.0	179.45042840727783	20200602 : 3	0.0	152.0	157.0	209.0	233.0
438	2.2	3.0	451.0	0.0	2.0	179.45042840727783	20200602 : 3	0.0	152.0	157.0	209.0	233.0
439	2.2	3.0	452.0	0.0	2.0	179.45042840727783	20200602 : 3	0.0	152.0	157.0	209.0	233.0
440	2.2	3.0	453.0	0.0	2.0	179.45042840727783	20200602 : 3	0.0	152.0	157.0	209.0	233.0
441	2.2	3.0	454.0	0.0	1.0	179.45042840727783	20200602 : 3	0.0	152.0	157.0	209.0	233.0
442	2.2	3.0	455.0	0.0	1.0	179.45042840727783	20200602 : 3	0.0	152.0	157.0	209.0	233.0
443	2.2	3.0	456.0	0.0	1.0	179.45042840727783	20200602 : 3	0.0	152.0	157.0	209.0	233.0
444	2.2	3.0	457.0	0.0	2.0	179.45042840727783	20200602 : 3	0.0	152.0	157.0	209.0	233.0
445	2.2	3.0	458.0	0.0	1.0	179.45042840727783	20200602 : 3	0.0	152.0	157.0	209.0	233.0
446	2.2	3.0	459.0	0.0	2.0	179.45042840727783	20200602 : 3	0.0	152.0	157.0	209.0	233.0
447	2.2	3.0	460.0	1.0	4.0	179.45042840727783	20200602 : 3	0.0	152.0	157.0	209.0	233.0
448	2.2	3.0	461.0	1.0	4.0	179.45042840727783	20200602 : 3	0.0	152.0	157.0	209.0	233.0
449	2.2	3.0	462.0	1.0	2.0	179.45042840727783	20200602 : 3	0.0	152.0	157.0	209.0	233.0
450	2.2	3.0	463.0	1.0	2.0	179.45042840727783	20200602 : 3	0.0	152.0	157.0	209.0	233.0
451	2.2	3.0	464.0	1.0	3.0	179.45042840727783	20200602 : 3	0.0	152.0	157.0	209.0	233.0
452	2.2	3.0	465.0	1.0	2.0	179.45042840727783	20200602 : 3	0.0	152.0	157.0	209.0	233.0
453	2.2	3.0	466.0	1.0	3.0	179.45042840727783	20200602 : 3	0.0	152.0	157.0	209.0	233.0
454	2.2	3.0	467.0	1.0	2.0	179.45042840727783	20200602 : 3	0.0	152.0	157.0	209.0	233.0
455	2.2	3.0	468.0	1.0	2.0	179.45042840727783	20200602 : 3	0.0	152.0	157.0	209.0	233.0
456	2.2	3.0	469.0	1.0	2.0	179.45042840727783	20200602 : 3	0.0	152.0	157.0	209.0	233.0
457	2.2	3.0	470.0	1.0	2.0	179.45042840727783	20200602 : 3	0.0	152.0	157.0	209.0	233.0
458	2.2	3.0	471.0	1.0	2.0	179.45042840727783	20200602 : 3	0.0	152.0	157.0	209.0	233.0
459	2.2	3.0	472.0	0.0	1.0	179.45042840727783	20200602 : 3	0.0	152.0	157.0	209.0	233.0
460	2.2	3.0	473.0	0.0	2.0	179.45042840727783	20200602 : 3	0.0	152.0	157.0	209.0	233.0
461	2.2	3.0	474.0	0.0	1.0	179.45042840727783	20200602 : 3	0.0	152.0	157.0	209.0	233.0
462	2.2	3.0	475.0	0.0	2.0	179.45042840727783	20200602 : 3	0.0	152.0	157.0	209.0	233.0
463	2.2	3.0	476.0	0.0	1.0	179.45042840727783	20200602 : 3	0.0	152.0	157.0	209.0	233.0
464	2.2	3.0	477.0	0.0	3.0	179.45042840727783	20200602 : 3	0.0	152.0	157.0	209.0	233.0
465	2.2	3.0	478.0	0.0	2.0	179.45042840727783	20200602 : 3	0.0	152.0	157.0	209.0	233.0
466	2.2	3.0	479.0	0.0	3.0	179.45042840727783	20200602 : 3	0.0	152.0	157.0	209.0	233.0
467	2.2	3.0	480.0	0.0	2.0	179.45042840727783	20200602 : 3	0.0	152.0	157.0	209.0	233.0
468	2.2	3.0	481.0	0.0	2.0	179.45042840727783	20200602 : 3	0.0	152.0	157.0	209.0	233.0
469	2.2	3.0	482.0	0.0	2.0	179.45042840727783	20200602 : 3	0.0	152.0	157.0	209.0	233.0
470	2.2	3.0	483.0	0.0	2.0	179.45042840727783	20200602 : 3	0.0	152.0	157.0	209.0	233.0
471	2.2	3.0	484.0	0.0	1.0	179.45042840727783	20200602 : 3	0.0	152.0	157.0	209.0	233.0
472	2.2	3.0	485.0	0.0	2.0	179.45042840727783	20200602 : 3	0.0	152.0	157.0	209.0	233.0
473	2.2	3.0	486.0	0.0	3.0	179.45042840727783	20200602 : 3	0.0	152.0	157.0	209.0	233.0
474	2.2	3.0	487.0	0.0	3.0	179.45042840727783	20200602 : 3	0.0	152.0	157.0	209.0	233.0
475	2.2	3.0	488.0	0.0	3.0	179.45042840727783	20200602 : 3	0.0	152.0	157.0	209.0	233.0
476	2.2	3.0	489.0	0.0	2.0	179.45042840727783	20200602 : 3	0.0	152.0	157.0	209.0	233.0
477	2.2	3.0	490.0	0.0	2.0	179.45042840727783	20200602 : 3	0.0	152.0	157.0	209.0	233.0
478	2.2	3.0	491.0	0.0	3.0	179.45042840727783	20200602 : 3	0.0	152.0	157.0	209.0	233.0
479	2.2	3.0	492.0	0.0	2.0	179.45042840727783	20200602 : 3	0.0	152.0	157.0	209.0	233.0
480	2.2	3.0	493.0	0.0	1.0	179.45042840727783	20200602 : 3	0.0	152.0	157.0	209.0	233.0
481	2.2	3.0	494.0	0.0	1.0	179.45042840727783	20200602 : 3	0.0	152.0	157.0	209.0	233.0
482	2.2	3.0	495.0	0.0	1.0	179.45042840727783	20200602 : 3	0.0	152.0	157.0	209.0	233.0
483	2.2	3.0	496.0	0.0	1.0	179.45042840727783	20200602 : 3	0.0	152.0	157.0	209.0	233.0
484	2.2	3.0	497.0	0.0	1.0	179.45042840727783	20200602 : 3	0.0	152.0	157.0	209.0	233.0
485	2.2	3.0	498.0	0.0	3.0	179.45042840727783	20200602 : 3	0.0	152.0	157.0	209.0	233.0
486	2.2	3.0	499.0	0.0	2.0	179.45042840727783	20200602 : 3	0.0	152.0	157.0	209.0	233.0
487	2.2	3.0	500.0	0.0	2.0	179.45042840727783	20200602 : 3	0.0	152.0	157.0	209.0	233.0
488	2.2	3.0	501.0	0.0	2.0	179.45042840727783	20200602 : 3	0.0	152.0	157.0	209.0	233.0
489	2.2	3.0	502.0	0.0	2.0	179.45042840727783	20200602 : 3	0.0	152.0	157.0	209.0	233.0
490	2.2	3.0	503.0	0.0	1.0	179.45042840727783	20200602 : 3	0.0	152.0	157.0	209.0	233.0
491	2.2	3.0	504.0	0.0	3.0	179.45042840727783	20200602 : 3	0.0	152.0	157.0	209.0	233.0
492	2.2	3.0	505.0	0.0	1.0	179.45042840727783	20200602 : 3	0.0	152.0	157.0	209.0	233.0
493	2.2	3.0	506.0	0.0	1.0	179.45042840727783	20200602 : 3	0.0	152.0	157.0	209.0	233.0
494	2.2	3.0	507.0	0.0	1.0	179.45042840727783	20200602 : 3	0.0	152.0	157.0	209.0	233.0
495	2.2	3.0	508.0	0.0	1.0	179.45042840727783	20200602 : 3	0.0	152.0	157.0	209.0	233.0
496	2.2	3.0	509.0	0.0	1.0	179.45042840727783	20200602 : 3	0.0	152.0	157.0	209.0	233.0
497	2.2	3.0	510.0	0.0	1.0	179.45042840727783	20200602 : 3	0.0	152.0	157.0	209.0	233.0
498	2.2	3.0	511.0	0.0	1.0	179.45042840727783	20200602 : 3	0.0	152.0	157.0	209.0	233.0
499	2.2	3.0	512.0	0.0	1.0	179.45042840727783	20200602 : 3	0.0	152.0	157.0	209.0	233.0
500	2.2	3.0	513.0	0.0	2.0	179.45042840727783	20200602 : 3	0.0	152.0	157.0	209.0	233.0
501	2.2	3.0	514.0	0.0	1.0	179.45042840727783	20200602 : 3	0.0	152.0	157.0	209.0	233.0
502	2.2	3.0	515.0	0.0	1.0	179.45042840727783	20200602 : 3	0.0	152.0	157.0	209.0	233.0
503	2.2	3.0	516.0	0.0	1.0	179.45042840727783	20200602 : 3	0.0	152.0	157.0	209.0	233.0
504	2.2	3.0	517.0	0.0	1.0	179.45042840727783	20200602 : 3	0.0	152.0	157.0	209.0	233.0
505	2.2	3.0	518.0	0.0	1.0	179.45042840727783	20200602 : 3	0.0	152.0	157.0	209.0	233.0
506	2.2	3.0	519.0	0.0	1.0	179.45042840727783	20200602 : 3	0.0	152.0	157.0	209.0	233.0
507	2.2	3.0	520.0	0.0	1.0	179.45042840727783	20200602 : 3	0.0	152.0	157.0	209.0	233.0
508	2.2	3.0	521.0	0.0	1.0	179.45042840727783	20200602 : 3	0.0	152.0	157.0	209.0	233.0
509	2.2	3.0	522.0	0.0	1.0	179.45042840727783	20200602 : 3	0.0	152.0	157.0	209.0	233.0
510	2.2	3.0	523.0	0.0	2.0	179.45042840727783	20200602 : 3	0.0	152.0	157.0	209.0	233.0
511	2.2	3.0	524.0	0.0	2.0	179.45042840727783	20200602 : 3	0.0	152.0	157.0	209.0	233.0
512	2.2	3.0	525.0	0.0	2.0	179.45042840727783	20200602 : 3	0.0	152.0	157.0	209.0	233.0
513	2.2	3.0	526.0	0.0	2.0	179.45042840727783	20200602 : 3	0.0	152.0	157.0	209.0	233.0
514	2.2	3.0	527.0	0.0	2.0	179.45042840727783	20200602 : 3	0.0	152.0	157.0	209.0	233.0
515	2.2	3.0	528.0	0.0	3.0	179.45042840727783	20200602 : 3	0.0	152.0	157.0	209.0	233.0
516	2.2	3.0	529.0	0.0	2.0	179.45042840727783	20200602 : 3	0.0	152.0	157.0	209.0	233.0
517	2.2	3.0	530.0	0.0	2.0	179.45042840727783	20200602 : 3	0.0	152.0	157.0	209.0	233.0
518	2.2	3.0	531.0	0.0	2.0	179.45042840727783	20200602 : 3	0.0	152.0	157.0	209.0	233.0
519	2.2	3.0	532.0	0.0	2.0	179.45042840727783	20200602 : 3	0.0	152.0	157.0	209.0	233.0
520	2.2	3.0	533.0	0.0	2.0	179.45042840727783	20200602 : 3	0.0	152.0	157.0	209.0	233.0
521	2.2	3.0	534.0	0.0	2.0	179.45042840727783	20200602 : 3	0.0	152.0	157.0	209.0	233.0
522	2.2	3.0	535.0	0.0	2.0	179.45042840727783	20200602 : 3	0.0	152.0	157.0	209.0	233.0
523	2.2	3.0	536.0	0.0	2.0	179.45042840727783	20200602 : 3	0.0	152.0	157.0	209.0	233.0
524	2.2	3.0	537.0	0.0	2.0	179.45042840727783	20200602 : 3	0.0	152.0	157.0	209.0	233.0
525	2.2	3.0	538.0	0.0	2.0	179.45042840727783	20200602 : 3	0.0	152.0	157.0	209.0	233.0
526	2.2	3.0	539.0	0.0	2.0	179.45042840727783	20200602 : 3	0.0	152.0	157.0	209.0	233.0
527	2.2	3.0	540.0	0.0	2.0	179.45042840727783	20200602 : 3	0.0	152.0	157.0	209.0	233.0
528	2.2	3.0	541.0	0.0	1.0	179.45042840727783	20200602 : 3	0.0	152.0	157.0	209.0	233.0
529	2.2	3.0	542.0	0.0	2.0	179.45042840727783	20200602 : 3	0.0	152.0	157.0	209.0	233.0
530	2.2	3.0	543.0	0.0	1.0	179.45042840727783	20200602 : 3	0.0	152.0	157.0	209.0	233.0
531	2.2	3.0	544.0	0.0	1.0	179.45042840727783	20200602 : 3	0.0	152.0	157.0	209.0	233.0
532	2.2	3.0	545.0	0.0	1.0	179.45042840727783	20200602 : 3	0.0	152.0	157.0	209.0	233.0
533	2.2	3.0	546.0	0.0	1.0	179.45042840727783	20200602 : 3	0.0	152.0	157.0	209.0	233.0
534	2.2	3.0	548.0	0.0	1.0	179.45042840727783	20200602 : 3	0.0	152.0	157.0	209.0	233.0
535	2.2	3.0	549.0	0.0	1.0	179.45042840727783	20200602 : 3	0.0	152.0	157.0	209.0	233.0
536	2.2	3.0	550.0	0.0	1.0	179.45042840727783	20200602 : 3	0.0	152.0	157.0	209.0	233.0
537	2.2	3.0	551.0	0.0	1.0	179.45042840727783	20200602 : 3	0.0	152.0	157.0	209.0	233.0
538	2.2	3.0	553.0	0.0	1.0	179.45042840727783	20200602 : 3	0.0	152.0	157.0	209.0	233.0
539	2.2	3.0	554.0	0.0	1.0	179.45042840727783	20200602 : 3	0.0	152.0	157.0	209.0	233.0
540	2.2	3.0	555.0	0.0	1.0	179.45042840727783	20200602 : 3	0.0	152.0	157.0	209.0	233.0
541	2.2	3.0	556.0	0.0	1.0	179.45042840727783	20200602 : 3	0.0	152.0	157.0	209.0	233.0
542	2.2	3.0	557.0	0.0	1.0	179.45042840727783	20200602 : 3	0.0	152.0	157.0	209.0	233.0
543	2.2	3.0	558.0	0.0	2.0	179.45042840727783	20200602 : 3	0.0	152.0	157.0	209.0	233.0
544	2.2	3.0	559.0	0.0	1.0	179.45042840727783	20200602 : 3	0.0	152.0	157.0	209.0	233.0
545	2.2	3.0	560.0	0.0	1.0	179.45042840727783	20200602 : 3	0.0	152.0	157.0	209.0	233.0
546	2.2	3.0	561.0	0.0	1.0	179.45042840727783	20200602 : 3	0.0	152.0	157.0	209.0	233.0
547	2.2	3.0	562.0	0.0	1.0	179.45042840727783	20200602 : 3	0.0	152.0	157.0	209.0	233.0
548	2.2	3.0	563.0	0.0	1.0	179.45042840727783	20200602 : 3	0.0	152.0	157.0	209.0	233.0
549	2.2	3.0	564.0	0.0	1.0	179.45042840727783	20200602 : 3	0.0	152.0	157.0	209.0	233.0
550	2.2	3.0	565.0	0.0	1.0	179.45042840727783	20200602 : 3	0.0	152.0	157.0	209.0	233.0
551	2.2	3.0	566.0	0.0	1.0	179.45042840727783	20200602 : 3	0.0	152.0	157.0	209.0	233.0
552	2.2	3.0	568.0	0.0	1.0	179.45042840727783	20200602 : 3	0.0	152.0	157.0	209.0	233.0
553	2.2	3.0	569.0	0.0	1.0	179.45042840727783	20200602 : 3	0.0	152.0	157.0	209.0	233.0
554	2.2	3.0	571.0	0.0	1.0	179.45042840727783	20200602 : 3	0.0	152.0	157.0	209.0	233.0
555	2.2	3.0	573.0	0.0	1.0	179.45042840727783	20200602 : 3	0.0	152.0	157.0	209.0	233.0
556	2.2	3.0	574.0	0.0	1.0	179.45042840727783	20200602 : 3	0.0	152.0	157.0	209.0	233.0
557	2.2	3.0	575.0	0.0	1.0	179.45042840727783	20200602 : 3	0.0	152.0	157.0	209.0	233.0
558	2.2	3.0	576.0	0.0	1.0	179.45042840727783	20200602 : 3	0.0	152.0	157.0	209.0	233.0
559	2.2	3.0	577.0	0.0	1.0	179.45042840727783	20200602 : 3	0.0	152.0	157.0	209.0	233.0
560	2.2	3.0	578.0	0.0	1.0	179.45042840727783	20200602 : 3	0.0	152.0	157.0	209.0	233.0
561	2.2	3.0	579.0	0.0	1.0	179.45042840727783	20200602 : 3	0.0	152.0	157.0	209.0	233.0
562	2.2	3.0	580.0	0.0	1.0	179.45042840727783	20200602 : 3	0.0	152.0	157.0	209.0	233.0
563	2.2	3.0	581.0	0.0	1.0	179.45042840727783	20200602 : 3	0.0	152.0	157.0	209.0	233.0
564	2.2	3.0	582.0	0.0	1.0	179.45042840727783	20200602 : 3	0.0	152.0	157.0	209.0	233.0
565	2.2	3.0	583.0	0.0	2.0	179.45042840727783	20200602 : 3	0.0	152.0	157.0	209.0	233.0
566	2.2	3.0	584.0	0.0	1.0	179.45042840727783	20200602 : 3	0.0	152.0	157.0	209.0	233.0
567	2.2	3.0	585.0	0.0	1.0	179.45042840727783	20200602 : 3	0.0	152.0	157.0	209.0	233.0
568	2.2	3.0	586.0	0.0	1.0	179.45042840727783	20200602 : 3	0.0	152.0	157.0	209.0	233.0
569	2.2	3.0	587.0	0.0	1.0	179.45042840727783	20200602 : 3	0.0	152.0	157.0	209.0	233.0
570	2.2	3.0	588.0	0.0	2.0	179.45042840727783	20200602 : 3	0.0	152.0	157.0	209.0	233.0
571	2.2	3.0	589.0	0.0	2.0	179.45042840727783	20200602 : 3	0.0	152.0	157.0	209.0	233.0
572	2.2	3.0	590.0	0.0	2.0	179.45042840727783	20200602 : 3	0.0	152.0	157.0	209.0	233.0
573	2.2	3.0	591.0	0.0	1.0	179.45042840727783	20200602 : 3	0.0	152.0	157.0	209.0	233.0
574	2.2	3.0	593.0	0.0	1.0	179.45042840727783	20200602 : 3	0.0	152.0	157.0	209.0	233.0
575	2.2	3.0	594.0	0.0	1.0	179.45042840727783	20200602 : 3	0.0	152.0	157.0	209.0	233.0
576	2.2	3.0	595.0	0.0	1.0	179.45042840727783	20200602 : 3	0.0	152.0	157.0	209.0	233.0
577	2.2	3.0	596.0	0.0	1.0	179.45042840727783	20200602 : 3	0.0	152.0	157.0	209.0	233.0
578	2.2	3.0	597.0	0.0	1.0	179.45042840727783	20200602 : 3	0.0	152.0	157.0	209.0	233.0
579	2.2	3.0	598.0	0.0	1.0	179.45042840727783	20200602 : 3	0.0	152.0	157.0	209.0	233.0
580	2.2	3.0	599.0	0.0	1.0	179.45042840727783	20200602 : 3	0.0	152.0	157.0	209.0	233.0
581	2.2	3.0	600.0	0.0	1.0	179.45042840727783	20200602 : 3	0.0	152.0	157.0	209.0	233.0
582	2.2	3.0	601.0	0.0	2.0	179.45042840727783	20200602 : 3	0.0	152.0	157.0	209.0	233.0
583	2.2	3.0	602.0	0.0	1.0	179.45042840727783	20200602 : 3	0.0	152.0	157.0	209.0	233.0
584	2.2	3.0	606.0	0.0	2.0	179.45042840727783	20200602 : 3	0.0	152.0	157.0	209.0	233.0
585	2.2	3.0	607.0	0.0	2.0	179.45042840727783	20200602 : 3	0.0	152.0	157.0	209.0	233.0
586	2.2	3.0	608.0	0.0	1.0	179.45042840727783	20200602 : 3	0.0	152.0	157.0	209.0	233.0
587	2.2	3.0	609.0	0.0	2.0	179.45042840727783	20200602 : 3	0.0	152.0	157.0	209.0	233.0
588	2.2	3.0	610.0	0.0	1.0	179.45042840727783	20200602 : 3	0.0	152.0	157.0	209.0	233.0
589	2.2	3.0	611.0	0.0	1.0	179.45042840727783	20200602 : 3	0.0	152.0	157.0	209.0	233.0
590	2.2	3.0	612.0	0.0	2.0	179.45042840727783	20200602 : 3	0.0	152.0	157.0	209.0	233.0
591	2.2	3.0	613.0	1.0	2.0	179.45042840727783	20200602 : 3	0.0	152.0	157.0	209.0	233.0
592	2.2	3.0	614.0	1.0	3.0	179.45042840727783	20200602 : 3	0.0	152.0	157.0	209.0	233.0
593	2.2	3.0	615.0	0.0	2.0	179.45042840727783	20200602 : 3	0.0	152.0	157.0	209.0	233.0
594	2.2	3.0	616.0	0.0	1.0	179.45042840727783	20200602 : 3	0.0	152.0	157.0	209.0	233.0
595	2.2	3.0	617.0	0.0	1.0	179.45042840727783	20200602 : 3	0.0	152.0	157.0	209.0	233.0
596	2.2	3.0	618.0	0.0	1.0	179.45042840727783	20200602 : 3	0.0	152.0	157.0	209.0	233.0
597	2.2	3.0	619.0	0.0	1.0	179.45042840727783	20200602 : 3	0.0	152.0	157.0	209.0	233.0
598	2.2	3.0	620.0	0.0	1.0	179.45042840727783	20200602 : 3	0.0	152.0	157.0	209.0	233.0
599	2.2	3.0	621.0	0.0	1.0	179.45042840727783	20200602 : 3	0.0	152.0	157.0	209.0	233.0
600	2.2	3.0	622.0	0.0	1.0	179.45042840727783	20200602 : 3	0.0	152.0	157.0	209.0	233.0
601	2.2	3.0	623.0	0.0	1.0	179.45042840727783	20200602 : 3	0.0	152.0	157.0	209.0	233.0
602	2.2	3.0	624.0	0.0	1.0	179.45042840727783	20200602 : 3	0.0	152.0	157.0	209.0	233.0
603	2.2	3.0	625.0	0.0	1.0	179.45042840727783	20200602 : 3	0.0	152.0	157.0	209.0	233.0
604	2.2	3.0	626.0	0.0	1.0	179.45042840727783	20200602 : 3	0.0	152.0	157.0	209.0	233.0
605	2.2	3.0	627.0	0.0	1.0	179.45042840727783	20200602 : 3	0.0	152.0	157.0	209.0	233.0
606	2.2	3.0	629.0	0.0	1.0	179.45042840727783	20200602 : 3	0.0	152.0	157.0	209.0	233.0
607	2.2	3.0	630.0	0.0	1.0	179.45042840727783	20200602 : 3	0.0	152.0	157.0	209.0	233.0
608	2.2	3.0	631.0	0.0	1.0	179.45042840727783	20200602 : 3	0.0	152.0	157.0	209.0	233.0
609	2.2	3.0	632.0	0.0	2.0	179.45042840727783	20200602 : 3	0.0	152.0	157.0	209.0	233.0
610	2.2	3.0	636.0	0.0	1.0	179.45042840727783	20200602 : 3	0.0	152.0	157.0	209.0	233.0
611	2.2	3.0	637.0	0.0	1.0	179.45042840727783	20200602 : 3	0.0	152.0	157.0	209.0	233.0
612	2.2	3.0	638.0	0.0	1.0	179.45042840727783	20200602 : 3	0.0	152.0	157.0	209.0	233.0
613	2.2	3.0	639.0	0.0	1.0	179.45042840727783	20200602 : 3	0.0	152.0	157.0	209.0	233.0
614	2.2	3.0	640.0	0.0	1.0	179.45042840727783	20200602 : 3	0.0	152.0	157.0	209.0	233.0
615	2.2	3.0	641.0	0.0	1.0	179.45042840727783	20200602 : 3	0.0	152.0	157.0	209.0	233.0
616	2.2	3.0	642.0	0.0	1.0	179.45042840727783	20200602 : 3	0.0	152.0	157.0	209.0	233.0
617	2.2	3.0	643.0	0.0	1.0	179.45042840727783	20200602 : 3	0.0	152.0	157.0	209.0	233.0
618	2.2	3.0	644.0	0.0	1.0	179.45042840727783	20200602 : 3	0.0	152.0	157.0	209.0	233.0
619	2.2	3.0	645.0	0.0	1.0	179.45042840727783	20200602 : 3	0.0	152.0	157.0	209.0	233.0
620	2.2	3.0	646.0	0.0	1.0	179.45042840727783	20200602 : 3	0.0	152.0	157.0	209.0	233.0
621	2.2	3.0	647.0	0.0	1.0	179.45042840727783	20200602 : 3	0.0	152.0	157.0	209.0	233.0
622	2.2	3.0	648.0	0.0	1.0	179.45042840727783	20200602 : 3	0.0	152.0	157.0	209.0	233.0
623	2.2	3.0	649.0	0.0	1.0	179.45042840727783	20200602 : 3	0.0	152.0	157.0	209.0	233.0
624	2.2	3.0	650.0	0.0	1.0	179.45042840727783	20200602 : 3	0.0	152.0	157.0	209.0	233.0
625	2.2	3.0	651.0	0.0	1.0	179.45042840727783	20200602 : 3	0.0	152.0	157.0	209.0	233.0
626	2.2	3.0	652.0	0.0	1.0	179.45042840727783	20200602 : 3	0.0	152.0	157.0	209.0	233.0
627	2.2	3.0	653.0	0.0	1.0	179.45042840727783	20200602 : 3	0.0	152.0	157.0	209.0	233.0
628	2.2	3.0	654.0	0.0	1.0	179.45042840727783	20200602 : 3	0.0	152.0	157.0	209.0	233.0
629	2.2	3.0	655.0	0.0	1.0	179.45042840727783	20200602 : 3	0.0	152.0	157.0	209.0	233.0
630	2.2	3.0	656.0	0.0	1.0	179.45042840727783	20200602 : 3	0.0	152.0	157.0	209.0	233.0
631	2.2	3.0	658.0	0.0	1.0	179.45042840727783	20200602 : 3	0.0	152.0	157.0	209.0	233.0
632	2.2	3.0	659.0	0.0	1.0	179.45042840727783	20200602 : 3	0.0	152.0	157.0	209.0	233.0
633	2.2	3.0	666.0	0.0	1.0	179.45042840727783	20200602 : 3	0.0	152.0	157.0	209.0	233.0
634	2.2	3.0	667.0	0.0	1.0	179.45042840727783	20200602 : 3	0.0	152.0	157.0	209.0	233.0
635	2.2	3.0	670.0	0.0	1.0	179.45042840727783	20200602 : 3	0.0	152.0	157.0	209.0	233.0
636	2.2	3.0	671.0	0.0	1.0	179.45042840727783	20200602 : 3	0.0	152.0	157.0	209.0	233.0
637	2.2	3.0	675.0	0.0	1.0	179.45042840727783	20200602 : 3	0.0	152.0	157.0	209.0	233.0
638	2.2	3.0	676.0	0.0	1.0	179.45042840727783	20200602 : 3	0.0	152.0	157.0	209.0	233.0
639	2.2	3.0	684.0	1.0	1.0	179.45042840727783	20200602 : 3	0.0	152.0	157.0	209.0	233.0
640	2.2	3.0	685.0	1.0	2.0	179.45042840727783	20200602 : 3	0.0	152.0	157.0	209.0	233.0
641	2.2	3.0	686.0	1.0	2.0	179.45042840727783	20200602 : 3	0.0	152.0	157.0	209.0	233.0
642	2.2	3.0	687.0	1.0	2.0	179.45042840727783	20200602 : 3	0.0	152.0	157.0	209.0	233.0
643	2.2	3.0	688.0	1.0	2.0	179.45042840727783	20200602 : 3	0.0	152.0	157.0	209.0	233.0
644	2.2	3.0	690.0	0.0	1.0	179.45042840727783	20200602 : 3	0.0	152.0	157.0	209.0	233.0
645	2.2	3.0	691.0	0.0	1.0	179.45042840727783	20200602 : 3	0.0	152.0	157.0	209.0	233.0
646	2.2	3.0	692.0	0.0	1.0	179.45042840727783	20200602 : 3	0.0	152.0	157.0	209.0	233.0
647	2.2	3.0	693.0	0.0	1.0	179.45042840727783	20200602 : 3	0.0	152.0	157.0	209.0	233.0
648	2.2	3.0	694.0	0.0	1.0	179.45042840727783	20200602 : 3	0.0	152.0	157.0	209.0	233.0
649	2.2	3.0	695.0	0.0	1.0	179.45042840727783	20200602 : 3	0.0	152.0	157.0	209.0	233.0
650	2.2	3.0	696.0	0.0	1.0	179.45042840727783	20200602 : 3	0.0	152.0	157.0	209.0	233.0
651	2.2	3.0	698.0	0.0	1.0	179.45042840727783	20200602 : 3	0.0	152.0	157.0	209.0	233.0
652	2.2	3.0	699.0	0.0	1.0	179.45042840727783	20200602 : 3	0.0	152.0	157.0	209.0	233.0
653	2.2	3.0	706.0	0.0	1.0	179.45042840727783	20200602 : 3	0.0	152.0	157.0	209.0	233.0
654	2.2	3.0	707.0	0.0	1.0	179.45042840727783	20200602 : 3	0.0	152.0	157.0	209.0	233.0
655	2.2	3.0	708.0	0.0	1.0	179.45042840727783	20200602 : 3	0.0	152.0	157.0	209.0	233.0
656	2.2	3.0	709.0	0.0	1.0	179.45042840727783	20200602 : 3	0.0	152.0	157.0	209.0	233.0
657	2.2	3.0	710.0	0.0	1.0	179.45042840727783	20200602 : 3	0.0	152.0	157.0	209.0	233.0
658	2.2	3.0	711.0	0.0	1.0	179.45042840727783	20200602 : 3	0.0	152.0	157.0	209.0	233.0
659	2.2	3.0	712.0	0.0	1.0	179.45042840727783	20200602 : 3	0.0	152.0	157.0	209.0	233.0
660	2.2	3.0	713.0	0.0	1.0	179.45042840727783	20200602 : 3	0.0	152.0	157.0	209.0	233.0
661	2.2	3.0	715.0	0.0	1.0	179.45042840727783	20200602 : 3	0.0	152.0	157.0	209.0	233.0
662	2.2	3.0	716.0	0.0	1.0	179.45042840727783	20200602 : 3	0.0	152.0	157.0	209.0	233.0
663	2.2	3.0	717.0	0.0	1.0	179.45042840727783	20200602 : 3	0.0	152.0	157.0	209.0	233.0
664	2.2	3.0	718.0	1.0	1.0	179.45042840727783	20200602 : 3	0.0	152.0	157.0	209.0	233.0
665	2.2	3.0	719.0	1.0	1.0	179.45042840727783	20200602 : 3	0.0	152.0	157.0	209.0	233.0
666	2.2	3.0	720.0	1.0	1.0	179.45042840727783	20200602 : 3	0.0	152.0	157.0	209.0	233.0
667	2.2	3.0	721.0	1.0	1.0	179.45042840727783	20200602 : 3	0.0	152.0	157.0	209.0	233.0
668	2.2	7.0	1.0	0.0	2.0	191.6974737190349	20200602 : 7	0.0	74.0	99.0	109.0	117.0
669	2.2	7.0	2.0	0.0	4.0	191.6974737190349	20200602 : 7	0.0	74.0	99.0	109.0	117.0
670	2.2	7.0	3.0	0.0	5.0	191.6974737190349	20200602 : 7	0.0	74.0	99.0	109.0	117.0
671	2.2	7.0	4.0	0.0	5.0	191.6974737190349	20200602 : 7	0.0	74.0	99.0	109.0	117.0
672	2.2	7.0	5.0	0.0	3.0	191.6974737190349	20200602 : 7	0.0	74.0	99.0	109.0	117.0
673	2.2	7.0	6.0	0.0	2.0	191.6974737190349	20200602 : 7	0.0	74.0	99.0	109.0	117.0
674	2.2	7.0	7.0	0.0	1.0	191.6974737190349	20200602 : 7	0.0	74.0	99.0	109.0	117.0
675	2.2	7.0	8.0	0.0	3.0	191.6974737190349	20200602 : 7	0.0	74.0	99.0	109.0	117.0
676	2.2	7.0	9.0	0.0	3.0	191.6974737190349	20200602 : 7	0.0	74.0	99.0	109.0	117.0
677	2.2	7.0	10.0	0.0	1.0	191.6974737190349	20200602 : 7	0.0	74.0	99.0	109.0	117.0
678	2.2	7.0	11.0	0.0	1.0	191.6974737190349	20200602 : 7	0.0	74.0	99.0	109.0	117.0
679	2.2	7.0	12.0	0.0	2.0	191.6974737190349	20200602 : 7	0.0	74.0	99.0	109.0	117.0
680	2.2	7.0	13.0	0.0	3.0	191.6974737190349	20200602 : 7	0.0	74.0	99.0	109.0	117.0
681	2.2	7.0	14.0	0.0	3.0	191.6974737190349	20200602 : 7	0.0	74.0	99.0	109.0	117.0
682	2.2	7.0	15.0	0.0	3.0	191.6974737190349	20200602 : 7	0.0	74.0	99.0	109.0	117.0
683	2.2	7.0	16.0	0.0	2.0	191.6974737190349	20200602 : 7	0.0	74.0	99.0	109.0	117.0
684	2.2	7.0	17.0	0.0	3.0	191.6974737190349	20200602 : 7	0.0	74.0	99.0	109.0	117.0
685	2.2	7.0	18.0	0.0	3.0	191.6974737190349	20200602 : 7	0.0	74.0	99.0	109.0	117.0
686	2.2	7.0	19.0	0.0	4.0	191.6974737190349	20200602 : 7	0.0	74.0	99.0	109.0	117.0
687	2.2	7.0	20.0	0.0	2.0	191.6974737190349	20200602 : 7	0.0	74.0	99.0	109.0	117.0
688	2.2	7.0	21.0	0.0	1.0	191.6974737190349	20200602 : 7	0.0	74.0	99.0	109.0	117.0
689	2.2	7.0	22.0	0.0	2.0	191.6974737190349	20200602 : 7	0.0	74.0	99.0	109.0	117.0
690	2.2	7.0	23.0	0.0	3.0	191.6974737190349	20200602 : 7	0.0	74.0	99.0	109.0	117.0
691	2.2	7.0	24.0	0.0	3.0	191.6974737190349	20200602 : 7	0.0	74.0	99.0	109.0	117.0
692	2.2	7.0	25.0	0.0	2.0	191.6974737190349	20200602 : 7	0.0	74.0	99.0	109.0	117.0
693	2.2	7.0	26.0	0.0	1.0	191.6974737190349	20200602 : 7	0.0	74.0	99.0	109.0	117.0
694	2.2	7.0	27.0	0.0	2.0	191.6974737190349	20200602 : 7	0.0	74.0	99.0	109.0	117.0
695	2.2	7.0	28.0	0.0	3.0	191.6974737190349	20200602 : 7	0.0	74.0	99.0	109.0	117.0
696	2.2	7.0	29.0	0.0	2.0	191.6974737190349	20200602 : 7	0.0	74.0	99.0	109.0	117.0
697	2.2	7.0	30.0	0.0	3.0	191.6974737190349	20200602 : 7	0.0	74.0	99.0	109.0	117.0
698	2.2	7.0	31.0	0.0	3.0	191.6974737190349	20200602 : 7	0.0	74.0	99.0	109.0	117.0
699	2.2	7.0	32.0	0.0	3.0	191.6974737190349	20200602 : 7	0.0	74.0	99.0	109.0	117.0
700	2.2	7.0	33.0	0.0	3.0	191.6974737190349	20200602 : 7	0.0	74.0	99.0	109.0	117.0
701	2.2	7.0	34.0	0.0	2.0	191.6974737190349	20200602 : 7	0.0	74.0	99.0	109.0	117.0
702	2.2	7.0	35.0	0.0	3.0	191.6974737190349	20200602 : 7	0.0	74.0	99.0	109.0	117.0
703	2.2	7.0	36.0	0.0	3.0	191.6974737190349	20200602 : 7	0.0	74.0	99.0	109.0	117.0
704	2.2	7.0	37.0	0.0	3.0	191.6974737190349	20200602 : 7	0.0	74.0	99.0	109.0	117.0
705	2.2	7.0	38.0	0.0	4.0	191.6974737190349	20200602 : 7	0.0	74.0	99.0	109.0	117.0
706	2.2	7.0	39.0	0.0	5.0	191.6974737190349	20200602 : 7	0.0	74.0	99.0	109.0	117.0
707	2.2	7.0	40.0	0.0	4.0	191.6974737190349	20200602 : 7	0.0	74.0	99.0	109.0	117.0
708	2.2	7.0	41.0	0.0	4.0	191.6974737190349	20200602 : 7	0.0	74.0	99.0	109.0	117.0
709	2.2	7.0	42.0	0.0	4.0	191.6974737190349	20200602 : 7	0.0	74.0	99.0	109.0	117.0
710	2.2	7.0	43.0	0.0	3.0	191.6974737190349	20200602 : 7	0.0	74.0	99.0	109.0	117.0
711	2.2	7.0	44.0	0.0	3.0	191.6974737190349	20200602 : 7	0.0	74.0	99.0	109.0	117.0
712	2.2	7.0	45.0	0.0	3.0	191.6974737190349	20200602 : 7	0.0	74.0	99.0	109.0	117.0
713	2.2	7.0	46.0	0.0	4.0	191.6974737190349	20200602 : 7	0.0	74.0	99.0	109.0	117.0
714	2.2	7.0	47.0	0.0	4.0	191.6974737190349	20200602 : 7	0.0	74.0	99.0	109.0	117.0
715	2.2	7.0	48.0	0.0	4.0	191.6974737190349	20200602 : 7	0.0	74.0	99.0	109.0	117.0
716	2.2	7.0	49.0	0.0	3.0	191.6974737190349	20200602 : 7	0.0	74.0	99.0	109.0	117.0
717	2.2	7.0	50.0	0.0	3.0	191.6974737190349	20200602 : 7	0.0	74.0	99.0	109.0	117.0
718	2.2	7.0	51.0	0.0	5.0	191.6974737190349	20200602 : 7	0.0	74.0	99.0	109.0	117.0
719	2.2	7.0	52.0	0.0	2.0	191.6974737190349	20200602 : 7	0.0	74.0	99.0	109.0	117.0
720	2.2	7.0	53.0	0.0	3.0	191.6974737190349	20200602 : 7	0.0	74.0	99.0	109.0	117.0
721	2.2	7.0	54.0	0.0	3.0	191.6974737190349	20200602 : 7	0.0	74.0	99.0	109.0	117.0
722	2.2	7.0	55.0	0.0	5.0	191.6974737190349	20200602 : 7	0.0	74.0	99.0	109.0	117.0
723	2.2	7.0	56.0	0.0	2.0	191.6974737190349	20200602 : 7	0.0	74.0	99.0	109.0	117.0
724	2.2	7.0	57.0	0.0	2.0	191.6974737190349	20200602 : 7	0.0	74.0	99.0	109.0	117.0
725	2.2	7.0	58.0	0.0	2.0	191.6974737190349	20200602 : 7	0.0	74.0	99.0	109.0	117.0
726	2.2	7.0	59.0	0.0	2.0	191.6974737190349	20200602 : 7	0.0	74.0	99.0	109.0	117.0
727	2.2	7.0	60.0	0.0	2.0	191.6974737190349	20200602 : 7	0.0	74.0	99.0	109.0	117.0
728	2.2	7.0	61.0	0.0	2.0	191.6974737190349	20200602 : 7	0.0	74.0	99.0	109.0	117.0
729	2.2	7.0	62.0	0.0	2.0	191.6974737190349	20200602 : 7	0.0	74.0	99.0	109.0	117.0
730	2.2	7.0	63.0	0.0	2.0	191.6974737190349	20200602 : 7	0.0	74.0	99.0	109.0	117.0
731	2.2	7.0	64.0	0.0	4.0	191.6974737190349	20200602 : 7	0.0	74.0	99.0	109.0	117.0
732	2.2	7.0	65.0	0.0	4.0	191.6974737190349	20200602 : 7	0.0	74.0	99.0	109.0	117.0
733	2.2	7.0	66.0	0.0	4.0	191.6974737190349	20200602 : 7	0.0	74.0	99.0	109.0	117.0
734	2.2	7.0	67.0	0.0	2.0	191.6974737190349	20200602 : 7	0.0	74.0	99.0	109.0	117.0
735	2.2	7.0	68.0	0.0	2.0	191.6974737190349	20200602 : 7	0.0	74.0	99.0	109.0	117.0
736	2.2	7.0	69.0	0.0	2.0	191.6974737190349	20200602 : 7	0.0	74.0	99.0	109.0	117.0
737	2.2	7.0	70.0	0.0	3.0	191.6974737190349	20200602 : 7	0.0	74.0	99.0	109.0	117.0
738	2.2	7.0	71.0	0.0	3.0	191.6974737190349	20200602 : 7	0.0	74.0	99.0	109.0	117.0
739	2.2	7.0	72.0	0.0	3.0	191.6974737190349	20200602 : 7	0.0	74.0	99.0	109.0	117.0
740	2.2	7.0	73.0	0.0	3.0	191.6974737190349	20200602 : 7	0.0	74.0	99.0	109.0	117.0
741	2.2	7.0	74.0	1.0	3.0	191.6974737190349	20200602 : 7	0.0	74.0	99.0	109.0	117.0
742	2.2	7.0	75.0	1.0	3.0	191.6974737190349	20200602 : 7	0.0	74.0	99.0	109.0	117.0
743	2.2	7.0	76.0	1.0	3.0	191.6974737190349	20200602 : 7	0.0	74.0	99.0	109.0	117.0
744	2.2	7.0	77.0	1.0	4.0	191.6974737190349	20200602 : 7	0.0	74.0	99.0	109.0	117.0
745	2.2	7.0	78.0	1.0	5.0	191.6974737190349	20200602 : 7	0.0	74.0	99.0	109.0	117.0
746	2.2	7.0	79.0	1.0	3.0	191.6974737190349	20200602 : 7	0.0	74.0	99.0	109.0	117.0
747	2.2	7.0	80.0	1.0	3.0	191.6974737190349	20200602 : 7	0.0	74.0	99.0	109.0	117.0
748	2.2	7.0	81.0	1.0	3.0	191.6974737190349	20200602 : 7	0.0	74.0	99.0	109.0	117.0
749	2.2	7.0	82.0	1.0	2.0	191.6974737190349	20200602 : 7	0.0	74.0	99.0	109.0	117.0
750	2.2	7.0	83.0	1.0	2.0	191.6974737190349	20200602 : 7	0.0	74.0	99.0	109.0	117.0
751	2.2	7.0	84.0	1.0	5.0	191.6974737190349	20200602 : 7	0.0	74.0	99.0	109.0	117.0
752	2.2	7.0	85.0	1.0	5.0	191.6974737190349	20200602 : 7	0.0	74.0	99.0	109.0	117.0
753	2.2	7.0	86.0	1.0	4.0	191.6974737190349	20200602 : 7	0.0	74.0	99.0	109.0	117.0
754	2.2	7.0	87.0	1.0	3.0	191.6974737190349	20200602 : 7	0.0	74.0	99.0	109.0	117.0
755	2.2	7.0	88.0	1.0	4.0	191.6974737190349	20200602 : 7	0.0	74.0	99.0	109.0	117.0
756	2.2	7.0	89.0	0.0	3.0	191.6974737190349	20200602 : 7	0.0	74.0	99.0	109.0	117.0
757	2.2	7.0	90.0	0.0	4.0	191.6974737190349	20200602 : 7	0.0	74.0	99.0	109.0	117.0
758	2.2	7.0	91.0	0.0	3.0	191.6974737190349	20200602 : 7	0.0	74.0	99.0	109.0	117.0
759	2.2	7.0	92.0	0.0	4.0	191.6974737190349	20200602 : 7	0.0	74.0	99.0	109.0	117.0
760	2.2	7.0	93.0	0.0	2.0	191.6974737190349	20200602 : 7	0.0	74.0	99.0	109.0	117.0
761	2.2	7.0	94.0	0.0	3.0	191.6974737190349	20200602 : 7	0.0	74.0	99.0	109.0	117.0
762	2.2	7.0	95.0	0.0	3.0	191.6974737190349	20200602 : 7	0.0	74.0	99.0	109.0	117.0
763	2.2	7.0	96.0	0.0	2.0	191.6974737190349	20200602 : 7	0.0	74.0	99.0	109.0	117.0
764	2.2	7.0	97.0	0.0	2.0	191.6974737190349	20200602 : 7	0.0	74.0	99.0	109.0	117.0
765	2.2	7.0	98.0	0.0	2.0	191.6974737190349	20200602 : 7	0.0	74.0	99.0	109.0	117.0
766	2.2	7.0	99.0	1.0	4.0	191.6974737190349	20200602 : 7	0.0	74.0	99.0	109.0	117.0
767	2.2	7.0	100.0	1.0	5.0	191.6974737190349	20200602 : 7	0.0	74.0	99.0	109.0	117.0
768	2.2	7.0	101.0	1.0	4.0	191.6974737190349	20200602 : 7	0.0	74.0	99.0	109.0	117.0
769	2.2	7.0	102.0	1.0	4.0	191.6974737190349	20200602 : 7	0.0	74.0	99.0	109.0	117.0
770	2.2	7.0	103.0	1.0	4.0	191.6974737190349	20200602 : 7	0.0	74.0	99.0	109.0	117.0
771	2.2	7.0	104.0	1.0	5.0	191.6974737190349	20200602 : 7	0.0	74.0	99.0	109.0	117.0
772	2.2	7.0	105.0	0.0	1.0	191.6974737190349	20200602 : 7	0.0	74.0	99.0	109.0	117.0
773	2.2	7.0	106.0	0.0	2.0	191.6974737190349	20200602 : 7	0.0	74.0	99.0	109.0	117.0
774	2.2	7.0	107.0	0.0	1.0	191.6974737190349	20200602 : 7	0.0	74.0	99.0	109.0	117.0
775	2.2	7.0	108.0	0.0	3.0	191.6974737190349	20200602 : 7	0.0	74.0	99.0	109.0	117.0
776	2.2	7.0	109.0	1.0	4.0	191.6974737190349	20200602 : 7	0.0	74.0	99.0	109.0	117.0
777	2.2	7.0	110.0	1.0	7.0	191.6974737190349	20200602 : 7	0.0	74.0	99.0	109.0	117.0
778	2.2	7.0	111.0	0.0	1.0	191.6974737190349	20200602 : 7	0.0	74.0	99.0	109.0	117.0
779	2.2	7.0	112.0	0.0	1.0	191.6974737190349	20200602 : 7	0.0	74.0	99.0	109.0	117.0
780	2.2	7.0	113.0	0.0	1.0	191.6974737190349	20200602 : 7	0.0	74.0	99.0	109.0	117.0
781	2.2	7.0	114.0	0.0	1.0	191.6974737190349	20200602 : 7	0.0	74.0	99.0	109.0	117.0
782	2.2	7.0	115.0	0.0	1.0	191.6974737190349	20200602 : 7	0.0	74.0	99.0	109.0	117.0
783	2.2	7.0	116.0	0.0	1.0	191.6974737190349	20200602 : 7	0.0	74.0	99.0	109.0	117.0
784	2.2	7.0	117.0	1.0	3.0	191.6974737190349	20200602 : 7	0.0	74.0	99.0	109.0	117.0
785	2.2	7.0	118.0	1.0	3.0	191.6974737190349	20200602 : 7	0.0	74.0	99.0	109.0	117.0
786	2.2	7.0	119.0	1.0	2.0	191.6974737190349	20200602 : 7	0.0	74.0	99.0	109.0	117.0
787	2.2	7.0	120.0	1.0	3.0	191.6974737190349	20200602 : 7	0.0	74.0	99.0	109.0	117.0
788	2.2	7.0	121.0	0.0	1.0	191.6974737190349	20200602 : 7	0.0	74.0	99.0	109.0	117.0
789	2.2	7.0	122.0	0.0	1.0	191.6974737190349	20200602 : 7	0.0	74.0	99.0	109.0	117.0
790	2.2	7.0	123.0	0.0	2.0	191.6974737190349	20200602 : 7	0.0	74.0	99.0	109.0	117.0
791	2.2	7.0	124.0	0.0	1.0	191.6974737190349	20200602 : 7	0.0	74.0	99.0	109.0	117.0
792	2.2	7.0	125.0	0.0	2.0	191.6974737190349	20200602 : 7	0.0	74.0	99.0	109.0	117.0
793	2.2	7.0	126.0	0.0	2.0	191.6974737190349	20200602 : 7	0.0	74.0	99.0	109.0	117.0
794	2.2	7.0	127.0	0.0	3.0	191.6974737190349	20200602 : 7	0.0	74.0	99.0	109.0	117.0
795	2.2	7.0	128.0	0.0	2.0	191.6974737190349	20200602 : 7	0.0	74.0	99.0	109.0	117.0
796	2.2	7.0	129.0	0.0	2.0	191.6974737190349	20200602 : 7	0.0	74.0	99.0	109.0	117.0
797	2.2	7.0	130.0	0.0	1.0	191.6974737190349	20200602 : 7	0.0	74.0	99.0	109.0	117.0
798	2.2	7.0	131.0	0.0	2.0	191.6974737190349	20200602 : 7	0.0	74.0	99.0	109.0	117.0
799	2.2	7.0	132.0	0.0	2.0	191.6974737190349	20200602 : 7	0.0	74.0	99.0	109.0	117.0
800	2.2	7.0	133.0	0.0	1.0	191.6974737190349	20200602 : 7	0.0	74.0	99.0	109.0	117.0
801	2.2	7.0	135.0	0.0	1.0	191.6974737190349	20200602 : 7	0.0	74.0	99.0	109.0	117.0
802	2.2	7.0	136.0	0.0	1.0	191.6974737190349	20200602 : 7	0.0	74.0	99.0	109.0	117.0
803	2.2	7.0	138.0	0.0	1.0	191.6974737190349	20200602 : 7	0.0	74.0	99.0	109.0	117.0
804	2.2	7.0	139.0	0.0	1.0	191.6974737190349	20200602 : 7	0.0	74.0	99.0	109.0	117.0
805	2.2	7.0	140.0	0.0	1.0	191.6974737190349	20200602 : 7	0.0	74.0	99.0	109.0	117.0
806	2.2	7.0	141.0	0.0	1.0	191.6974737190349	20200602 : 7	0.0	74.0	99.0	109.0	117.0
807	2.2	7.0	142.0	0.0	2.0	191.6974737190349	20200602 : 7	0.0	74.0	99.0	109.0	117.0
808	2.2	7.0	143.0	0.0	2.0	191.6974737190349	20200602 : 7	0.0	74.0	99.0	109.0	117.0
809	2.2	7.0	144.0	0.0	2.0	191.6974737190349	20200602 : 7	0.0	74.0	99.0	109.0	117.0
810	2.2	7.0	145.0	0.0	2.0	191.6974737190349	20200602 : 7	0.0	74.0	99.0	109.0	117.0
811	2.2	7.0	146.0	0.0	2.0	191.6974737190349	20200602 : 7	0.0	74.0	99.0	109.0	117.0
812	2.2	7.0	147.0	0.0	1.0	191.6974737190349	20200602 : 7	0.0	74.0	99.0	109.0	117.0
813	2.2	7.0	148.0	0.0	1.0	191.6974737190349	20200602 : 7	0.0	74.0	99.0	109.0	117.0
814	2.2	7.0	149.0	1.0	2.0	191.6974737190349	20200602 : 7	0.0	74.0	99.0	109.0	117.0
815	2.2	7.0	150.0	1.0	1.0	191.6974737190349	20200602 : 7	0.0	74.0	99.0	109.0	117.0
816	2.2	7.0	151.0	1.0	1.0	191.6974737190349	20200602 : 7	0.0	74.0	99.0	109.0	117.0
817	2.2	7.0	152.0	1.0	2.0	191.6974737190349	20200602 : 7	0.0	74.0	99.0	109.0	117.0
818	2.2	7.0	153.0	1.0	2.0	191.6974737190349	20200602 : 7	0.0	74.0	99.0	109.0	117.0
819	2.2	7.0	154.0	1.0	2.0	191.6974737190349	20200602 : 7	0.0	74.0	99.0	109.0	117.0
820	2.2	7.0	155.0	1.0	2.0	191.6974737190349	20200602 : 7	0.0	74.0	99.0	109.0	117.0
821	2.2	7.0	156.0	0.0	1.0	191.6974737190349	20200602 : 7	0.0	74.0	99.0	109.0	117.0
822	2.2	7.0	157.0	0.0	2.0	191.6974737190349	20200602 : 7	0.0	74.0	99.0	109.0	117.0
823	2.2	7.0	158.0	0.0	2.0	191.6974737190349	20200602 : 7	0.0	74.0	99.0	109.0	117.0
824	2.2	7.0	159.0	0.0	3.0	191.6974737190349	20200602 : 7	0.0	74.0	99.0	109.0	117.0
825	2.2	7.0	160.0	0.0	3.0	191.6974737190349	20200602 : 7	0.0	74.0	99.0	109.0	117.0
826	2.2	7.0	161.0	0.0	2.0	191.6974737190349	20200602 : 7	0.0	74.0	99.0	109.0	117.0
827	2.2	7.0	162.0	0.0	3.0	191.6974737190349	20200602 : 7	0.0	74.0	99.0	109.0	117.0
828	2.2	7.0	163.0	0.0	3.0	191.6974737190349	20200602 : 7	0.0	74.0	99.0	109.0	117.0
829	2.2	7.0	164.0	0.0	1.0	191.6974737190349	20200602 : 7	0.0	74.0	99.0	109.0	117.0
830	2.2	7.0	165.0	0.0	1.0	191.6974737190349	20200602 : 7	0.0	74.0	99.0	109.0	117.0
831	2.2	7.0	166.0	0.0	2.0	191.6974737190349	20200602 : 7	0.0	74.0	99.0	109.0	117.0
832	2.2	7.0	167.0	0.0	4.0	191.6974737190349	20200602 : 7	0.0	74.0	99.0	109.0	117.0
833	2.2	7.0	168.0	0.0	2.0	191.6974737190349	20200602 : 7	0.0	74.0	99.0	109.0	117.0
834	2.2	7.0	169.0	0.0	1.0	191.6974737190349	20200602 : 7	0.0	74.0	99.0	109.0	117.0
835	2.2	7.0	170.0	0.0	2.0	191.6974737190349	20200602 : 7	0.0	74.0	99.0	109.0	117.0
836	2.2	7.0	171.0	0.0	2.0	191.6974737190349	20200602 : 7	0.0	74.0	99.0	109.0	117.0
837	2.2	7.0	172.0	0.0	2.0	191.6974737190349	20200602 : 7	0.0	74.0	99.0	109.0	117.0
838	2.2	7.0	173.0	0.0	2.0	191.6974737190349	20200602 : 7	0.0	74.0	99.0	109.0	117.0
839	2.2	7.0	174.0	0.0	3.0	191.6974737190349	20200602 : 7	0.0	74.0	99.0	109.0	117.0
840	2.2	7.0	175.0	0.0	3.0	191.6974737190349	20200602 : 7	0.0	74.0	99.0	109.0	117.0
841	2.2	7.0	176.0	0.0	5.0	191.6974737190349	20200602 : 7	0.0	74.0	99.0	109.0	117.0
842	2.2	7.0	177.0	1.0	3.0	191.6974737190349	20200602 : 7	0.0	74.0	99.0	109.0	117.0
843	2.2	7.0	178.0	0.0	3.0	191.6974737190349	20200602 : 7	0.0	74.0	99.0	109.0	117.0
844	2.2	7.0	179.0	0.0	3.0	191.6974737190349	20200602 : 7	0.0	74.0	99.0	109.0	117.0
845	2.2	7.0	180.0	0.0	2.0	191.6974737190349	20200602 : 7	0.0	74.0	99.0	109.0	117.0
846	2.2	7.0	181.0	0.0	2.0	191.6974737190349	20200602 : 7	0.0	74.0	99.0	109.0	117.0
847	2.2	7.0	182.0	0.0	2.0	191.6974737190349	20200602 : 7	0.0	74.0	99.0	109.0	117.0
848	2.2	7.0	183.0	0.0	2.0	191.6974737190349	20200602 : 7	0.0	74.0	99.0	109.0	117.0
849	2.2	7.0	184.0	1.0	6.0	191.6974737190349	20200602 : 7	0.0	74.0	99.0	109.0	117.0
850	2.2	7.0	185.0	0.0	3.0	191.6974737190349	20200602 : 7	0.0	74.0	99.0	109.0	117.0
851	2.2	7.0	186.0	0.0	5.0	191.6974737190349	20200602 : 7	0.0	74.0	99.0	109.0	117.0
852	2.2	7.0	187.0	0.0	3.0	191.6974737190349	20200602 : 7	0.0	74.0	99.0	109.0	117.0
853	2.2	7.0	188.0	0.0	5.0	191.6974737190349	20200602 : 7	0.0	74.0	99.0	109.0	117.0
854	2.2	7.0	189.0	0.0	4.0	191.6974737190349	20200602 : 7	0.0	74.0	99.0	109.0	117.0
855	2.2	7.0	190.0	0.0	3.0	191.6974737190349	20200602 : 7	0.0	74.0	99.0	109.0	117.0
856	2.2	7.0	191.0	0.0	3.0	191.6974737190349	20200602 : 7	0.0	74.0	99.0	109.0	117.0
857	2.2	7.0	192.0	0.0	3.0	191.6974737190349	20200602 : 7	0.0	74.0	99.0	109.0	117.0
858	2.2	7.0	193.0	0.0	3.0	191.6974737190349	20200602 : 7	0.0	74.0	99.0	109.0	117.0
859	2.2	7.0	194.0	0.0	5.0	191.6974737190349	20200602 : 7	0.0	74.0	99.0	109.0	117.0
860	2.2	7.0	195.0	0.0	3.0	191.6974737190349	20200602 : 7	0.0	74.0	99.0	109.0	117.0
861	2.2	7.0	196.0	0.0	2.0	191.6974737190349	20200602 : 7	0.0	74.0	99.0	109.0	117.0
862	2.2	7.0	197.0	0.0	2.0	191.6974737190349	20200602 : 7	0.0	74.0	99.0	109.0	117.0
863	2.2	7.0	198.0	0.0	2.0	191.6974737190349	20200602 : 7	0.0	74.0	99.0	109.0	117.0
864	2.2	7.0	199.0	0.0	2.0	191.6974737190349	20200602 : 7	0.0	74.0	99.0	109.0	117.0
865	2.2	7.0	200.0	0.0	3.0	191.6974737190349	20200602 : 7	0.0	74.0	99.0	109.0	117.0
866	2.2	7.0	201.0	0.0	3.0	191.6974737190349	20200602 : 7	0.0	74.0	99.0	109.0	117.0
867	2.2	7.0	202.0	0.0	3.0	191.6974737190349	20200602 : 7	0.0	74.0	99.0	109.0	117.0
868	2.2	7.0	203.0	0.0	1.0	191.6974737190349	20200602 : 7	0.0	74.0	99.0	109.0	117.0
869	2.2	7.0	204.0	0.0	3.0	191.6974737190349	20200602 : 7	0.0	74.0	99.0	109.0	117.0
870	2.2	7.0	205.0	0.0	3.0	191.6974737190349	20200602 : 7	0.0	74.0	99.0	109.0	117.0
871	2.2	7.0	206.0	0.0	3.0	191.6974737190349	20200602 : 7	0.0	74.0	99.0	109.0	117.0
872	2.2	7.0	207.0	0.0	6.0	191.6974737190349	20200602 : 7	0.0	74.0	99.0	109.0	117.0
873	2.2	7.0	208.0	0.0	6.0	191.6974737190349	20200602 : 7	0.0	74.0	99.0	109.0	117.0
874	2.2	7.0	209.0	0.0	6.0	191.6974737190349	20200602 : 7	0.0	74.0	99.0	109.0	117.0
875	2.2	7.0	210.0	0.0	6.0	191.6974737190349	20200602 : 7	0.0	74.0	99.0	109.0	117.0
876	2.2	7.0	211.0	0.0	5.0	191.6974737190349	20200602 : 7	0.0	74.0	99.0	109.0	117.0
877	2.2	7.0	212.0	0.0	1.0	191.6974737190349	20200602 : 7	0.0	74.0	99.0	109.0	117.0
878	2.2	7.0	213.0	0.0	1.0	191.6974737190349	20200602 : 7	0.0	74.0	99.0	109.0	117.0
879	2.2	7.0	214.0	0.0	4.0	191.6974737190349	20200602 : 7	0.0	74.0	99.0	109.0	117.0
880	2.2	7.0	215.0	0.0	2.0	191.6974737190349	20200602 : 7	0.0	74.0	99.0	109.0	117.0
881	2.2	7.0	216.0	0.0	3.0	191.6974737190349	20200602 : 7	0.0	74.0	99.0	109.0	117.0
882	2.2	7.0	217.0	0.0	3.0	191.6974737190349	20200602 : 7	0.0	74.0	99.0	109.0	117.0
883	2.2	7.0	218.0	0.0	4.0	191.6974737190349	20200602 : 7	0.0	74.0	99.0	109.0	117.0
884	2.2	7.0	219.0	0.0	2.0	191.6974737190349	20200602 : 7	0.0	74.0	99.0	109.0	117.0
885	2.2	7.0	220.0	0.0	2.0	191.6974737190349	20200602 : 7	0.0	74.0	99.0	109.0	117.0
886	2.2	7.0	221.0	0.0	2.0	191.6974737190349	20200602 : 7	0.0	74.0	99.0	109.0	117.0
887	2.2	7.0	222.0	0.0	3.0	191.6974737190349	20200602 : 7	0.0	74.0	99.0	109.0	117.0
888	2.2	7.0	223.0	0.0	2.0	191.6974737190349	20200602 : 7	0.0	74.0	99.0	109.0	117.0
889	2.2	7.0	224.0	0.0	3.0	191.6974737190349	20200602 : 7	0.0	74.0	99.0	109.0	117.0
890	2.2	7.0	225.0	0.0	3.0	191.6974737190349	20200602 : 7	0.0	74.0	99.0	109.0	117.0
891	2.2	7.0	226.0	0.0	3.0	191.6974737190349	20200602 : 7	0.0	74.0	99.0	109.0	117.0
892	2.2	7.0	227.0	0.0	3.0	191.6974737190349	20200602 : 7	0.0	74.0	99.0	109.0	117.0
893	2.2	7.0	228.0	0.0	2.0	191.6974737190349	20200602 : 7	0.0	74.0	99.0	109.0	117.0
894	2.2	7.0	229.0	0.0	2.0	191.6974737190349	20200602 : 7	0.0	74.0	99.0	109.0	117.0
895	2.2	7.0	230.0	0.0	2.0	191.6974737190349	20200602 : 7	0.0	74.0	99.0	109.0	117.0
896	2.2	7.0	231.0	0.0	2.0	191.6974737190349	20200602 : 7	0.0	74.0	99.0	109.0	117.0
897	2.2	7.0	232.0	0.0	2.0	191.6974737190349	20200602 : 7	0.0	74.0	99.0	109.0	117.0
898	2.2	7.0	233.0	0.0	2.0	191.6974737190349	20200602 : 7	0.0	74.0	99.0	109.0	117.0
899	2.2	7.0	234.0	0.0	2.0	191.6974737190349	20200602 : 7	0.0	74.0	99.0	109.0	117.0
900	2.2	7.0	235.0	0.0	2.0	191.6974737190349	20200602 : 7	0.0	74.0	99.0	109.0	117.0
901	2.2	7.0	236.0	0.0	3.0	191.6974737190349	20200602 : 7	0.0	74.0	99.0	109.0	117.0
902	2.2	7.0	237.0	0.0	3.0	191.6974737190349	20200602 : 7	0.0	74.0	99.0	109.0	117.0
903	2.2	7.0	238.0	0.0	5.0	191.6974737190349	20200602 : 7	0.0	74.0	99.0	109.0	117.0
904	2.2	7.0	239.0	0.0	3.0	191.6974737190349	20200602 : 7	0.0	74.0	99.0	109.0	117.0
905	2.2	7.0	240.0	0.0	3.0	191.6974737190349	20200602 : 7	0.0	74.0	99.0	109.0	117.0
906	2.2	7.0	241.0	0.0	3.0	191.6974737190349	20200602 : 7	0.0	74.0	99.0	109.0	117.0
907	2.2	7.0	242.0	0.0	2.0	191.6974737190349	20200602 : 7	0.0	74.0	99.0	109.0	117.0
908	2.2	7.0	243.0	0.0	2.0	191.6974737190349	20200602 : 7	0.0	74.0	99.0	109.0	117.0
909	2.2	7.0	244.0	0.0	2.0	191.6974737190349	20200602 : 7	0.0	74.0	99.0	109.0	117.0
910	2.2	7.0	245.0	0.0	1.0	191.6974737190349	20200602 : 7	0.0	74.0	99.0	109.0	117.0
911	2.2	7.0	246.0	0.0	2.0	191.6974737190349	20200602 : 7	0.0	74.0	99.0	109.0	117.0
912	2.2	7.0	247.0	0.0	1.0	191.6974737190349	20200602 : 7	0.0	74.0	99.0	109.0	117.0
913	2.2	7.0	248.0	0.0	1.0	191.6974737190349	20200602 : 7	0.0	74.0	99.0	109.0	117.0
914	2.2	7.0	249.0	0.0	1.0	191.6974737190349	20200602 : 7	0.0	74.0	99.0	109.0	117.0
915	2.2	7.0	250.0	0.0	1.0	191.6974737190349	20200602 : 7	0.0	74.0	99.0	109.0	117.0
916	2.2	7.0	251.0	0.0	3.0	191.6974737190349	20200602 : 7	0.0	74.0	99.0	109.0	117.0
917	2.2	7.0	252.0	0.0	2.0	191.6974737190349	20200602 : 7	0.0	74.0	99.0	109.0	117.0
918	2.2	7.0	253.0	0.0	3.0	191.6974737190349	20200602 : 7	0.0	74.0	99.0	109.0	117.0
919	2.2	7.0	254.0	0.0	2.0	191.6974737190349	20200602 : 7	0.0	74.0	99.0	109.0	117.0
920	2.2	7.0	255.0	0.0	3.0	191.6974737190349	20200602 : 7	0.0	74.0	99.0	109.0	117.0
921	2.2	7.0	256.0	0.0	3.0	191.6974737190349	20200602 : 7	0.0	74.0	99.0	109.0	117.0
922	2.2	7.0	257.0	0.0	3.0	191.6974737190349	20200602 : 7	0.0	74.0	99.0	109.0	117.0
923	2.2	7.0	258.0	0.0	3.0	191.6974737190349	20200602 : 7	0.0	74.0	99.0	109.0	117.0
924	2.2	7.0	259.0	0.0	3.0	191.6974737190349	20200602 : 7	0.0	74.0	99.0	109.0	117.0
925	2.2	7.0	260.0	0.0	1.0	191.6974737190349	20200602 : 7	0.0	74.0	99.0	109.0	117.0
926	2.2	7.0	261.0	0.0	1.0	191.6974737190349	20200602 : 7	0.0	74.0	99.0	109.0	117.0
927	2.2	7.0	262.0	0.0	2.0	191.6974737190349	20200602 : 7	0.0	74.0	99.0	109.0	117.0
928	2.2	7.0	263.0	0.0	2.0	191.6974737190349	20200602 : 7	0.0	74.0	99.0	109.0	117.0
929	2.2	7.0	264.0	0.0	3.0	191.6974737190349	20200602 : 7	0.0	74.0	99.0	109.0	117.0
930	2.2	7.0	265.0	0.0	1.0	191.6974737190349	20200602 : 7	0.0	74.0	99.0	109.0	117.0
931	2.2	7.0	266.0	0.0	2.0	191.6974737190349	20200602 : 7	0.0	74.0	99.0	109.0	117.0
932	2.2	7.0	267.0	0.0	1.0	191.6974737190349	20200602 : 7	0.0	74.0	99.0	109.0	117.0
933	2.2	7.0	268.0	0.0	1.0	191.6974737190349	20200602 : 7	0.0	74.0	99.0	109.0	117.0
934	2.2	7.0	269.0	0.0	1.0	191.6974737190349	20200602 : 7	0.0	74.0	99.0	109.0	117.0
935	2.2	7.0	270.0	0.0	3.0	191.6974737190349	20200602 : 7	0.0	74.0	99.0	109.0	117.0
936	2.2	7.0	271.0	0.0	2.0	191.6974737190349	20200602 : 7	0.0	74.0	99.0	109.0	117.0
937	2.2	7.0	272.0	0.0	4.0	191.6974737190349	20200602 : 7	0.0	74.0	99.0	109.0	117.0
938	2.2	7.0	273.0	0.0	3.0	191.6974737190349	20200602 : 7	0.0	74.0	99.0	109.0	117.0
939	2.2	7.0	274.0	0.0	2.0	191.6974737190349	20200602 : 7	0.0	74.0	99.0	109.0	117.0
940	2.2	7.0	275.0	0.0	2.0	191.6974737190349	20200602 : 7	0.0	74.0	99.0	109.0	117.0
941	2.2	7.0	276.0	0.0	2.0	191.6974737190349	20200602 : 7	0.0	74.0	99.0	109.0	117.0
942	2.2	7.0	277.0	0.0	2.0	191.6974737190349	20200602 : 7	0.0	74.0	99.0	109.0	117.0
943	2.2	7.0	278.0	0.0	2.0	191.6974737190349	20200602 : 7	0.0	74.0	99.0	109.0	117.0
944	2.2	7.0	279.0	0.0	3.0	191.6974737190349	20200602 : 7	0.0	74.0	99.0	109.0	117.0
945	2.2	7.0	280.0	0.0	2.0	191.6974737190349	20200602 : 7	0.0	74.0	99.0	109.0	117.0
946	2.2	7.0	281.0	0.0	2.0	191.6974737190349	20200602 : 7	0.0	74.0	99.0	109.0	117.0
947	2.2	7.0	282.0	0.0	3.0	191.6974737190349	20200602 : 7	0.0	74.0	99.0	109.0	117.0
948	2.2	7.0	283.0	0.0	2.0	191.6974737190349	20200602 : 7	0.0	74.0	99.0	109.0	117.0
949	2.2	7.0	284.0	0.0	3.0	191.6974737190349	20200602 : 7	0.0	74.0	99.0	109.0	117.0
950	2.2	7.0	285.0	0.0	2.0	191.6974737190349	20200602 : 7	0.0	74.0	99.0	109.0	117.0
951	2.2	7.0	286.0	0.0	3.0	191.6974737190349	20200602 : 7	0.0	74.0	99.0	109.0	117.0
952	2.2	7.0	287.0	0.0	2.0	191.6974737190349	20200602 : 7	0.0	74.0	99.0	109.0	117.0
953	2.2	7.0	288.0	0.0	2.0	191.6974737190349	20200602 : 7	0.0	74.0	99.0	109.0	117.0
954	2.2	7.0	289.0	0.0	2.0	191.6974737190349	20200602 : 7	0.0	74.0	99.0	109.0	117.0
955	2.2	7.0	290.0	0.0	2.0	191.6974737190349	20200602 : 7	0.0	74.0	99.0	109.0	117.0
956	2.2	7.0	291.0	0.0	2.0	191.6974737190349	20200602 : 7	0.0	74.0	99.0	109.0	117.0
957	2.2	7.0	292.0	0.0	3.0	191.6974737190349	20200602 : 7	0.0	74.0	99.0	109.0	117.0
958	2.2	7.0	293.0	0.0	3.0	191.6974737190349	20200602 : 7	0.0	74.0	99.0	109.0	117.0
959	2.2	7.0	294.0	0.0	3.0	191.6974737190349	20200602 : 7	0.0	74.0	99.0	109.0	117.0
960	2.2	7.0	295.0	0.0	3.0	191.6974737190349	20200602 : 7	0.0	74.0	99.0	109.0	117.0
961	2.2	7.0	296.0	0.0	3.0	191.6974737190349	20200602 : 7	0.0	74.0	99.0	109.0	117.0
962	2.2	7.0	297.0	0.0	3.0	191.6974737190349	20200602 : 7	0.0	74.0	99.0	109.0	117.0
963	2.2	7.0	298.0	0.0	2.0	191.6974737190349	20200602 : 7	0.0	74.0	99.0	109.0	117.0
964	2.2	7.0	299.0	0.0	2.0	191.6974737190349	20200602 : 7	0.0	74.0	99.0	109.0	117.0
965	2.2	7.0	300.0	0.0	3.0	191.6974737190349	20200602 : 7	0.0	74.0	99.0	109.0	117.0
966	2.2	7.0	301.0	0.0	3.0	191.6974737190349	20200602 : 7	0.0	74.0	99.0	109.0	117.0
967	2.2	7.0	302.0	0.0	4.0	191.6974737190349	20200602 : 7	0.0	74.0	99.0	109.0	117.0
968	2.2	7.0	303.0	0.0	3.0	191.6974737190349	20200602 : 7	0.0	74.0	99.0	109.0	117.0
969	2.2	7.0	304.0	0.0	3.0	191.6974737190349	20200602 : 7	0.0	74.0	99.0	109.0	117.0
970	2.2	7.0	305.0	0.0	3.0	191.6974737190349	20200602 : 7	0.0	74.0	99.0	109.0	117.0
971	2.2	7.0	306.0	0.0	3.0	191.6974737190349	20200602 : 7	0.0	74.0	99.0	109.0	117.0
972	2.2	7.0	307.0	0.0	3.0	191.6974737190349	20200602 : 7	0.0	74.0	99.0	109.0	117.0
973	2.2	7.0	308.0	0.0	2.0	191.6974737190349	20200602 : 7	0.0	74.0	99.0	109.0	117.0
974	2.2	7.0	309.0	0.0	2.0	191.6974737190349	20200602 : 7	0.0	74.0	99.0	109.0	117.0
975	2.2	7.0	310.0	0.0	2.0	191.6974737190349	20200602 : 7	0.0	74.0	99.0	109.0	117.0
976	2.2	7.0	311.0	0.0	2.0	191.6974737190349	20200602 : 7	0.0	74.0	99.0	109.0	117.0
977	2.2	7.0	312.0	0.0	3.0	191.6974737190349	20200602 : 7	0.0	74.0	99.0	109.0	117.0
978	2.2	7.0	313.0	0.0	3.0	191.6974737190349	20200602 : 7	0.0	74.0	99.0	109.0	117.0
979	2.2	7.0	314.0	0.0	2.0	191.6974737190349	20200602 : 7	0.0	74.0	99.0	109.0	117.0
980	2.2	7.0	315.0	0.0	3.0	191.6974737190349	20200602 : 7	0.0	74.0	99.0	109.0	117.0
981	2.2	7.0	316.0	0.0	3.0	191.6974737190349	20200602 : 7	0.0	74.0	99.0	109.0	117.0
982	2.2	7.0	317.0	0.0	1.0	191.6974737190349	20200602 : 7	0.0	74.0	99.0	109.0	117.0
983	2.2	7.0	318.0	0.0	1.0	191.6974737190349	20200602 : 7	0.0	74.0	99.0	109.0	117.0
984	2.2	7.0	319.0	0.0	3.0	191.6974737190349	20200602 : 7	0.0	74.0	99.0	109.0	117.0
985	2.2	7.0	320.0	0.0	1.0	191.6974737190349	20200602 : 7	0.0	74.0	99.0	109.0	117.0
986	2.2	7.0	321.0	0.0	2.0	191.6974737190349	20200602 : 7	0.0	74.0	99.0	109.0	117.0
987	2.2	7.0	322.0	0.0	3.0	191.6974737190349	20200602 : 7	0.0	74.0	99.0	109.0	117.0
988	2.2	7.0	323.0	0.0	3.0	191.6974737190349	20200602 : 7	0.0	74.0	99.0	109.0	117.0
989	2.2	7.0	324.0	0.0	1.0	191.6974737190349	20200602 : 7	0.0	74.0	99.0	109.0	117.0
990	2.2	7.0	325.0	0.0	1.0	191.6974737190349	20200602 : 7	0.0	74.0	99.0	109.0	117.0
991	2.2	7.0	326.0	0.0	1.0	191.6974737190349	20200602 : 7	0.0	74.0	99.0	109.0	117.0
992	2.2	7.0	327.0	0.0	2.0	191.6974737190349	20200602 : 7	0.0	74.0	99.0	109.0	117.0
993	2.2	7.0	328.0	0.0	2.0	191.6974737190349	20200602 : 7	0.0	74.0	99.0	109.0	117.0
994	2.2	7.0	329.0	0.0	2.0	191.6974737190349	20200602 : 7	0.0	74.0	99.0	109.0	117.0
995	2.2	7.0	330.0	0.0	2.0	191.6974737190349	20200602 : 7	0.0	74.0	99.0	109.0	117.0
996	2.2	7.0	331.0	0.0	4.0	191.6974737190349	20200602 : 7	0.0	74.0	99.0	109.0	117.0
997	2.2	7.0	332.0	1.0	4.0	191.6974737190349	20200602 : 7	0.0	74.0	99.0	109.0	117.0
998	2.2	7.0	333.0	0.0	2.0	191.6974737190349	20200602 : 7	0.0	74.0	99.0	109.0	117.0
999	2.2	7.0	334.0	0.0	1.0	191.6974737190349	20200602 : 7	0.0	74.0	99.0	109.0	117.0
1000	2.2	7.0	335.0	0.0	1.0	191.6974737190349	20200602 : 7	0.0	74.0	99.0	109.0	117.0
1001	2.2	7.0	336.0	0.0	3.0	191.6974737190349	20200602 : 7	0.0	74.0	99.0	109.0	117.0
1002	2.2	7.0	337.0	0.0	1.0	191.6974737190349	20200602 : 7	0.0	74.0	99.0	109.0	117.0
1003	2.2	7.0	338.0	0.0	1.0	191.6974737190349	20200602 : 7	0.0	74.0	99.0	109.0	117.0
1004	2.2	7.0	339.0	0.0	2.0	191.6974737190349	20200602 : 7	0.0	74.0	99.0	109.0	117.0
1005	2.2	7.0	340.0	0.0	2.0	191.6974737190349	20200602 : 7	0.0	74.0	99.0	109.0	117.0
1006	2.2	7.0	341.0	0.0	3.0	191.6974737190349	20200602 : 7	0.0	74.0	99.0	109.0	117.0
1007	2.2	7.0	342.0	0.0	1.0	191.6974737190349	20200602 : 7	0.0	74.0	99.0	109.0	117.0
1008	2.2	7.0	343.0	0.0	4.0	191.6974737190349	20200602 : 7	0.0	74.0	99.0	109.0	117.0
1009	2.2	7.0	344.0	0.0	5.0	191.6974737190349	20200602 : 7	0.0	74.0	99.0	109.0	117.0
1010	2.2	7.0	345.0	1.0	6.0	191.6974737190349	20200602 : 7	0.0	74.0	99.0	109.0	117.0
1011	2.2	7.0	346.0	1.0	4.0	191.6974737190349	20200602 : 7	0.0	74.0	99.0	109.0	117.0
1012	2.2	7.0	347.0	1.0	2.0	191.6974737190349	20200602 : 7	0.0	74.0	99.0	109.0	117.0
1013	2.2	7.0	348.0	1.0	2.0	191.6974737190349	20200602 : 7	0.0	74.0	99.0	109.0	117.0
1014	2.2	7.0	349.0	1.0	3.0	191.6974737190349	20200602 : 7	0.0	74.0	99.0	109.0	117.0
1015	2.2	7.0	350.0	0.0	1.0	191.6974737190349	20200602 : 7	0.0	74.0	99.0	109.0	117.0
1016	2.2	7.0	351.0	0.0	2.0	191.6974737190349	20200602 : 7	0.0	74.0	99.0	109.0	117.0
1017	2.2	7.0	352.0	0.0	2.0	191.6974737190349	20200602 : 7	0.0	74.0	99.0	109.0	117.0
1018	2.2	7.0	353.0	0.0	1.0	191.6974737190349	20200602 : 7	0.0	74.0	99.0	109.0	117.0
1019	2.2	7.0	354.0	0.0	1.0	191.6974737190349	20200602 : 7	0.0	74.0	99.0	109.0	117.0
1020	2.2	7.0	355.0	0.0	1.0	191.6974737190349	20200602 : 7	0.0	74.0	99.0	109.0	117.0
1021	2.2	7.0	356.0	0.0	1.0	191.6974737190349	20200602 : 7	0.0	74.0	99.0	109.0	117.0
1022	2.2	7.0	357.0	0.0	1.0	191.6974737190349	20200602 : 7	0.0	74.0	99.0	109.0	117.0
1023	2.2	7.0	358.0	0.0	1.0	191.6974737190349	20200602 : 7	0.0	74.0	99.0	109.0	117.0
1024	2.2	7.0	359.0	0.0	2.0	191.6974737190349	20200602 : 7	0.0	74.0	99.0	109.0	117.0
1025	2.2	7.0	360.0	0.0	2.0	191.6974737190349	20200602 : 7	0.0	74.0	99.0	109.0	117.0
1026	2.2	7.0	361.0	0.0	2.0	191.6974737190349	20200602 : 7	0.0	74.0	99.0	109.0	117.0
1027	2.2	7.0	362.0	0.0	2.0	191.6974737190349	20200602 : 7	0.0	74.0	99.0	109.0	117.0
1028	2.2	7.0	363.0	0.0	2.0	191.6974737190349	20200602 : 7	0.0	74.0	99.0	109.0	117.0
1029	2.2	7.0	364.0	0.0	1.0	191.6974737190349	20200602 : 7	0.0	74.0	99.0	109.0	117.0
1030	2.2	7.0	365.0	0.0	1.0	191.6974737190349	20200602 : 7	0.0	74.0	99.0	109.0	117.0
1031	2.2	7.0	366.0	0.0	2.0	191.6974737190349	20200602 : 7	0.0	74.0	99.0	109.0	117.0
1032	2.2	7.0	367.0	0.0	1.0	191.6974737190349	20200602 : 7	0.0	74.0	99.0	109.0	117.0
1033	2.2	7.0	368.0	0.0	2.0	191.6974737190349	20200602 : 7	0.0	74.0	99.0	109.0	117.0
1034	2.2	7.0	369.0	0.0	2.0	191.6974737190349	20200602 : 7	0.0	74.0	99.0	109.0	117.0
1035	2.2	7.0	370.0	0.0	2.0	191.6974737190349	20200602 : 7	0.0	74.0	99.0	109.0	117.0
1036	2.2	7.0	371.0	0.0	1.0	191.6974737190349	20200602 : 7	0.0	74.0	99.0	109.0	117.0
1037	2.2	7.0	372.0	0.0	2.0	191.6974737190349	20200602 : 7	0.0	74.0	99.0	109.0	117.0
1038	2.2	7.0	373.0	0.0	3.0	191.6974737190349	20200602 : 7	0.0	74.0	99.0	109.0	117.0
1039	2.2	7.0	374.0	0.0	3.0	191.6974737190349	20200602 : 7	0.0	74.0	99.0	109.0	117.0
1040	2.2	7.0	375.0	0.0	1.0	191.6974737190349	20200602 : 7	0.0	74.0	99.0	109.0	117.0
1041	2.2	7.0	376.0	0.0	2.0	191.6974737190349	20200602 : 7	0.0	74.0	99.0	109.0	117.0
1042	2.2	7.0	377.0	0.0	1.0	191.6974737190349	20200602 : 7	0.0	74.0	99.0	109.0	117.0
1043	2.2	7.0	378.0	0.0	3.0	191.6974737190349	20200602 : 7	0.0	74.0	99.0	109.0	117.0
1044	2.2	7.0	379.0	0.0	2.0	191.6974737190349	20200602 : 7	0.0	74.0	99.0	109.0	117.0
1045	2.2	7.0	380.0	0.0	2.0	191.6974737190349	20200602 : 7	0.0	74.0	99.0	109.0	117.0
1046	2.2	7.0	381.0	0.0	2.0	191.6974737190349	20200602 : 7	0.0	74.0	99.0	109.0	117.0
1047	2.2	7.0	382.0	0.0	1.0	191.6974737190349	20200602 : 7	0.0	74.0	99.0	109.0	117.0
1048	2.2	7.0	383.0	0.0	1.0	191.6974737190349	20200602 : 7	0.0	74.0	99.0	109.0	117.0
1049	2.2	7.0	384.0	0.0	1.0	191.6974737190349	20200602 : 7	0.0	74.0	99.0	109.0	117.0
1050	2.2	7.0	385.0	0.0	2.0	191.6974737190349	20200602 : 7	0.0	74.0	99.0	109.0	117.0
1051	2.2	7.0	386.0	0.0	1.0	191.6974737190349	20200602 : 7	0.0	74.0	99.0	109.0	117.0
1052	2.2	7.0	387.0	0.0	1.0	191.6974737190349	20200602 : 7	0.0	74.0	99.0	109.0	117.0
1053	2.2	7.0	388.0	0.0	1.0	191.6974737190349	20200602 : 7	0.0	74.0	99.0	109.0	117.0
1054	2.2	7.0	389.0	0.0	1.0	191.6974737190349	20200602 : 7	0.0	74.0	99.0	109.0	117.0
1055	2.2	7.0	390.0	0.0	1.0	191.6974737190349	20200602 : 7	0.0	74.0	99.0	109.0	117.0
1056	2.2	7.0	391.0	0.0	1.0	191.6974737190349	20200602 : 7	0.0	74.0	99.0	109.0	117.0
1057	2.2	7.0	398.0	0.0	1.0	191.6974737190349	20200602 : 7	0.0	74.0	99.0	109.0	117.0
1058	2.2	7.0	408.0	0.0	1.0	191.6974737190349	20200602 : 7	0.0	74.0	99.0	109.0	117.0
1059	2.2	7.0	415.0	0.0	1.0	191.6974737190349	20200602 : 7	0.0	74.0	99.0	109.0	117.0
1060	2.2	7.0	422.0	1.0	1.0	191.6974737190349	20200602 : 7	0.0	74.0	99.0	109.0	117.0
1061	2.2	7.0	424.0	0.0	1.0	191.6974737190349	20200602 : 7	0.0	74.0	99.0	109.0	117.0
1062	2.2	7.0	425.0	1.0	2.0	191.6974737190349	20200602 : 7	0.0	74.0	99.0	109.0	117.0
1063	2.2	7.0	426.0	0.0	1.0	191.6974737190349	20200602 : 7	0.0	74.0	99.0	109.0	117.0
1064	2.2	7.0	427.0	0.0	1.0	191.6974737190349	20200602 : 7	0.0	74.0	99.0	109.0	117.0
1065	2.2	7.0	428.0	1.0	2.0	191.6974737190349	20200602 : 7	0.0	74.0	99.0	109.0	117.0
1066	2.2	7.0	429.0	1.0	2.0	191.6974737190349	20200602 : 7	0.0	74.0	99.0	109.0	117.0
1067	2.2	7.0	430.0	0.0	1.0	191.6974737190349	20200602 : 7	0.0	74.0	99.0	109.0	117.0
1068	2.2	7.0	431.0	0.0	1.0	191.6974737190349	20200602 : 7	0.0	74.0	99.0	109.0	117.0
1069	2.2	7.0	432.0	0.0	1.0	191.6974737190349	20200602 : 7	0.0	74.0	99.0	109.0	117.0
1070	2.2	7.0	433.0	0.0	1.0	191.6974737190349	20200602 : 7	0.0	74.0	99.0	109.0	117.0
1071	2.2	7.0	434.0	0.0	1.0	191.6974737190349	20200602 : 7	0.0	74.0	99.0	109.0	117.0
1072	2.2	7.0	435.0	0.0	1.0	191.6974737190349	20200602 : 7	0.0	74.0	99.0	109.0	117.0
1073	2.2	7.0	436.0	0.0	1.0	191.6974737190349	20200602 : 7	0.0	74.0	99.0	109.0	117.0
1074	2.2	7.0	437.0	0.0	1.0	191.6974737190349	20200602 : 7	0.0	74.0	99.0	109.0	117.0
1075	2.2	7.0	438.0	0.0	1.0	191.6974737190349	20200602 : 7	0.0	74.0	99.0	109.0	117.0
1076	2.2	7.0	439.0	0.0	1.0	191.6974737190349	20200602 : 7	0.0	74.0	99.0	109.0	117.0
1077	2.2	7.0	440.0	0.0	1.0	191.6974737190349	20200602 : 7	0.0	74.0	99.0	109.0	117.0
1078	2.2	7.0	441.0	0.0	1.0	191.6974737190349	20200602 : 7	0.0	74.0	99.0	109.0	117.0
1079	2.2	7.0	442.0	0.0	1.0	191.6974737190349	20200602 : 7	0.0	74.0	99.0	109.0	117.0
1080	2.2	7.0	443.0	0.0	1.0	191.6974737190349	20200602 : 7	0.0	74.0	99.0	109.0	117.0
1081	2.2	7.0	444.0	0.0	1.0	191.6974737190349	20200602 : 7	0.0	74.0	99.0	109.0	117.0
1082	2.2	7.0	445.0	0.0	1.0	191.6974737190349	20200602 : 7	0.0	74.0	99.0	109.0	117.0
1083	2.2	7.0	446.0	0.0	1.0	191.6974737190349	20200602 : 7	0.0	74.0	99.0	109.0	117.0
1084	2.2	7.0	447.0	0.0	1.0	191.6974737190349	20200602 : 7	0.0	74.0	99.0	109.0	117.0
1085	2.2	7.0	448.0	1.0	2.0	191.6974737190349	20200602 : 7	0.0	74.0	99.0	109.0	117.0
1086	2.2	7.0	449.0	1.0	3.0	191.6974737190349	20200602 : 7	0.0	74.0	99.0	109.0	117.0
1087	2.2	7.0	450.0	1.0	2.0	191.6974737190349	20200602 : 7	0.0	74.0	99.0	109.0	117.0
1088	2.2	7.0	451.0	1.0	2.0	191.6974737190349	20200602 : 7	0.0	74.0	99.0	109.0	117.0
1089	2.2	7.0	452.0	1.0	1.0	191.6974737190349	20200602 : 7	0.0	74.0	99.0	109.0	117.0
1090	2.2	7.0	453.0	1.0	1.0	191.6974737190349	20200602 : 7	0.0	74.0	99.0	109.0	117.0
1091	2.2	7.0	454.0	1.0	1.0	191.6974737190349	20200602 : 7	0.0	74.0	99.0	109.0	117.0
1092	2.2	7.0	455.0	1.0	1.0	191.6974737190349	20200602 : 7	0.0	74.0	99.0	109.0	117.0
1093	2.2	7.0	456.0	1.0	1.0	191.6974737190349	20200602 : 7	0.0	74.0	99.0	109.0	117.0
1094	2.2	7.0	457.0	1.0	1.0	191.6974737190349	20200602 : 7	0.0	74.0	99.0	109.0	117.0
1095	2.2	7.0	458.0	1.0	2.0	191.6974737190349	20200602 : 7	0.0	74.0	99.0	109.0	117.0
1096	2.2	7.0	459.0	1.0	2.0	191.6974737190349	20200602 : 7	0.0	74.0	99.0	109.0	117.0
1097	2.2	7.0	460.0	1.0	2.0	191.6974737190349	20200602 : 7	0.0	74.0	99.0	109.0	117.0
1098	2.2	7.0	461.0	1.0	2.0	191.6974737190349	20200602 : 7	0.0	74.0	99.0	109.0	117.0
1099	2.2	7.0	462.0	1.0	2.0	191.6974737190349	20200602 : 7	0.0	74.0	99.0	109.0	117.0
1100	2.2	7.0	463.0	1.0	2.0	191.6974737190349	20200602 : 7	0.0	74.0	99.0	109.0	117.0
1101	2.2	7.0	464.0	1.0	1.0	191.6974737190349	20200602 : 7	0.0	74.0	99.0	109.0	117.0
1102	2.2	7.0	465.0	1.0	2.0	191.6974737190349	20200602 : 7	0.0	74.0	99.0	109.0	117.0
1103	2.2	7.0	466.0	1.0	1.0	191.6974737190349	20200602 : 7	0.0	74.0	99.0	109.0	117.0
1104	2.2	7.0	467.0	1.0	3.0	191.6974737190349	20200602 : 7	0.0	74.0	99.0	109.0	117.0
1105	2.2	7.0	468.0	0.0	2.0	191.6974737190349	20200602 : 7	0.0	74.0	99.0	109.0	117.0
1106	2.2	7.0	469.0	0.0	1.0	191.6974737190349	20200602 : 7	0.0	74.0	99.0	109.0	117.0
1107	2.2	7.0	470.0	0.0	2.0	191.6974737190349	20200602 : 7	0.0	74.0	99.0	109.0	117.0
1108	2.2	7.0	471.0	0.0	2.0	191.6974737190349	20200602 : 7	0.0	74.0	99.0	109.0	117.0
1109	2.2	7.0	472.0	1.0	3.0	191.6974737190349	20200602 : 7	0.0	74.0	99.0	109.0	117.0
1110	2.2	7.0	473.0	1.0	3.0	191.6974737190349	20200602 : 7	0.0	74.0	99.0	109.0	117.0
1111	2.2	7.0	474.0	1.0	2.0	191.6974737190349	20200602 : 7	0.0	74.0	99.0	109.0	117.0
1112	2.2	7.0	475.0	1.0	1.0	191.6974737190349	20200602 : 7	0.0	74.0	99.0	109.0	117.0
1113	2.2	7.0	476.0	1.0	1.0	191.6974737190349	20200602 : 7	0.0	74.0	99.0	109.0	117.0
1114	2.2	7.0	477.0	1.0	2.0	191.6974737190349	20200602 : 7	0.0	74.0	99.0	109.0	117.0
1115	2.2	7.0	478.0	1.0	2.0	191.6974737190349	20200602 : 7	0.0	74.0	99.0	109.0	117.0
1116	2.2	7.0	479.0	1.0	2.0	191.6974737190349	20200602 : 7	0.0	74.0	99.0	109.0	117.0
1117	2.2	7.0	480.0	0.0	1.0	191.6974737190349	20200602 : 7	0.0	74.0	99.0	109.0	117.0
1118	2.2	7.0	481.0	0.0	1.0	191.6974737190349	20200602 : 7	0.0	74.0	99.0	109.0	117.0
1119	2.2	7.0	482.0	0.0	1.0	191.6974737190349	20200602 : 7	0.0	74.0	99.0	109.0	117.0
1120	2.2	7.0	483.0	0.0	1.0	191.6974737190349	20200602 : 7	0.0	74.0	99.0	109.0	117.0
1121	2.2	7.0	484.0	0.0	1.0	191.6974737190349	20200602 : 7	0.0	74.0	99.0	109.0	117.0
1122	2.2	7.0	485.0	1.0	1.0	191.6974737190349	20200602 : 7	0.0	74.0	99.0	109.0	117.0
1123	2.2	7.0	486.0	1.0	1.0	191.6974737190349	20200602 : 7	0.0	74.0	99.0	109.0	117.0
1124	2.2	7.0	487.0	1.0	1.0	191.6974737190349	20200602 : 7	0.0	74.0	99.0	109.0	117.0
1125	2.2	7.0	488.0	1.0	1.0	191.6974737190349	20200602 : 7	0.0	74.0	99.0	109.0	117.0
1126	2.2	7.0	489.0	1.0	1.0	191.6974737190349	20200602 : 7	0.0	74.0	99.0	109.0	117.0
1127	2.2	7.0	490.0	1.0	2.0	191.6974737190349	20200602 : 7	0.0	74.0	99.0	109.0	117.0
1128	2.2	7.0	491.0	0.0	1.0	191.6974737190349	20200602 : 7	0.0	74.0	99.0	109.0	117.0
1129	2.2	7.0	492.0	0.0	1.0	191.6974737190349	20200602 : 7	0.0	74.0	99.0	109.0	117.0
1130	2.2	7.0	493.0	0.0	1.0	191.6974737190349	20200602 : 7	0.0	74.0	99.0	109.0	117.0
1131	2.2	7.0	494.0	0.0	1.0	191.6974737190349	20200602 : 7	0.0	74.0	99.0	109.0	117.0
1132	2.2	7.0	495.0	0.0	1.0	191.6974737190349	20200602 : 7	0.0	74.0	99.0	109.0	117.0
1133	2.2	7.0	496.0	0.0	1.0	191.6974737190349	20200602 : 7	0.0	74.0	99.0	109.0	117.0
1134	2.2	7.0	497.0	0.0	1.0	191.6974737190349	20200602 : 7	0.0	74.0	99.0	109.0	117.0
1135	2.2	7.0	498.0	0.0	1.0	191.6974737190349	20200602 : 7	0.0	74.0	99.0	109.0	117.0
1136	2.2	7.0	499.0	0.0	1.0	191.6974737190349	20200602 : 7	0.0	74.0	99.0	109.0	117.0
1137	2.2	7.0	500.0	0.0	1.0	191.6974737190349	20200602 : 7	0.0	74.0	99.0	109.0	117.0
1138	2.2	7.0	501.0	0.0	1.0	191.6974737190349	20200602 : 7	0.0	74.0	99.0	109.0	117.0
1139	2.2	7.0	502.0	0.0	1.0	191.6974737190349	20200602 : 7	0.0	74.0	99.0	109.0	117.0
1140	2.2	7.0	503.0	0.0	1.0	191.6974737190349	20200602 : 7	0.0	74.0	99.0	109.0	117.0
1141	2.2	7.0	504.0	0.0	1.0	191.6974737190349	20200602 : 7	0.0	74.0	99.0	109.0	117.0
1142	2.2	7.0	505.0	1.0	2.0	191.6974737190349	20200602 : 7	0.0	74.0	99.0	109.0	117.0
1143	2.2	7.0	506.0	1.0	1.0	191.6974737190349	20200602 : 7	0.0	74.0	99.0	109.0	117.0
1144	2.2	7.0	507.0	0.0	1.0	191.6974737190349	20200602 : 7	0.0	74.0	99.0	109.0	117.0
1145	2.2	7.0	508.0	0.0	1.0	191.6974737190349	20200602 : 7	0.0	74.0	99.0	109.0	117.0
1146	2.2	7.0	509.0	0.0	1.0	191.6974737190349	20200602 : 7	0.0	74.0	99.0	109.0	117.0
1147	2.2	7.0	510.0	0.0	1.0	191.6974737190349	20200602 : 7	0.0	74.0	99.0	109.0	117.0
1148	2.2	7.0	511.0	0.0	1.0	191.6974737190349	20200602 : 7	0.0	74.0	99.0	109.0	117.0
1149	2.2	7.0	512.0	0.0	1.0	191.6974737190349	20200602 : 7	0.0	74.0	99.0	109.0	117.0
1150	2.2	7.0	513.0	1.0	2.0	191.6974737190349	20200602 : 7	0.0	74.0	99.0	109.0	117.0
1151	2.2	7.0	514.0	1.0	2.0	191.6974737190349	20200602 : 7	0.0	74.0	99.0	109.0	117.0
1152	2.2	7.0	515.0	1.0	2.0	191.6974737190349	20200602 : 7	0.0	74.0	99.0	109.0	117.0
1153	2.2	7.0	516.0	0.0	1.0	191.6974737190349	20200602 : 7	0.0	74.0	99.0	109.0	117.0
1154	2.2	7.0	517.0	0.0	1.0	191.6974737190349	20200602 : 7	0.0	74.0	99.0	109.0	117.0
1155	2.2	7.0	518.0	0.0	1.0	191.6974737190349	20200602 : 7	0.0	74.0	99.0	109.0	117.0
1156	2.2	7.0	519.0	0.0	1.0	191.6974737190349	20200602 : 7	0.0	74.0	99.0	109.0	117.0
1157	2.2	7.0	520.0	0.0	1.0	191.6974737190349	20200602 : 7	0.0	74.0	99.0	109.0	117.0
1158	2.2	7.0	521.0	0.0	1.0	191.6974737190349	20200602 : 7	0.0	74.0	99.0	109.0	117.0
1159	2.2	7.0	522.0	0.0	1.0	191.6974737190349	20200602 : 7	0.0	74.0	99.0	109.0	117.0
1160	2.2	7.0	523.0	0.0	1.0	191.6974737190349	20200602 : 7	0.0	74.0	99.0	109.0	117.0
1161	2.2	7.0	524.0	1.0	1.0	191.6974737190349	20200602 : 7	0.0	74.0	99.0	109.0	117.0
1162	2.2	7.0	525.0	1.0	1.0	191.6974737190349	20200602 : 7	0.0	74.0	99.0	109.0	117.0
1163	2.2	7.0	526.0	2.0	2.0	191.6974737190349	20200602 : 7	0.0	74.0	99.0	109.0	117.0
1164	2.2	7.0	528.0	1.0	1.0	191.6974737190349	20200602 : 7	0.0	74.0	99.0	109.0	117.0
1165	2.2	7.0	529.0	1.0	2.0	191.6974737190349	20200602 : 7	0.0	74.0	99.0	109.0	117.0
1166	2.2	7.0	530.0	1.0	1.0	191.6974737190349	20200602 : 7	0.0	74.0	99.0	109.0	117.0
1167	2.2	7.0	531.0	1.0	2.0	191.6974737190349	20200602 : 7	0.0	74.0	99.0	109.0	117.0
1168	2.2	7.0	532.0	1.0	2.0	191.6974737190349	20200602 : 7	0.0	74.0	99.0	109.0	117.0
1169	2.2	7.0	533.0	1.0	1.0	191.6974737190349	20200602 : 7	0.0	74.0	99.0	109.0	117.0
1170	2.2	7.0	534.0	1.0	2.0	191.6974737190349	20200602 : 7	0.0	74.0	99.0	109.0	117.0
1171	2.2	7.0	535.0	1.0	2.0	191.6974737190349	20200602 : 7	0.0	74.0	99.0	109.0	117.0
1172	2.2	7.0	536.0	1.0	1.0	191.6974737190349	20200602 : 7	0.0	74.0	99.0	109.0	117.0
1173	2.2	7.0	537.0	1.0	1.0	191.6974737190349	20200602 : 7	0.0	74.0	99.0	109.0	117.0
1174	2.2	7.0	538.0	1.0	2.0	191.6974737190349	20200602 : 7	0.0	74.0	99.0	109.0	117.0
1175	2.2	7.0	539.0	1.0	2.0	191.6974737190349	20200602 : 7	0.0	74.0	99.0	109.0	117.0
1176	2.2	7.0	540.0	1.0	1.0	191.6974737190349	20200602 : 7	0.0	74.0	99.0	109.0	117.0
1177	2.2	7.0	541.0	1.0	1.0	191.6974737190349	20200602 : 7	0.0	74.0	99.0	109.0	117.0
1178	2.2	7.0	542.0	1.0	1.0	191.6974737190349	20200602 : 7	0.0	74.0	99.0	109.0	117.0
1179	2.2	7.0	543.0	1.0	1.0	191.6974737190349	20200602 : 7	0.0	74.0	99.0	109.0	117.0
1180	2.2	7.0	544.0	1.0	1.0	191.6974737190349	20200602 : 7	0.0	74.0	99.0	109.0	117.0
1181	2.2	7.0	545.0	1.0	2.0	191.6974737190349	20200602 : 7	0.0	74.0	99.0	109.0	117.0
1182	2.2	7.0	546.0	1.0	2.0	191.6974737190349	20200602 : 7	0.0	74.0	99.0	109.0	117.0
1183	2.2	7.0	547.0	1.0	1.0	191.6974737190349	20200602 : 7	0.0	74.0	99.0	109.0	117.0
1184	2.2	7.0	548.0	1.0	1.0	191.6974737190349	20200602 : 7	0.0	74.0	99.0	109.0	117.0
1185	2.2	7.0	549.0	1.0	1.0	191.6974737190349	20200602 : 7	0.0	74.0	99.0	109.0	117.0
1186	2.2	7.0	550.0	1.0	1.0	191.6974737190349	20200602 : 7	0.0	74.0	99.0	109.0	117.0
1187	2.2	7.0	551.0	1.0	1.0	191.6974737190349	20200602 : 7	0.0	74.0	99.0	109.0	117.0
1188	2.2	7.0	552.0	1.0	2.0	191.6974737190349	20200602 : 7	0.0	74.0	99.0	109.0	117.0
1189	2.2	7.0	553.0	0.0	1.0	191.6974737190349	20200602 : 7	0.0	74.0	99.0	109.0	117.0
1190	2.2	7.0	554.0	1.0	2.0	191.6974737190349	20200602 : 7	0.0	74.0	99.0	109.0	117.0
1191	2.2	7.0	555.0	1.0	2.0	191.6974737190349	20200602 : 7	0.0	74.0	99.0	109.0	117.0
1192	2.2	7.0	556.0	1.0	1.0	191.6974737190349	20200602 : 7	0.0	74.0	99.0	109.0	117.0
1193	2.2	7.0	557.0	1.0	2.0	191.6974737190349	20200602 : 7	0.0	74.0	99.0	109.0	117.0
1194	2.2	7.0	558.0	1.0	2.0	191.6974737190349	20200602 : 7	0.0	74.0	99.0	109.0	117.0
1195	2.2	7.0	559.0	1.0	2.0	191.6974737190349	20200602 : 7	0.0	74.0	99.0	109.0	117.0
1196	2.2	7.0	560.0	1.0	2.0	191.6974737190349	20200602 : 7	0.0	74.0	99.0	109.0	117.0
1197	2.2	7.0	562.0	1.0	1.0	191.6974737190349	20200602 : 7	0.0	74.0	99.0	109.0	117.0
1198	2.2	7.0	563.0	1.0	1.0	191.6974737190349	20200602 : 7	0.0	74.0	99.0	109.0	117.0
1199	2.2	7.0	564.0	1.0	1.0	191.6974737190349	20200602 : 7	0.0	74.0	99.0	109.0	117.0
1200	2.2	7.0	565.0	1.0	1.0	191.6974737190349	20200602 : 7	0.0	74.0	99.0	109.0	117.0
1201	2.2	7.0	566.0	1.0	1.0	191.6974737190349	20200602 : 7	0.0	74.0	99.0	109.0	117.0
1202	2.2	7.0	567.0	1.0	2.0	191.6974737190349	20200602 : 7	0.0	74.0	99.0	109.0	117.0
1203	2.2	7.0	568.0	1.0	1.0	191.6974737190349	20200602 : 7	0.0	74.0	99.0	109.0	117.0
1204	2.2	7.0	569.0	1.0	1.0	191.6974737190349	20200602 : 7	0.0	74.0	99.0	109.0	117.0
1205	2.2	7.0	570.0	1.0	1.0	191.6974737190349	20200602 : 7	0.0	74.0	99.0	109.0	117.0
1206	2.2	7.0	571.0	1.0	1.0	191.6974737190349	20200602 : 7	0.0	74.0	99.0	109.0	117.0
1207	2.2	7.0	572.0	1.0	1.0	191.6974737190349	20200602 : 7	0.0	74.0	99.0	109.0	117.0
1208	2.2	7.0	573.0	1.0	1.0	191.6974737190349	20200602 : 7	0.0	74.0	99.0	109.0	117.0
1209	2.2	7.0	574.0	1.0	1.0	191.6974737190349	20200602 : 7	0.0	74.0	99.0	109.0	117.0
1210	2.2	7.0	575.0	1.0	1.0	191.6974737190349	20200602 : 7	0.0	74.0	99.0	109.0	117.0
1211	2.2	7.0	576.0	1.0	1.0	191.6974737190349	20200602 : 7	0.0	74.0	99.0	109.0	117.0
1212	2.2	7.0	577.0	1.0	1.0	191.6974737190349	20200602 : 7	0.0	74.0	99.0	109.0	117.0
1213	2.2	7.0	578.0	1.0	1.0	191.6974737190349	20200602 : 7	0.0	74.0	99.0	109.0	117.0
1214	2.2	7.0	579.0	1.0	1.0	191.6974737190349	20200602 : 7	0.0	74.0	99.0	109.0	117.0
1215	2.2	7.0	581.0	1.0	1.0	191.6974737190349	20200602 : 7	0.0	74.0	99.0	109.0	117.0
1216	2.2	7.0	589.0	0.0	1.0	191.6974737190349	20200602 : 7	0.0	74.0	99.0	109.0	117.0
1217	2.2	7.0	590.0	1.0	1.0	191.6974737190349	20200602 : 7	0.0	74.0	99.0	109.0	117.0
1218	2.2	7.0	593.0	0.0	1.0	191.6974737190349	20200602 : 7	0.0	74.0	99.0	109.0	117.0
1219	2.2	7.0	594.0	0.0	2.0	191.6974737190349	20200602 : 7	0.0	74.0	99.0	109.0	117.0
1220	2.2	7.0	595.0	0.0	1.0	191.6974737190349	20200602 : 7	0.0	74.0	99.0	109.0	117.0
1221	2.2	7.0	596.0	1.0	2.0	191.6974737190349	20200602 : 7	0.0	74.0	99.0	109.0	117.0
1222	2.2	7.0	597.0	0.0	1.0	191.6974737190349	20200602 : 7	0.0	74.0	99.0	109.0	117.0
1223	2.2	7.0	598.0	0.0	1.0	191.6974737190349	20200602 : 7	0.0	74.0	99.0	109.0	117.0
1224	2.2	7.0	599.0	0.0	1.0	191.6974737190349	20200602 : 7	0.0	74.0	99.0	109.0	117.0
1225	2.2	7.0	600.0	0.0	1.0	191.6974737190349	20200602 : 7	0.0	74.0	99.0	109.0	117.0
1226	2.2	7.0	601.0	0.0	1.0	191.6974737190349	20200602 : 7	0.0	74.0	99.0	109.0	117.0
1227	2.2	7.0	602.0	0.0	1.0	191.6974737190349	20200602 : 7	0.0	74.0	99.0	109.0	117.0
1228	2.2	7.0	603.0	1.0	1.0	191.6974737190349	20200602 : 7	0.0	74.0	99.0	109.0	117.0
1229	2.2	7.0	604.0	1.0	1.0	191.6974737190349	20200602 : 7	0.0	74.0	99.0	109.0	117.0
1230	2.2	7.0	606.0	0.0	1.0	191.6974737190349	20200602 : 7	0.0	74.0	99.0	109.0	117.0
1231	2.2	7.0	607.0	0.0	1.0	191.6974737190349	20200602 : 7	0.0	74.0	99.0	109.0	117.0
1232	2.2	7.0	613.0	0.0	1.0	191.6974737190349	20200602 : 7	0.0	74.0	99.0	109.0	117.0
1233	2.2	7.0	614.0	0.0	2.0	191.6974737190349	20200602 : 7	0.0	74.0	99.0	109.0	117.0
1234	2.2	7.0	615.0	0.0	2.0	191.6974737190349	20200602 : 7	0.0	74.0	99.0	109.0	117.0
1235	2.2	7.0	616.0	0.0	2.0	191.6974737190349	20200602 : 7	0.0	74.0	99.0	109.0	117.0
1236	2.2	7.0	617.0	0.0	1.0	191.6974737190349	20200602 : 7	0.0	74.0	99.0	109.0	117.0
1237	2.2	7.0	618.0	0.0	1.0	191.6974737190349	20200602 : 7	0.0	74.0	99.0	109.0	117.0
1238	2.2	7.0	619.0	1.0	2.0	191.6974737190349	20200602 : 7	0.0	74.0	99.0	109.0	117.0
1239	2.2	7.0	620.0	1.0	1.0	191.6974737190349	20200602 : 7	0.0	74.0	99.0	109.0	117.0
1240	2.2	7.0	623.0	0.0	1.0	191.6974737190349	20200602 : 7	0.0	74.0	99.0	109.0	117.0
1241	2.2	7.0	625.0	0.0	1.0	191.6974737190349	20200602 : 7	0.0	74.0	99.0	109.0	117.0
1242	2.2	7.0	626.0	0.0	1.0	191.6974737190349	20200602 : 7	0.0	74.0	99.0	109.0	117.0
1243	2.2	7.0	627.0	0.0	1.0	191.6974737190349	20200602 : 7	0.0	74.0	99.0	109.0	117.0
1244	2.2	7.0	628.0	0.0	1.0	191.6974737190349	20200602 : 7	0.0	74.0	99.0	109.0	117.0
1245	2.2	7.0	629.0	0.0	1.0	191.6974737190349	20200602 : 7	0.0	74.0	99.0	109.0	117.0
1246	2.2	7.0	630.0	0.0	1.0	191.6974737190349	20200602 : 7	0.0	74.0	99.0	109.0	117.0
1247	2.2	7.0	631.0	0.0	2.0	191.6974737190349	20200602 : 7	0.0	74.0	99.0	109.0	117.0
1248	2.2	7.0	632.0	0.0	2.0	191.6974737190349	20200602 : 7	0.0	74.0	99.0	109.0	117.0
1249	2.2	7.0	633.0	0.0	1.0	191.6974737190349	20200602 : 7	0.0	74.0	99.0	109.0	117.0
1250	2.2	7.0	634.0	0.0	1.0	191.6974737190349	20200602 : 7	0.0	74.0	99.0	109.0	117.0
1251	2.2	7.0	635.0	0.0	2.0	191.6974737190349	20200602 : 7	0.0	74.0	99.0	109.0	117.0
1252	2.2	7.0	636.0	0.0	1.0	191.6974737190349	20200602 : 7	0.0	74.0	99.0	109.0	117.0
1253	2.2	7.0	640.0	0.0	1.0	191.6974737190349	20200602 : 7	0.0	74.0	99.0	109.0	117.0
1254	2.2	7.0	641.0	1.0	1.0	191.6974737190349	20200602 : 7	0.0	74.0	99.0	109.0	117.0
1255	2.2	7.0	642.0	1.0	1.0	191.6974737190349	20200602 : 7	0.0	74.0	99.0	109.0	117.0
1256	2.2	7.0	643.0	0.0	1.0	191.6974737190349	20200602 : 7	0.0	74.0	99.0	109.0	117.0
1257	2.2	7.0	644.0	0.0	2.0	191.6974737190349	20200602 : 7	0.0	74.0	99.0	109.0	117.0
1258	2.2	7.0	645.0	0.0	2.0	191.6974737190349	20200602 : 7	0.0	74.0	99.0	109.0	117.0
1259	2.2	7.0	646.0	0.0	2.0	191.6974737190349	20200602 : 7	0.0	74.0	99.0	109.0	117.0
1260	2.2	7.0	647.0	0.0	1.0	191.6974737190349	20200602 : 7	0.0	74.0	99.0	109.0	117.0
1261	2.2	7.0	648.0	1.0	2.0	191.6974737190349	20200602 : 7	0.0	74.0	99.0	109.0	117.0
1262	2.2	7.0	649.0	0.0	1.0	191.6974737190349	20200602 : 7	0.0	74.0	99.0	109.0	117.0
1263	2.2	7.0	650.0	1.0	2.0	191.6974737190349	20200602 : 7	0.0	74.0	99.0	109.0	117.0
1264	2.2	7.0	651.0	1.0	1.0	191.6974737190349	20200602 : 7	0.0	74.0	99.0	109.0	117.0
1265	2.2	7.0	656.0	1.0	1.0	191.6974737190349	20200602 : 7	0.0	74.0	99.0	109.0	117.0
1266	2.2	7.0	658.0	0.0	1.0	191.6974737190349	20200602 : 7	0.0	74.0	99.0	109.0	117.0
1267	2.2	7.0	659.0	1.0	2.0	191.6974737190349	20200602 : 7	0.0	74.0	99.0	109.0	117.0
1268	2.2	7.0	660.0	0.0	1.0	191.6974737190349	20200602 : 7	0.0	74.0	99.0	109.0	117.0
1269	2.2	7.0	661.0	0.0	1.0	191.6974737190349	20200602 : 7	0.0	74.0	99.0	109.0	117.0
1270	2.2	7.0	662.0	0.0	1.0	191.6974737190349	20200602 : 7	0.0	74.0	99.0	109.0	117.0
1271	2.2	7.0	663.0	0.0	1.0	191.6974737190349	20200602 : 7	0.0	74.0	99.0	109.0	117.0
1272	2.2	7.0	664.0	0.0	1.0	191.6974737190349	20200602 : 7	0.0	74.0	99.0	109.0	117.0
1273	2.2	7.0	665.0	0.0	1.0	191.6974737190349	20200602 : 7	0.0	74.0	99.0	109.0	117.0
1274	2.2	7.0	666.0	0.0	3.0	191.6974737190349	20200602 : 7	0.0	74.0	99.0	109.0	117.0
1275	2.2	7.0	667.0	0.0	3.0	191.6974737190349	20200602 : 7	0.0	74.0	99.0	109.0	117.0
1276	2.2	7.0	668.0	0.0	2.0	191.6974737190349	20200602 : 7	0.0	74.0	99.0	109.0	117.0
1277	2.2	7.0	669.0	1.0	1.0	191.6974737190349	20200602 : 7	0.0	74.0	99.0	109.0	117.0
1278	2.2	7.0	670.0	1.0	1.0	191.6974737190349	20200602 : 7	0.0	74.0	99.0	109.0	117.0
1279	2.2	7.0	671.0	1.0	1.0	191.6974737190349	20200602 : 7	0.0	74.0	99.0	109.0	117.0
1280	2.2	7.0	672.0	1.0	1.0	191.6974737190349	20200602 : 7	0.0	74.0	99.0	109.0	117.0
1281	2.2	7.0	673.0	0.0	1.0	191.6974737190349	20200602 : 7	0.0	74.0	99.0	109.0	117.0
1282	2.2	7.0	674.0	0.0	1.0	191.6974737190349	20200602 : 7	0.0	74.0	99.0	109.0	117.0
1283	2.2	7.0	675.0	0.0	1.0	191.6974737190349	20200602 : 7	0.0	74.0	99.0	109.0	117.0
1284	2.2	7.0	676.0	0.0	1.0	191.6974737190349	20200602 : 7	0.0	74.0	99.0	109.0	117.0
1285	2.2	7.0	677.0	0.0	1.0	191.6974737190349	20200602 : 7	0.0	74.0	99.0	109.0	117.0
1286	2.2	7.0	678.0	0.0	1.0	191.6974737190349	20200602 : 7	0.0	74.0	99.0	109.0	117.0
1287	2.2	7.0	679.0	0.0	1.0	191.6974737190349	20200602 : 7	0.0	74.0	99.0	109.0	117.0
1288	2.2	7.0	680.0	0.0	1.0	191.6974737190349	20200602 : 7	0.0	74.0	99.0	109.0	117.0
1289	2.2	7.0	681.0	0.0	1.0	191.6974737190349	20200602 : 7	0.0	74.0	99.0	109.0	117.0
1290	2.2	7.0	682.0	0.0	1.0	191.6974737190349	20200602 : 7	0.0	74.0	99.0	109.0	117.0
1291	2.2	7.0	683.0	0.0	1.0	191.6974737190349	20200602 : 7	0.0	74.0	99.0	109.0	117.0
1292	2.2	7.0	684.0	0.0	1.0	191.6974737190349	20200602 : 7	0.0	74.0	99.0	109.0	117.0
1293	2.2	7.0	685.0	0.0	1.0	191.6974737190349	20200602 : 7	0.0	74.0	99.0	109.0	117.0
1294	2.2	7.0	686.0	0.0	1.0	191.6974737190349	20200602 : 7	0.0	74.0	99.0	109.0	117.0
1295	2.2	7.0	687.0	0.0	2.0	191.6974737190349	20200602 : 7	0.0	74.0	99.0	109.0	117.0
1296	2.2	7.0	688.0	0.0	1.0	191.6974737190349	20200602 : 7	0.0	74.0	99.0	109.0	117.0
1297	2.2	7.0	689.0	0.0	1.0	191.6974737190349	20200602 : 7	0.0	74.0	99.0	109.0	117.0
1298	2.2	7.0	690.0	0.0	2.0	191.6974737190349	20200602 : 7	0.0	74.0	99.0	109.0	117.0
1299	2.2	7.0	691.0	0.0	1.0	191.6974737190349	20200602 : 7	0.0	74.0	99.0	109.0	117.0
1300	2.2	7.0	693.0	0.0	2.0	191.6974737190349	20200602 : 7	0.0	74.0	99.0	109.0	117.0
1301	2.2	7.0	694.0	0.0	1.0	191.6974737190349	20200602 : 7	0.0	74.0	99.0	109.0	117.0
1302	2.2	7.0	695.0	0.0	1.0	191.6974737190349	20200602 : 7	0.0	74.0	99.0	109.0	117.0
1303	2.2	7.0	696.0	0.0	1.0	191.6974737190349	20200602 : 7	0.0	74.0	99.0	109.0	117.0
1304	2.2	7.0	697.0	0.0	2.0	191.6974737190349	20200602 : 7	0.0	74.0	99.0	109.0	117.0
1305	2.2	7.0	698.0	0.0	1.0	191.6974737190349	20200602 : 7	0.0	74.0	99.0	109.0	117.0
1306	2.2	7.0	699.0	0.0	1.0	191.6974737190349	20200602 : 7	0.0	74.0	99.0	109.0	117.0
1307	2.2	7.0	700.0	0.0	1.0	191.6974737190349	20200602 : 7	0.0	74.0	99.0	109.0	117.0
1308	2.2	7.0	701.0	0.0	1.0	191.6974737190349	20200602 : 7	0.0	74.0	99.0	109.0	117.0
1309	2.2	7.0	702.0	0.0	1.0	191.6974737190349	20200602 : 7	0.0	74.0	99.0	109.0	117.0
1310	2.2	7.0	703.0	0.0	2.0	191.6974737190349	20200602 : 7	0.0	74.0	99.0	109.0	117.0
1311	2.2	7.0	704.0	0.0	2.0	191.6974737190349	20200602 : 7	0.0	74.0	99.0	109.0	117.0
1312	2.2	7.0	705.0	0.0	1.0	191.6974737190349	20200602 : 7	0.0	74.0	99.0	109.0	117.0
1313	2.2	7.0	706.0	0.0	1.0	191.6974737190349	20200602 : 7	0.0	74.0	99.0	109.0	117.0
1314	2.2	7.0	707.0	0.0	1.0	191.6974737190349	20200602 : 7	0.0	74.0	99.0	109.0	117.0
1315	2.2	7.0	708.0	0.0	1.0	191.6974737190349	20200602 : 7	0.0	74.0	99.0	109.0	117.0
1316	2.2	7.0	709.0	0.0	1.0	191.6974737190349	20200602 : 7	0.0	74.0	99.0	109.0	117.0
1317	2.2	7.0	710.0	0.0	1.0	191.6974737190349	20200602 : 7	0.0	74.0	99.0	109.0	117.0
1318	2.2	7.0	711.0	0.0	3.0	191.6974737190349	20200602 : 7	0.0	74.0	99.0	109.0	117.0
1319	2.2	7.0	712.0	0.0	1.0	191.6974737190349	20200602 : 7	0.0	74.0	99.0	109.0	117.0
1320	2.2	7.0	713.0	0.0	1.0	191.6974737190349	20200602 : 7	0.0	74.0	99.0	109.0	117.0
1321	2.2	7.0	714.0	0.0	1.0	191.6974737190349	20200602 : 7	0.0	74.0	99.0	109.0	117.0
1322	2.2	7.0	715.0	0.0	2.0	191.6974737190349	20200602 : 7	0.0	74.0	99.0	109.0	117.0
1323	2.2	7.0	716.0	0.0	2.0	191.6974737190349	20200602 : 7	0.0	74.0	99.0	109.0	117.0
1324	2.2	7.0	717.0	0.0	2.0	191.6974737190349	20200602 : 7	0.0	74.0	99.0	109.0	117.0
1325	2.2	7.0	718.0	0.0	2.0	191.6974737190349	20200602 : 7	0.0	74.0	99.0	109.0	117.0
1326	2.2	7.0	719.0	0.0	1.0	191.6974737190349	20200602 : 7	0.0	74.0	99.0	109.0	117.0
1327	2.2	7.0	720.0	0.0	1.0	191.6974737190349	20200602 : 7	0.0	74.0	99.0	109.0	117.0
1328	2.2	7.0	721.0	0.0	1.0	191.6974737190349	20200602 : 7	0.0	74.0	99.0	109.0	117.0
1329	2.2	20.0	1.0	0.0	1.0	195.39050931176644	20200602 : 20	0.0	282.0	287.0	291.0	655.0
1330	2.2	20.0	2.0	0.0	1.0	195.39050931176644	20200602 : 20	0.0	282.0	287.0	291.0	655.0
1331	2.2	20.0	3.0	0.0	1.0	195.39050931176644	20200602 : 20	0.0	282.0	287.0	291.0	655.0
1332	2.2	20.0	4.0	0.0	1.0	195.39050931176644	20200602 : 20	0.0	282.0	287.0	291.0	655.0
1333	2.2	20.0	5.0	0.0	1.0	195.39050931176644	20200602 : 20	0.0	282.0	287.0	291.0	655.0
1334	2.2	20.0	6.0	0.0	1.0	195.39050931176644	20200602 : 20	0.0	282.0	287.0	291.0	655.0
1335	2.2	20.0	7.0	0.0	1.0	195.39050931176644	20200602 : 20	0.0	282.0	287.0	291.0	655.0
1336	2.2	20.0	8.0	0.0	1.0	195.39050931176644	20200602 : 20	0.0	282.0	287.0	291.0	655.0
1337	2.2	20.0	9.0	0.0	1.0	195.39050931176644	20200602 : 20	0.0	282.0	287.0	291.0	655.0
1338	2.2	20.0	10.0	0.0	1.0	195.39050931176644	20200602 : 20	0.0	282.0	287.0	291.0	655.0
1339	2.2	20.0	11.0	0.0	1.0	195.39050931176644	20200602 : 20	0.0	282.0	287.0	291.0	655.0
1340	2.2	20.0	12.0	0.0	1.0	195.39050931176644	20200602 : 20	0.0	282.0	287.0	291.0	655.0
1341	2.2	20.0	13.0	0.0	1.0	195.39050931176644	20200602 : 20	0.0	282.0	287.0	291.0	655.0
1342	2.2	20.0	14.0	0.0	1.0	195.39050931176644	20200602 : 20	0.0	282.0	287.0	291.0	655.0
1343	2.2	20.0	15.0	0.0	1.0	195.39050931176644	20200602 : 20	0.0	282.0	287.0	291.0	655.0
1344	2.2	20.0	16.0	0.0	1.0	195.39050931176644	20200602 : 20	0.0	282.0	287.0	291.0	655.0
1345	2.2	20.0	17.0	0.0	1.0	195.39050931176644	20200602 : 20	0.0	282.0	287.0	291.0	655.0
1346	2.2	20.0	18.0	0.0	1.0	195.39050931176644	20200602 : 20	0.0	282.0	287.0	291.0	655.0
1347	2.2	20.0	19.0	0.0	1.0	195.39050931176644	20200602 : 20	0.0	282.0	287.0	291.0	655.0
1348	2.2	20.0	20.0	0.0	1.0	195.39050931176644	20200602 : 20	0.0	282.0	287.0	291.0	655.0
1349	2.2	20.0	21.0	0.0	1.0	195.39050931176644	20200602 : 20	0.0	282.0	287.0	291.0	655.0
1350	2.2	20.0	22.0	0.0	1.0	195.39050931176644	20200602 : 20	0.0	282.0	287.0	291.0	655.0
1351	2.2	20.0	23.0	0.0	1.0	195.39050931176644	20200602 : 20	0.0	282.0	287.0	291.0	655.0
1352	2.2	20.0	24.0	0.0	1.0	195.39050931176644	20200602 : 20	0.0	282.0	287.0	291.0	655.0
1353	2.2	20.0	25.0	0.0	1.0	195.39050931176644	20200602 : 20	0.0	282.0	287.0	291.0	655.0
1354	2.2	20.0	26.0	0.0	1.0	195.39050931176644	20200602 : 20	0.0	282.0	287.0	291.0	655.0
1355	2.2	20.0	27.0	0.0	1.0	195.39050931176644	20200602 : 20	0.0	282.0	287.0	291.0	655.0
1356	2.2	20.0	28.0	0.0	1.0	195.39050931176644	20200602 : 20	0.0	282.0	287.0	291.0	655.0
1357	2.2	20.0	29.0	0.0	1.0	195.39050931176644	20200602 : 20	0.0	282.0	287.0	291.0	655.0
1358	2.2	20.0	30.0	0.0	1.0	195.39050931176644	20200602 : 20	0.0	282.0	287.0	291.0	655.0
1359	2.2	20.0	31.0	0.0	1.0	195.39050931176644	20200602 : 20	0.0	282.0	287.0	291.0	655.0
1360	2.2	20.0	32.0	0.0	1.0	195.39050931176644	20200602 : 20	0.0	282.0	287.0	291.0	655.0
1361	2.2	20.0	33.0	0.0	1.0	195.39050931176644	20200602 : 20	0.0	282.0	287.0	291.0	655.0
1362	2.2	20.0	34.0	0.0	1.0	195.39050931176644	20200602 : 20	0.0	282.0	287.0	291.0	655.0
1363	2.2	20.0	35.0	0.0	1.0	195.39050931176644	20200602 : 20	0.0	282.0	287.0	291.0	655.0
1364	2.2	20.0	36.0	0.0	1.0	195.39050931176644	20200602 : 20	0.0	282.0	287.0	291.0	655.0
1365	2.2	20.0	37.0	0.0	1.0	195.39050931176644	20200602 : 20	0.0	282.0	287.0	291.0	655.0
1366	2.2	20.0	38.0	0.0	1.0	195.39050931176644	20200602 : 20	0.0	282.0	287.0	291.0	655.0
1367	2.2	20.0	39.0	0.0	1.0	195.39050931176644	20200602 : 20	0.0	282.0	287.0	291.0	655.0
1368	2.2	20.0	40.0	0.0	1.0	195.39050931176644	20200602 : 20	0.0	282.0	287.0	291.0	655.0
1369	2.2	20.0	41.0	0.0	1.0	195.39050931176644	20200602 : 20	0.0	282.0	287.0	291.0	655.0
1370	2.2	20.0	42.0	0.0	1.0	195.39050931176644	20200602 : 20	0.0	282.0	287.0	291.0	655.0
1371	2.2	20.0	43.0	0.0	1.0	195.39050931176644	20200602 : 20	0.0	282.0	287.0	291.0	655.0
1372	2.2	20.0	44.0	0.0	1.0	195.39050931176644	20200602 : 20	0.0	282.0	287.0	291.0	655.0
1373	2.2	20.0	45.0	0.0	1.0	195.39050931176644	20200602 : 20	0.0	282.0	287.0	291.0	655.0
1374	2.2	20.0	46.0	0.0	1.0	195.39050931176644	20200602 : 20	0.0	282.0	287.0	291.0	655.0
1375	2.2	20.0	47.0	0.0	1.0	195.39050931176644	20200602 : 20	0.0	282.0	287.0	291.0	655.0
1376	2.2	20.0	48.0	0.0	1.0	195.39050931176644	20200602 : 20	0.0	282.0	287.0	291.0	655.0
1377	2.2	20.0	49.0	0.0	1.0	195.39050931176644	20200602 : 20	0.0	282.0	287.0	291.0	655.0
1378	2.2	20.0	50.0	0.0	1.0	195.39050931176644	20200602 : 20	0.0	282.0	287.0	291.0	655.0
1379	2.2	20.0	51.0	0.0	1.0	195.39050931176644	20200602 : 20	0.0	282.0	287.0	291.0	655.0
1380	2.2	20.0	52.0	0.0	1.0	195.39050931176644	20200602 : 20	0.0	282.0	287.0	291.0	655.0
1381	2.2	20.0	53.0	0.0	1.0	195.39050931176644	20200602 : 20	0.0	282.0	287.0	291.0	655.0
1382	2.2	20.0	54.0	0.0	1.0	195.39050931176644	20200602 : 20	0.0	282.0	287.0	291.0	655.0
1383	2.2	20.0	55.0	0.0	1.0	195.39050931176644	20200602 : 20	0.0	282.0	287.0	291.0	655.0
1384	2.2	20.0	56.0	0.0	1.0	195.39050931176644	20200602 : 20	0.0	282.0	287.0	291.0	655.0
1385	2.2	20.0	57.0	0.0	1.0	195.39050931176644	20200602 : 20	0.0	282.0	287.0	291.0	655.0
1386	2.2	20.0	58.0	0.0	1.0	195.39050931176644	20200602 : 20	0.0	282.0	287.0	291.0	655.0
1387	2.2	20.0	59.0	0.0	1.0	195.39050931176644	20200602 : 20	0.0	282.0	287.0	291.0	655.0
1388	2.2	20.0	60.0	0.0	1.0	195.39050931176644	20200602 : 20	0.0	282.0	287.0	291.0	655.0
1389	2.2	20.0	61.0	0.0	1.0	195.39050931176644	20200602 : 20	0.0	282.0	287.0	291.0	655.0
1390	2.2	20.0	62.0	0.0	1.0	195.39050931176644	20200602 : 20	0.0	282.0	287.0	291.0	655.0
1391	2.2	20.0	63.0	0.0	1.0	195.39050931176644	20200602 : 20	0.0	282.0	287.0	291.0	655.0
1392	2.2	20.0	64.0	0.0	1.0	195.39050931176644	20200602 : 20	0.0	282.0	287.0	291.0	655.0
1393	2.2	20.0	65.0	0.0	1.0	195.39050931176644	20200602 : 20	0.0	282.0	287.0	291.0	655.0
1394	2.2	20.0	66.0	0.0	1.0	195.39050931176644	20200602 : 20	0.0	282.0	287.0	291.0	655.0
1395	2.2	20.0	67.0	0.0	1.0	195.39050931176644	20200602 : 20	0.0	282.0	287.0	291.0	655.0
1396	2.2	20.0	68.0	0.0	1.0	195.39050931176644	20200602 : 20	0.0	282.0	287.0	291.0	655.0
1397	2.2	20.0	69.0	0.0	1.0	195.39050931176644	20200602 : 20	0.0	282.0	287.0	291.0	655.0
1398	2.2	20.0	70.0	0.0	1.0	195.39050931176644	20200602 : 20	0.0	282.0	287.0	291.0	655.0
1399	2.2	20.0	71.0	0.0	1.0	195.39050931176644	20200602 : 20	0.0	282.0	287.0	291.0	655.0
1400	2.2	20.0	72.0	0.0	1.0	195.39050931176644	20200602 : 20	0.0	282.0	287.0	291.0	655.0
1401	2.2	20.0	73.0	0.0	1.0	195.39050931176644	20200602 : 20	0.0	282.0	287.0	291.0	655.0
1402	2.2	20.0	74.0	0.0	1.0	195.39050931176644	20200602 : 20	0.0	282.0	287.0	291.0	655.0
1403	2.2	20.0	75.0	0.0	1.0	195.39050931176644	20200602 : 20	0.0	282.0	287.0	291.0	655.0
1404	2.2	20.0	76.0	0.0	1.0	195.39050931176644	20200602 : 20	0.0	282.0	287.0	291.0	655.0
1405	2.2	20.0	77.0	0.0	1.0	195.39050931176644	20200602 : 20	0.0	282.0	287.0	291.0	655.0
1406	2.2	20.0	78.0	0.0	1.0	195.39050931176644	20200602 : 20	0.0	282.0	287.0	291.0	655.0
1407	2.2	20.0	79.0	0.0	1.0	195.39050931176644	20200602 : 20	0.0	282.0	287.0	291.0	655.0
1408	2.2	20.0	80.0	0.0	1.0	195.39050931176644	20200602 : 20	0.0	282.0	287.0	291.0	655.0
1409	2.2	20.0	81.0	0.0	1.0	195.39050931176644	20200602 : 20	0.0	282.0	287.0	291.0	655.0
1410	2.2	20.0	82.0	0.0	1.0	195.39050931176644	20200602 : 20	0.0	282.0	287.0	291.0	655.0
1411	2.2	20.0	83.0	0.0	1.0	195.39050931176644	20200602 : 20	0.0	282.0	287.0	291.0	655.0
1412	2.2	20.0	84.0	0.0	1.0	195.39050931176644	20200602 : 20	0.0	282.0	287.0	291.0	655.0
1413	2.2	20.0	85.0	0.0	1.0	195.39050931176644	20200602 : 20	0.0	282.0	287.0	291.0	655.0
1414	2.2	20.0	86.0	0.0	1.0	195.39050931176644	20200602 : 20	0.0	282.0	287.0	291.0	655.0
1415	2.2	20.0	87.0	0.0	1.0	195.39050931176644	20200602 : 20	0.0	282.0	287.0	291.0	655.0
1416	2.2	20.0	88.0	0.0	1.0	195.39050931176644	20200602 : 20	0.0	282.0	287.0	291.0	655.0
1417	2.2	20.0	89.0	0.0	1.0	195.39050931176644	20200602 : 20	0.0	282.0	287.0	291.0	655.0
1418	2.2	20.0	90.0	0.0	1.0	195.39050931176644	20200602 : 20	0.0	282.0	287.0	291.0	655.0
1419	2.2	20.0	91.0	0.0	1.0	195.39050931176644	20200602 : 20	0.0	282.0	287.0	291.0	655.0
1420	2.2	20.0	92.0	0.0	1.0	195.39050931176644	20200602 : 20	0.0	282.0	287.0	291.0	655.0
1421	2.2	20.0	93.0	0.0	1.0	195.39050931176644	20200602 : 20	0.0	282.0	287.0	291.0	655.0
1422	2.2	20.0	94.0	0.0	1.0	195.39050931176644	20200602 : 20	0.0	282.0	287.0	291.0	655.0
1423	2.2	20.0	95.0	0.0	1.0	195.39050931176644	20200602 : 20	0.0	282.0	287.0	291.0	655.0
1424	2.2	20.0	96.0	0.0	1.0	195.39050931176644	20200602 : 20	0.0	282.0	287.0	291.0	655.0
1425	2.2	20.0	97.0	0.0	2.0	195.39050931176644	20200602 : 20	0.0	282.0	287.0	291.0	655.0
1426	2.2	20.0	98.0	0.0	1.0	195.39050931176644	20200602 : 20	0.0	282.0	287.0	291.0	655.0
1427	2.2	20.0	99.0	0.0	1.0	195.39050931176644	20200602 : 20	0.0	282.0	287.0	291.0	655.0
1428	2.2	20.0	100.0	0.0	1.0	195.39050931176644	20200602 : 20	0.0	282.0	287.0	291.0	655.0
1429	2.2	20.0	101.0	0.0	1.0	195.39050931176644	20200602 : 20	0.0	282.0	287.0	291.0	655.0
1430	2.2	20.0	102.0	0.0	1.0	195.39050931176644	20200602 : 20	0.0	282.0	287.0	291.0	655.0
1431	2.2	20.0	103.0	0.0	1.0	195.39050931176644	20200602 : 20	0.0	282.0	287.0	291.0	655.0
1432	2.2	20.0	104.0	0.0	1.0	195.39050931176644	20200602 : 20	0.0	282.0	287.0	291.0	655.0
1433	2.2	20.0	105.0	0.0	1.0	195.39050931176644	20200602 : 20	0.0	282.0	287.0	291.0	655.0
1434	2.2	20.0	106.0	0.0	1.0	195.39050931176644	20200602 : 20	0.0	282.0	287.0	291.0	655.0
1435	2.2	20.0	107.0	0.0	1.0	195.39050931176644	20200602 : 20	0.0	282.0	287.0	291.0	655.0
1436	2.2	20.0	108.0	0.0	1.0	195.39050931176644	20200602 : 20	0.0	282.0	287.0	291.0	655.0
1437	2.2	20.0	109.0	0.0	1.0	195.39050931176644	20200602 : 20	0.0	282.0	287.0	291.0	655.0
1438	2.2	20.0	110.0	0.0	1.0	195.39050931176644	20200602 : 20	0.0	282.0	287.0	291.0	655.0
1439	2.2	20.0	111.0	0.0	1.0	195.39050931176644	20200602 : 20	0.0	282.0	287.0	291.0	655.0
1440	2.2	20.0	112.0	0.0	1.0	195.39050931176644	20200602 : 20	0.0	282.0	287.0	291.0	655.0
1441	2.2	20.0	113.0	0.0	1.0	195.39050931176644	20200602 : 20	0.0	282.0	287.0	291.0	655.0
1442	2.2	20.0	114.0	0.0	2.0	195.39050931176644	20200602 : 20	0.0	282.0	287.0	291.0	655.0
1443	2.2	20.0	115.0	0.0	2.0	195.39050931176644	20200602 : 20	0.0	282.0	287.0	291.0	655.0
1444	2.2	20.0	116.0	0.0	2.0	195.39050931176644	20200602 : 20	0.0	282.0	287.0	291.0	655.0
1445	2.2	20.0	117.0	0.0	1.0	195.39050931176644	20200602 : 20	0.0	282.0	287.0	291.0	655.0
1446	2.2	20.0	118.0	0.0	2.0	195.39050931176644	20200602 : 20	0.0	282.0	287.0	291.0	655.0
1447	2.2	20.0	119.0	0.0	2.0	195.39050931176644	20200602 : 20	0.0	282.0	287.0	291.0	655.0
1448	2.2	20.0	120.0	0.0	2.0	195.39050931176644	20200602 : 20	0.0	282.0	287.0	291.0	655.0
1449	2.2	20.0	121.0	0.0	1.0	195.39050931176644	20200602 : 20	0.0	282.0	287.0	291.0	655.0
1450	2.2	20.0	122.0	0.0	1.0	195.39050931176644	20200602 : 20	0.0	282.0	287.0	291.0	655.0
1451	2.2	20.0	123.0	0.0	1.0	195.39050931176644	20200602 : 20	0.0	282.0	287.0	291.0	655.0
1452	2.2	20.0	124.0	0.0	1.0	195.39050931176644	20200602 : 20	0.0	282.0	287.0	291.0	655.0
1453	2.2	20.0	125.0	0.0	1.0	195.39050931176644	20200602 : 20	0.0	282.0	287.0	291.0	655.0
1454	2.2	20.0	126.0	0.0	1.0	195.39050931176644	20200602 : 20	0.0	282.0	287.0	291.0	655.0
1455	2.2	20.0	127.0	0.0	1.0	195.39050931176644	20200602 : 20	0.0	282.0	287.0	291.0	655.0
1456	2.2	20.0	128.0	0.0	1.0	195.39050931176644	20200602 : 20	0.0	282.0	287.0	291.0	655.0
1457	2.2	20.0	129.0	0.0	1.0	195.39050931176644	20200602 : 20	0.0	282.0	287.0	291.0	655.0
1458	2.2	20.0	130.0	0.0	1.0	195.39050931176644	20200602 : 20	0.0	282.0	287.0	291.0	655.0
1459	2.2	20.0	131.0	0.0	1.0	195.39050931176644	20200602 : 20	0.0	282.0	287.0	291.0	655.0
1460	2.2	20.0	132.0	0.0	2.0	195.39050931176644	20200602 : 20	0.0	282.0	287.0	291.0	655.0
1461	2.2	20.0	133.0	0.0	1.0	195.39050931176644	20200602 : 20	0.0	282.0	287.0	291.0	655.0
1462	2.2	20.0	134.0	0.0	1.0	195.39050931176644	20200602 : 20	0.0	282.0	287.0	291.0	655.0
1463	2.2	20.0	135.0	0.0	1.0	195.39050931176644	20200602 : 20	0.0	282.0	287.0	291.0	655.0
1464	2.2	20.0	136.0	0.0	2.0	195.39050931176644	20200602 : 20	0.0	282.0	287.0	291.0	655.0
1465	2.2	20.0	137.0	0.0	1.0	195.39050931176644	20200602 : 20	0.0	282.0	287.0	291.0	655.0
1466	2.2	20.0	138.0	0.0	2.0	195.39050931176644	20200602 : 20	0.0	282.0	287.0	291.0	655.0
1467	2.2	20.0	139.0	0.0	1.0	195.39050931176644	20200602 : 20	0.0	282.0	287.0	291.0	655.0
1468	2.2	20.0	140.0	0.0	1.0	195.39050931176644	20200602 : 20	0.0	282.0	287.0	291.0	655.0
1469	2.2	20.0	145.0	0.0	1.0	195.39050931176644	20200602 : 20	0.0	282.0	287.0	291.0	655.0
1470	2.2	20.0	146.0	0.0	1.0	195.39050931176644	20200602 : 20	0.0	282.0	287.0	291.0	655.0
1471	2.2	20.0	147.0	0.0	1.0	195.39050931176644	20200602 : 20	0.0	282.0	287.0	291.0	655.0
1472	2.2	20.0	148.0	0.0	2.0	195.39050931176644	20200602 : 20	0.0	282.0	287.0	291.0	655.0
1473	2.2	20.0	149.0	0.0	2.0	195.39050931176644	20200602 : 20	0.0	282.0	287.0	291.0	655.0
1474	2.2	20.0	150.0	0.0	2.0	195.39050931176644	20200602 : 20	0.0	282.0	287.0	291.0	655.0
1475	2.2	20.0	151.0	0.0	3.0	195.39050931176644	20200602 : 20	0.0	282.0	287.0	291.0	655.0
1476	2.2	20.0	152.0	0.0	3.0	195.39050931176644	20200602 : 20	0.0	282.0	287.0	291.0	655.0
1477	2.2	20.0	153.0	0.0	4.0	195.39050931176644	20200602 : 20	0.0	282.0	287.0	291.0	655.0
1478	2.2	20.0	154.0	0.0	2.0	195.39050931176644	20200602 : 20	0.0	282.0	287.0	291.0	655.0
1479	2.2	20.0	155.0	0.0	2.0	195.39050931176644	20200602 : 20	0.0	282.0	287.0	291.0	655.0
1480	2.2	20.0	156.0	0.0	1.0	195.39050931176644	20200602 : 20	0.0	282.0	287.0	291.0	655.0
1481	2.2	20.0	157.0	0.0	1.0	195.39050931176644	20200602 : 20	0.0	282.0	287.0	291.0	655.0
1482	2.2	20.0	158.0	0.0	1.0	195.39050931176644	20200602 : 20	0.0	282.0	287.0	291.0	655.0
1483	2.2	20.0	159.0	0.0	1.0	195.39050931176644	20200602 : 20	0.0	282.0	287.0	291.0	655.0
1484	2.2	20.0	160.0	0.0	1.0	195.39050931176644	20200602 : 20	0.0	282.0	287.0	291.0	655.0
1485	2.2	20.0	162.0	0.0	1.0	195.39050931176644	20200602 : 20	0.0	282.0	287.0	291.0	655.0
1486	2.2	20.0	170.0	0.0	1.0	195.39050931176644	20200602 : 20	0.0	282.0	287.0	291.0	655.0
1487	2.2	20.0	176.0	0.0	1.0	195.39050931176644	20200602 : 20	0.0	282.0	287.0	291.0	655.0
1488	2.2	20.0	178.0	0.0	1.0	195.39050931176644	20200602 : 20	0.0	282.0	287.0	291.0	655.0
1489	2.2	20.0	184.0	0.0	1.0	195.39050931176644	20200602 : 20	0.0	282.0	287.0	291.0	655.0
1490	2.2	20.0	185.0	0.0	1.0	195.39050931176644	20200602 : 20	0.0	282.0	287.0	291.0	655.0
1491	2.2	20.0	186.0	0.0	1.0	195.39050931176644	20200602 : 20	0.0	282.0	287.0	291.0	655.0
1492	2.2	20.0	187.0	0.0	1.0	195.39050931176644	20200602 : 20	0.0	282.0	287.0	291.0	655.0
1493	2.2	20.0	188.0	0.0	1.0	195.39050931176644	20200602 : 20	0.0	282.0	287.0	291.0	655.0
1494	2.2	20.0	189.0	0.0	1.0	195.39050931176644	20200602 : 20	0.0	282.0	287.0	291.0	655.0
1495	2.2	20.0	190.0	0.0	1.0	195.39050931176644	20200602 : 20	0.0	282.0	287.0	291.0	655.0
1496	2.2	20.0	191.0	0.0	1.0	195.39050931176644	20200602 : 20	0.0	282.0	287.0	291.0	655.0
1497	2.2	20.0	192.0	0.0	1.0	195.39050931176644	20200602 : 20	0.0	282.0	287.0	291.0	655.0
1498	2.2	20.0	193.0	0.0	1.0	195.39050931176644	20200602 : 20	0.0	282.0	287.0	291.0	655.0
1499	2.2	20.0	194.0	0.0	1.0	195.39050931176644	20200602 : 20	0.0	282.0	287.0	291.0	655.0
1500	2.2	20.0	195.0	0.0	1.0	195.39050931176644	20200602 : 20	0.0	282.0	287.0	291.0	655.0
1501	2.2	20.0	196.0	0.0	1.0	195.39050931176644	20200602 : 20	0.0	282.0	287.0	291.0	655.0
1502	2.2	20.0	197.0	0.0	1.0	195.39050931176644	20200602 : 20	0.0	282.0	287.0	291.0	655.0
1503	2.2	20.0	200.0	0.0	1.0	195.39050931176644	20200602 : 20	0.0	282.0	287.0	291.0	655.0
1504	2.2	20.0	201.0	0.0	1.0	195.39050931176644	20200602 : 20	0.0	282.0	287.0	291.0	655.0
1505	2.2	20.0	202.0	0.0	1.0	195.39050931176644	20200602 : 20	0.0	282.0	287.0	291.0	655.0
1506	2.2	20.0	203.0	0.0	1.0	195.39050931176644	20200602 : 20	0.0	282.0	287.0	291.0	655.0
1507	2.2	20.0	204.0	0.0	1.0	195.39050931176644	20200602 : 20	0.0	282.0	287.0	291.0	655.0
1508	2.2	20.0	205.0	0.0	1.0	195.39050931176644	20200602 : 20	0.0	282.0	287.0	291.0	655.0
1509	2.2	20.0	206.0	0.0	1.0	195.39050931176644	20200602 : 20	0.0	282.0	287.0	291.0	655.0
1510	2.2	20.0	207.0	0.0	1.0	195.39050931176644	20200602 : 20	0.0	282.0	287.0	291.0	655.0
1511	2.2	20.0	208.0	0.0	1.0	195.39050931176644	20200602 : 20	0.0	282.0	287.0	291.0	655.0
1512	2.2	20.0	209.0	0.0	1.0	195.39050931176644	20200602 : 20	0.0	282.0	287.0	291.0	655.0
1513	2.2	20.0	212.0	0.0	1.0	195.39050931176644	20200602 : 20	0.0	282.0	287.0	291.0	655.0
1514	2.2	20.0	213.0	0.0	1.0	195.39050931176644	20200602 : 20	0.0	282.0	287.0	291.0	655.0
1515	2.2	20.0	215.0	0.0	1.0	195.39050931176644	20200602 : 20	0.0	282.0	287.0	291.0	655.0
1516	2.2	20.0	218.0	0.0	1.0	195.39050931176644	20200602 : 20	0.0	282.0	287.0	291.0	655.0
1517	2.2	20.0	221.0	0.0	1.0	195.39050931176644	20200602 : 20	0.0	282.0	287.0	291.0	655.0
1518	2.2	20.0	222.0	0.0	1.0	195.39050931176644	20200602 : 20	0.0	282.0	287.0	291.0	655.0
1519	2.2	20.0	223.0	0.0	1.0	195.39050931176644	20200602 : 20	0.0	282.0	287.0	291.0	655.0
1520	2.2	20.0	224.0	0.0	1.0	195.39050931176644	20200602 : 20	0.0	282.0	287.0	291.0	655.0
1521	2.2	20.0	228.0	0.0	1.0	195.39050931176644	20200602 : 20	0.0	282.0	287.0	291.0	655.0
1522	2.2	20.0	229.0	0.0	1.0	195.39050931176644	20200602 : 20	0.0	282.0	287.0	291.0	655.0
1523	2.2	20.0	233.0	0.0	1.0	195.39050931176644	20200602 : 20	0.0	282.0	287.0	291.0	655.0
1524	2.2	20.0	235.0	0.0	1.0	195.39050931176644	20200602 : 20	0.0	282.0	287.0	291.0	655.0
1525	2.2	20.0	239.0	0.0	1.0	195.39050931176644	20200602 : 20	0.0	282.0	287.0	291.0	655.0
1526	2.2	20.0	240.0	0.0	1.0	195.39050931176644	20200602 : 20	0.0	282.0	287.0	291.0	655.0
1527	2.2	20.0	241.0	0.0	1.0	195.39050931176644	20200602 : 20	0.0	282.0	287.0	291.0	655.0
1528	2.2	20.0	242.0	0.0	1.0	195.39050931176644	20200602 : 20	0.0	282.0	287.0	291.0	655.0
1529	2.2	20.0	244.0	0.0	1.0	195.39050931176644	20200602 : 20	0.0	282.0	287.0	291.0	655.0
1530	2.2	20.0	245.0	0.0	1.0	195.39050931176644	20200602 : 20	0.0	282.0	287.0	291.0	655.0
1531	2.2	20.0	246.0	0.0	1.0	195.39050931176644	20200602 : 20	0.0	282.0	287.0	291.0	655.0
1532	2.2	20.0	248.0	0.0	1.0	195.39050931176644	20200602 : 20	0.0	282.0	287.0	291.0	655.0
1533	2.2	20.0	255.0	0.0	1.0	195.39050931176644	20200602 : 20	0.0	282.0	287.0	291.0	655.0
1534	2.2	20.0	261.0	0.0	1.0	195.39050931176644	20200602 : 20	0.0	282.0	287.0	291.0	655.0
1535	2.2	20.0	262.0	0.0	1.0	195.39050931176644	20200602 : 20	0.0	282.0	287.0	291.0	655.0
1536	2.2	20.0	266.0	0.0	1.0	195.39050931176644	20200602 : 20	0.0	282.0	287.0	291.0	655.0
1537	2.2	20.0	277.0	0.0	1.0	195.39050931176644	20200602 : 20	0.0	282.0	287.0	291.0	655.0
1538	2.2	20.0	278.0	0.0	1.0	195.39050931176644	20200602 : 20	0.0	282.0	287.0	291.0	655.0
1539	2.2	20.0	279.0	0.0	1.0	195.39050931176644	20200602 : 20	0.0	282.0	287.0	291.0	655.0
1540	2.2	20.0	280.0	0.0	1.0	195.39050931176644	20200602 : 20	0.0	282.0	287.0	291.0	655.0
1541	2.2	20.0	281.0	0.0	1.0	195.39050931176644	20200602 : 20	0.0	282.0	287.0	291.0	655.0
1542	2.2	20.0	282.0	1.0	2.0	195.39050931176644	20200602 : 20	0.0	282.0	287.0	291.0	655.0
1543	2.2	20.0	283.0	1.0	2.0	195.39050931176644	20200602 : 20	0.0	282.0	287.0	291.0	655.0
1544	2.2	20.0	284.0	1.0	2.0	195.39050931176644	20200602 : 20	0.0	282.0	287.0	291.0	655.0
1545	2.2	20.0	285.0	1.0	2.0	195.39050931176644	20200602 : 20	0.0	282.0	287.0	291.0	655.0
1546	2.2	20.0	287.0	1.0	1.0	195.39050931176644	20200602 : 20	0.0	282.0	287.0	291.0	655.0
1547	2.2	20.0	291.0	1.0	1.0	195.39050931176644	20200602 : 20	0.0	282.0	287.0	291.0	655.0
1548	2.2	20.0	292.0	1.0	1.0	195.39050931176644	20200602 : 20	0.0	282.0	287.0	291.0	655.0
1549	2.2	20.0	293.0	1.0	1.0	195.39050931176644	20200602 : 20	0.0	282.0	287.0	291.0	655.0
1550	2.2	20.0	302.0	0.0	1.0	195.39050931176644	20200602 : 20	0.0	282.0	287.0	291.0	655.0
1551	2.2	20.0	303.0	0.0	1.0	195.39050931176644	20200602 : 20	0.0	282.0	287.0	291.0	655.0
1552	2.2	20.0	304.0	0.0	1.0	195.39050931176644	20200602 : 20	0.0	282.0	287.0	291.0	655.0
1553	2.2	20.0	305.0	0.0	1.0	195.39050931176644	20200602 : 20	0.0	282.0	287.0	291.0	655.0
1554	2.2	20.0	306.0	0.0	1.0	195.39050931176644	20200602 : 20	0.0	282.0	287.0	291.0	655.0
1555	2.2	20.0	307.0	0.0	1.0	195.39050931176644	20200602 : 20	0.0	282.0	287.0	291.0	655.0
1556	2.2	20.0	308.0	0.0	1.0	195.39050931176644	20200602 : 20	0.0	282.0	287.0	291.0	655.0
1557	2.2	20.0	309.0	0.0	1.0	195.39050931176644	20200602 : 20	0.0	282.0	287.0	291.0	655.0
1558	2.2	20.0	310.0	0.0	1.0	195.39050931176644	20200602 : 20	0.0	282.0	287.0	291.0	655.0
1559	2.2	20.0	311.0	0.0	1.0	195.39050931176644	20200602 : 20	0.0	282.0	287.0	291.0	655.0
1560	2.2	20.0	312.0	0.0	1.0	195.39050931176644	20200602 : 20	0.0	282.0	287.0	291.0	655.0
1561	2.2	20.0	313.0	0.0	1.0	195.39050931176644	20200602 : 20	0.0	282.0	287.0	291.0	655.0
1562	2.2	20.0	314.0	0.0	1.0	195.39050931176644	20200602 : 20	0.0	282.0	287.0	291.0	655.0
1563	2.2	20.0	315.0	0.0	1.0	195.39050931176644	20200602 : 20	0.0	282.0	287.0	291.0	655.0
1564	2.2	20.0	316.0	0.0	1.0	195.39050931176644	20200602 : 20	0.0	282.0	287.0	291.0	655.0
1565	2.2	20.0	317.0	0.0	1.0	195.39050931176644	20200602 : 20	0.0	282.0	287.0	291.0	655.0
1566	2.2	20.0	318.0	0.0	1.0	195.39050931176644	20200602 : 20	0.0	282.0	287.0	291.0	655.0
1567	2.2	20.0	319.0	0.0	1.0	195.39050931176644	20200602 : 20	0.0	282.0	287.0	291.0	655.0
1568	2.2	20.0	320.0	0.0	1.0	195.39050931176644	20200602 : 20	0.0	282.0	287.0	291.0	655.0
1569	2.2	20.0	321.0	0.0	1.0	195.39050931176644	20200602 : 20	0.0	282.0	287.0	291.0	655.0
1570	2.2	20.0	322.0	0.0	1.0	195.39050931176644	20200602 : 20	0.0	282.0	287.0	291.0	655.0
1571	2.2	20.0	323.0	0.0	1.0	195.39050931176644	20200602 : 20	0.0	282.0	287.0	291.0	655.0
1572	2.2	20.0	325.0	0.0	1.0	195.39050931176644	20200602 : 20	0.0	282.0	287.0	291.0	655.0
1573	2.2	20.0	326.0	0.0	1.0	195.39050931176644	20200602 : 20	0.0	282.0	287.0	291.0	655.0
1574	2.2	20.0	327.0	0.0	1.0	195.39050931176644	20200602 : 20	0.0	282.0	287.0	291.0	655.0
1575	2.2	20.0	328.0	0.0	1.0	195.39050931176644	20200602 : 20	0.0	282.0	287.0	291.0	655.0
1576	2.2	20.0	331.0	0.0	1.0	195.39050931176644	20200602 : 20	0.0	282.0	287.0	291.0	655.0
1577	2.2	20.0	333.0	0.0	1.0	195.39050931176644	20200602 : 20	0.0	282.0	287.0	291.0	655.0
1578	2.2	20.0	336.0	0.0	1.0	195.39050931176644	20200602 : 20	0.0	282.0	287.0	291.0	655.0
1579	2.2	20.0	339.0	0.0	1.0	195.39050931176644	20200602 : 20	0.0	282.0	287.0	291.0	655.0
1580	2.2	20.0	340.0	0.0	1.0	195.39050931176644	20200602 : 20	0.0	282.0	287.0	291.0	655.0
1581	2.2	20.0	341.0	0.0	1.0	195.39050931176644	20200602 : 20	0.0	282.0	287.0	291.0	655.0
1582	2.2	20.0	343.0	0.0	1.0	195.39050931176644	20200602 : 20	0.0	282.0	287.0	291.0	655.0
1583	2.2	20.0	348.0	0.0	1.0	195.39050931176644	20200602 : 20	0.0	282.0	287.0	291.0	655.0
1584	2.2	20.0	349.0	0.0	1.0	195.39050931176644	20200602 : 20	0.0	282.0	287.0	291.0	655.0
1585	2.2	20.0	350.0	0.0	1.0	195.39050931176644	20200602 : 20	0.0	282.0	287.0	291.0	655.0
1586	2.2	20.0	351.0	0.0	1.0	195.39050931176644	20200602 : 20	0.0	282.0	287.0	291.0	655.0
1587	2.2	20.0	352.0	0.0	1.0	195.39050931176644	20200602 : 20	0.0	282.0	287.0	291.0	655.0
1588	2.2	20.0	353.0	0.0	1.0	195.39050931176644	20200602 : 20	0.0	282.0	287.0	291.0	655.0
1589	2.2	20.0	364.0	0.0	1.0	195.39050931176644	20200602 : 20	0.0	282.0	287.0	291.0	655.0
1590	2.2	20.0	365.0	0.0	1.0	195.39050931176644	20200602 : 20	0.0	282.0	287.0	291.0	655.0
1591	2.2	20.0	368.0	0.0	1.0	195.39050931176644	20200602 : 20	0.0	282.0	287.0	291.0	655.0
1592	2.2	20.0	371.0	0.0	1.0	195.39050931176644	20200602 : 20	0.0	282.0	287.0	291.0	655.0
1593	2.2	20.0	372.0	0.0	1.0	195.39050931176644	20200602 : 20	0.0	282.0	287.0	291.0	655.0
1594	2.2	20.0	373.0	0.0	1.0	195.39050931176644	20200602 : 20	0.0	282.0	287.0	291.0	655.0
1595	2.2	20.0	374.0	0.0	1.0	195.39050931176644	20200602 : 20	0.0	282.0	287.0	291.0	655.0
1596	2.2	20.0	375.0	0.0	1.0	195.39050931176644	20200602 : 20	0.0	282.0	287.0	291.0	655.0
1597	2.2	20.0	378.0	0.0	1.0	195.39050931176644	20200602 : 20	0.0	282.0	287.0	291.0	655.0
1598	2.2	20.0	380.0	0.0	1.0	195.39050931176644	20200602 : 20	0.0	282.0	287.0	291.0	655.0
1599	2.2	20.0	381.0	0.0	1.0	195.39050931176644	20200602 : 20	0.0	282.0	287.0	291.0	655.0
1600	2.2	20.0	386.0	0.0	1.0	195.39050931176644	20200602 : 20	0.0	282.0	287.0	291.0	655.0
1601	2.2	20.0	390.0	0.0	1.0	195.39050931176644	20200602 : 20	0.0	282.0	287.0	291.0	655.0
1602	2.2	20.0	392.0	0.0	1.0	195.39050931176644	20200602 : 20	0.0	282.0	287.0	291.0	655.0
1603	2.2	20.0	393.0	0.0	1.0	195.39050931176644	20200602 : 20	0.0	282.0	287.0	291.0	655.0
1604	2.2	20.0	395.0	0.0	1.0	195.39050931176644	20200602 : 20	0.0	282.0	287.0	291.0	655.0
1605	2.2	20.0	399.0	0.0	1.0	195.39050931176644	20200602 : 20	0.0	282.0	287.0	291.0	655.0
1606	2.2	20.0	400.0	0.0	1.0	195.39050931176644	20200602 : 20	0.0	282.0	287.0	291.0	655.0
1607	2.2	20.0	402.0	0.0	1.0	195.39050931176644	20200602 : 20	0.0	282.0	287.0	291.0	655.0
1608	2.2	20.0	403.0	0.0	1.0	195.39050931176644	20200602 : 20	0.0	282.0	287.0	291.0	655.0
1609	2.2	20.0	405.0	0.0	1.0	195.39050931176644	20200602 : 20	0.0	282.0	287.0	291.0	655.0
1610	2.2	20.0	406.0	0.0	1.0	195.39050931176644	20200602 : 20	0.0	282.0	287.0	291.0	655.0
1611	2.2	20.0	409.0	0.0	1.0	195.39050931176644	20200602 : 20	0.0	282.0	287.0	291.0	655.0
1612	2.2	20.0	411.0	0.0	1.0	195.39050931176644	20200602 : 20	0.0	282.0	287.0	291.0	655.0
1613	2.2	20.0	412.0	0.0	1.0	195.39050931176644	20200602 : 20	0.0	282.0	287.0	291.0	655.0
1614	2.2	20.0	413.0	0.0	1.0	195.39050931176644	20200602 : 20	0.0	282.0	287.0	291.0	655.0
1615	2.2	20.0	414.0	0.0	1.0	195.39050931176644	20200602 : 20	0.0	282.0	287.0	291.0	655.0
1616	2.2	20.0	415.0	0.0	1.0	195.39050931176644	20200602 : 20	0.0	282.0	287.0	291.0	655.0
1617	2.2	20.0	416.0	0.0	1.0	195.39050931176644	20200602 : 20	0.0	282.0	287.0	291.0	655.0
1618	2.2	20.0	417.0	0.0	1.0	195.39050931176644	20200602 : 20	0.0	282.0	287.0	291.0	655.0
1619	2.2	20.0	418.0	0.0	1.0	195.39050931176644	20200602 : 20	0.0	282.0	287.0	291.0	655.0
1620	2.2	20.0	419.0	0.0	1.0	195.39050931176644	20200602 : 20	0.0	282.0	287.0	291.0	655.0
1621	2.2	20.0	420.0	0.0	1.0	195.39050931176644	20200602 : 20	0.0	282.0	287.0	291.0	655.0
1622	2.2	20.0	421.0	0.0	1.0	195.39050931176644	20200602 : 20	0.0	282.0	287.0	291.0	655.0
1623	2.2	20.0	422.0	0.0	1.0	195.39050931176644	20200602 : 20	0.0	282.0	287.0	291.0	655.0
1624	2.2	20.0	423.0	0.0	1.0	195.39050931176644	20200602 : 20	0.0	282.0	287.0	291.0	655.0
1625	2.2	20.0	424.0	0.0	1.0	195.39050931176644	20200602 : 20	0.0	282.0	287.0	291.0	655.0
1626	2.2	20.0	425.0	0.0	1.0	195.39050931176644	20200602 : 20	0.0	282.0	287.0	291.0	655.0
1627	2.2	20.0	426.0	0.0	1.0	195.39050931176644	20200602 : 20	0.0	282.0	287.0	291.0	655.0
1628	2.2	20.0	427.0	0.0	1.0	195.39050931176644	20200602 : 20	0.0	282.0	287.0	291.0	655.0
1629	2.2	20.0	428.0	0.0	1.0	195.39050931176644	20200602 : 20	0.0	282.0	287.0	291.0	655.0
1630	2.2	20.0	429.0	0.0	1.0	195.39050931176644	20200602 : 20	0.0	282.0	287.0	291.0	655.0
1631	2.2	20.0	430.0	0.0	1.0	195.39050931176644	20200602 : 20	0.0	282.0	287.0	291.0	655.0
1632	2.2	20.0	431.0	0.0	1.0	195.39050931176644	20200602 : 20	0.0	282.0	287.0	291.0	655.0
1633	2.2	20.0	432.0	0.0	1.0	195.39050931176644	20200602 : 20	0.0	282.0	287.0	291.0	655.0
1634	2.2	20.0	433.0	0.0	1.0	195.39050931176644	20200602 : 20	0.0	282.0	287.0	291.0	655.0
1635	2.2	20.0	434.0	0.0	1.0	195.39050931176644	20200602 : 20	0.0	282.0	287.0	291.0	655.0
1636	2.2	20.0	435.0	0.0	1.0	195.39050931176644	20200602 : 20	0.0	282.0	287.0	291.0	655.0
1637	2.2	20.0	436.0	0.0	1.0	195.39050931176644	20200602 : 20	0.0	282.0	287.0	291.0	655.0
1638	2.2	20.0	437.0	0.0	1.0	195.39050931176644	20200602 : 20	0.0	282.0	287.0	291.0	655.0
1639	2.2	20.0	438.0	0.0	1.0	195.39050931176644	20200602 : 20	0.0	282.0	287.0	291.0	655.0
1640	2.2	20.0	439.0	0.0	1.0	195.39050931176644	20200602 : 20	0.0	282.0	287.0	291.0	655.0
1641	2.2	20.0	440.0	0.0	1.0	195.39050931176644	20200602 : 20	0.0	282.0	287.0	291.0	655.0
1642	2.2	20.0	441.0	0.0	1.0	195.39050931176644	20200602 : 20	0.0	282.0	287.0	291.0	655.0
1643	2.2	20.0	443.0	0.0	1.0	195.39050931176644	20200602 : 20	0.0	282.0	287.0	291.0	655.0
1644	2.2	20.0	446.0	0.0	1.0	195.39050931176644	20200602 : 20	0.0	282.0	287.0	291.0	655.0
1645	2.2	20.0	447.0	0.0	1.0	195.39050931176644	20200602 : 20	0.0	282.0	287.0	291.0	655.0
1646	2.2	20.0	448.0	0.0	1.0	195.39050931176644	20200602 : 20	0.0	282.0	287.0	291.0	655.0
1647	2.2	20.0	453.0	0.0	1.0	195.39050931176644	20200602 : 20	0.0	282.0	287.0	291.0	655.0
1648	2.2	20.0	455.0	0.0	1.0	195.39050931176644	20200602 : 20	0.0	282.0	287.0	291.0	655.0
1649	2.2	20.0	457.0	0.0	1.0	195.39050931176644	20200602 : 20	0.0	282.0	287.0	291.0	655.0
1650	2.2	20.0	463.0	0.0	1.0	195.39050931176644	20200602 : 20	0.0	282.0	287.0	291.0	655.0
1651	2.2	20.0	464.0	0.0	1.0	195.39050931176644	20200602 : 20	0.0	282.0	287.0	291.0	655.0
1652	2.2	20.0	465.0	0.0	1.0	195.39050931176644	20200602 : 20	0.0	282.0	287.0	291.0	655.0
1653	2.2	20.0	469.0	0.0	1.0	195.39050931176644	20200602 : 20	0.0	282.0	287.0	291.0	655.0
1654	2.2	20.0	471.0	0.0	1.0	195.39050931176644	20200602 : 20	0.0	282.0	287.0	291.0	655.0
1655	2.2	20.0	474.0	0.0	1.0	195.39050931176644	20200602 : 20	0.0	282.0	287.0	291.0	655.0
1656	2.2	20.0	476.0	0.0	1.0	195.39050931176644	20200602 : 20	0.0	282.0	287.0	291.0	655.0
1657	2.2	20.0	477.0	0.0	1.0	195.39050931176644	20200602 : 20	0.0	282.0	287.0	291.0	655.0
1658	2.2	20.0	478.0	0.0	1.0	195.39050931176644	20200602 : 20	0.0	282.0	287.0	291.0	655.0
1659	2.2	20.0	479.0	0.0	1.0	195.39050931176644	20200602 : 20	0.0	282.0	287.0	291.0	655.0
1660	2.2	20.0	480.0	0.0	1.0	195.39050931176644	20200602 : 20	0.0	282.0	287.0	291.0	655.0
1661	2.2	20.0	481.0	0.0	1.0	195.39050931176644	20200602 : 20	0.0	282.0	287.0	291.0	655.0
1662	2.2	20.0	482.0	0.0	1.0	195.39050931176644	20200602 : 20	0.0	282.0	287.0	291.0	655.0
1663	2.2	20.0	483.0	0.0	1.0	195.39050931176644	20200602 : 20	0.0	282.0	287.0	291.0	655.0
1664	2.2	20.0	484.0	0.0	1.0	195.39050931176644	20200602 : 20	0.0	282.0	287.0	291.0	655.0
1665	2.2	20.0	485.0	0.0	1.0	195.39050931176644	20200602 : 20	0.0	282.0	287.0	291.0	655.0
1666	2.2	20.0	487.0	0.0	1.0	195.39050931176644	20200602 : 20	0.0	282.0	287.0	291.0	655.0
1667	2.2	20.0	489.0	0.0	1.0	195.39050931176644	20200602 : 20	0.0	282.0	287.0	291.0	655.0
1668	2.2	20.0	490.0	0.0	1.0	195.39050931176644	20200602 : 20	0.0	282.0	287.0	291.0	655.0
1669	2.2	20.0	491.0	0.0	1.0	195.39050931176644	20200602 : 20	0.0	282.0	287.0	291.0	655.0
1670	2.2	20.0	494.0	0.0	1.0	195.39050931176644	20200602 : 20	0.0	282.0	287.0	291.0	655.0
1671	2.2	20.0	495.0	0.0	1.0	195.39050931176644	20200602 : 20	0.0	282.0	287.0	291.0	655.0
1672	2.2	20.0	496.0	0.0	1.0	195.39050931176644	20200602 : 20	0.0	282.0	287.0	291.0	655.0
1673	2.2	20.0	497.0	0.0	1.0	195.39050931176644	20200602 : 20	0.0	282.0	287.0	291.0	655.0
1674	2.2	20.0	498.0	0.0	1.0	195.39050931176644	20200602 : 20	0.0	282.0	287.0	291.0	655.0
1675	2.2	20.0	499.0	0.0	1.0	195.39050931176644	20200602 : 20	0.0	282.0	287.0	291.0	655.0
1676	2.2	20.0	500.0	0.0	1.0	195.39050931176644	20200602 : 20	0.0	282.0	287.0	291.0	655.0
1677	2.2	20.0	501.0	0.0	1.0	195.39050931176644	20200602 : 20	0.0	282.0	287.0	291.0	655.0
1678	2.2	20.0	502.0	0.0	1.0	195.39050931176644	20200602 : 20	0.0	282.0	287.0	291.0	655.0
1679	2.2	20.0	503.0	0.0	1.0	195.39050931176644	20200602 : 20	0.0	282.0	287.0	291.0	655.0
1680	2.2	20.0	504.0	0.0	1.0	195.39050931176644	20200602 : 20	0.0	282.0	287.0	291.0	655.0
1681	2.2	20.0	506.0	0.0	1.0	195.39050931176644	20200602 : 20	0.0	282.0	287.0	291.0	655.0
1682	2.2	20.0	507.0	0.0	1.0	195.39050931176644	20200602 : 20	0.0	282.0	287.0	291.0	655.0
1683	2.2	20.0	508.0	0.0	1.0	195.39050931176644	20200602 : 20	0.0	282.0	287.0	291.0	655.0
1684	2.2	20.0	509.0	0.0	1.0	195.39050931176644	20200602 : 20	0.0	282.0	287.0	291.0	655.0
1685	2.2	20.0	510.0	0.0	1.0	195.39050931176644	20200602 : 20	0.0	282.0	287.0	291.0	655.0
1686	2.2	20.0	511.0	0.0	1.0	195.39050931176644	20200602 : 20	0.0	282.0	287.0	291.0	655.0
1687	2.2	20.0	512.0	0.0	1.0	195.39050931176644	20200602 : 20	0.0	282.0	287.0	291.0	655.0
1688	2.2	20.0	513.0	0.0	2.0	195.39050931176644	20200602 : 20	0.0	282.0	287.0	291.0	655.0
1689	2.2	20.0	514.0	0.0	1.0	195.39050931176644	20200602 : 20	0.0	282.0	287.0	291.0	655.0
1690	2.2	20.0	515.0	0.0	1.0	195.39050931176644	20200602 : 20	0.0	282.0	287.0	291.0	655.0
1691	2.2	20.0	516.0	0.0	1.0	195.39050931176644	20200602 : 20	0.0	282.0	287.0	291.0	655.0
1692	2.2	20.0	517.0	0.0	1.0	195.39050931176644	20200602 : 20	0.0	282.0	287.0	291.0	655.0
1693	2.2	20.0	518.0	0.0	1.0	195.39050931176644	20200602 : 20	0.0	282.0	287.0	291.0	655.0
1694	2.2	20.0	519.0	0.0	1.0	195.39050931176644	20200602 : 20	0.0	282.0	287.0	291.0	655.0
1695	2.2	20.0	521.0	0.0	1.0	195.39050931176644	20200602 : 20	0.0	282.0	287.0	291.0	655.0
1696	2.2	20.0	522.0	0.0	1.0	195.39050931176644	20200602 : 20	0.0	282.0	287.0	291.0	655.0
1697	2.2	20.0	523.0	0.0	1.0	195.39050931176644	20200602 : 20	0.0	282.0	287.0	291.0	655.0
1698	2.2	20.0	524.0	0.0	1.0	195.39050931176644	20200602 : 20	0.0	282.0	287.0	291.0	655.0
1699	2.2	20.0	525.0	0.0	1.0	195.39050931176644	20200602 : 20	0.0	282.0	287.0	291.0	655.0
1700	2.2	20.0	526.0	0.0	1.0	195.39050931176644	20200602 : 20	0.0	282.0	287.0	291.0	655.0
1701	2.2	20.0	527.0	0.0	2.0	195.39050931176644	20200602 : 20	0.0	282.0	287.0	291.0	655.0
1702	2.2	20.0	528.0	0.0	1.0	195.39050931176644	20200602 : 20	0.0	282.0	287.0	291.0	655.0
1703	2.2	20.0	529.0	0.0	1.0	195.39050931176644	20200602 : 20	0.0	282.0	287.0	291.0	655.0
1704	2.2	20.0	530.0	0.0	1.0	195.39050931176644	20200602 : 20	0.0	282.0	287.0	291.0	655.0
1705	2.2	20.0	531.0	0.0	1.0	195.39050931176644	20200602 : 20	0.0	282.0	287.0	291.0	655.0
1706	2.2	20.0	532.0	0.0	1.0	195.39050931176644	20200602 : 20	0.0	282.0	287.0	291.0	655.0
1707	2.2	20.0	533.0	0.0	1.0	195.39050931176644	20200602 : 20	0.0	282.0	287.0	291.0	655.0
1708	2.2	20.0	535.0	0.0	1.0	195.39050931176644	20200602 : 20	0.0	282.0	287.0	291.0	655.0
1709	2.2	20.0	536.0	0.0	1.0	195.39050931176644	20200602 : 20	0.0	282.0	287.0	291.0	655.0
1710	2.2	20.0	537.0	0.0	1.0	195.39050931176644	20200602 : 20	0.0	282.0	287.0	291.0	655.0
1711	2.2	20.0	539.0	0.0	1.0	195.39050931176644	20200602 : 20	0.0	282.0	287.0	291.0	655.0
1712	2.2	20.0	540.0	0.0	1.0	195.39050931176644	20200602 : 20	0.0	282.0	287.0	291.0	655.0
1713	2.2	20.0	541.0	0.0	1.0	195.39050931176644	20200602 : 20	0.0	282.0	287.0	291.0	655.0
1714	2.2	20.0	542.0	0.0	1.0	195.39050931176644	20200602 : 20	0.0	282.0	287.0	291.0	655.0
1715	2.2	20.0	543.0	0.0	1.0	195.39050931176644	20200602 : 20	0.0	282.0	287.0	291.0	655.0
1716	2.2	20.0	544.0	0.0	1.0	195.39050931176644	20200602 : 20	0.0	282.0	287.0	291.0	655.0
1717	2.2	20.0	545.0	0.0	1.0	195.39050931176644	20200602 : 20	0.0	282.0	287.0	291.0	655.0
1718	2.2	20.0	546.0	0.0	1.0	195.39050931176644	20200602 : 20	0.0	282.0	287.0	291.0	655.0
1719	2.2	20.0	547.0	0.0	1.0	195.39050931176644	20200602 : 20	0.0	282.0	287.0	291.0	655.0
1720	2.2	20.0	548.0	0.0	1.0	195.39050931176644	20200602 : 20	0.0	282.0	287.0	291.0	655.0
1721	2.2	20.0	549.0	0.0	1.0	195.39050931176644	20200602 : 20	0.0	282.0	287.0	291.0	655.0
1722	2.2	20.0	550.0	0.0	1.0	195.39050931176644	20200602 : 20	0.0	282.0	287.0	291.0	655.0
1723	2.2	20.0	551.0	0.0	1.0	195.39050931176644	20200602 : 20	0.0	282.0	287.0	291.0	655.0
1724	2.2	20.0	552.0	0.0	1.0	195.39050931176644	20200602 : 20	0.0	282.0	287.0	291.0	655.0
1725	2.2	20.0	553.0	0.0	1.0	195.39050931176644	20200602 : 20	0.0	282.0	287.0	291.0	655.0
1726	2.2	20.0	554.0	0.0	1.0	195.39050931176644	20200602 : 20	0.0	282.0	287.0	291.0	655.0
1727	2.2	20.0	556.0	0.0	1.0	195.39050931176644	20200602 : 20	0.0	282.0	287.0	291.0	655.0
1728	2.2	20.0	557.0	0.0	1.0	195.39050931176644	20200602 : 20	0.0	282.0	287.0	291.0	655.0
1729	2.2	20.0	558.0	0.0	1.0	195.39050931176644	20200602 : 20	0.0	282.0	287.0	291.0	655.0
1730	2.2	20.0	559.0	0.0	1.0	195.39050931176644	20200602 : 20	0.0	282.0	287.0	291.0	655.0
1731	2.2	20.0	560.0	0.0	1.0	195.39050931176644	20200602 : 20	0.0	282.0	287.0	291.0	655.0
1732	2.2	20.0	561.0	0.0	1.0	195.39050931176644	20200602 : 20	0.0	282.0	287.0	291.0	655.0
1733	2.2	20.0	562.0	0.0	1.0	195.39050931176644	20200602 : 20	0.0	282.0	287.0	291.0	655.0
1734	2.2	20.0	563.0	0.0	1.0	195.39050931176644	20200602 : 20	0.0	282.0	287.0	291.0	655.0
1735	2.2	20.0	565.0	0.0	1.0	195.39050931176644	20200602 : 20	0.0	282.0	287.0	291.0	655.0
1736	2.2	20.0	566.0	0.0	1.0	195.39050931176644	20200602 : 20	0.0	282.0	287.0	291.0	655.0
1737	2.2	20.0	567.0	0.0	1.0	195.39050931176644	20200602 : 20	0.0	282.0	287.0	291.0	655.0
1738	2.2	20.0	568.0	0.0	1.0	195.39050931176644	20200602 : 20	0.0	282.0	287.0	291.0	655.0
1739	2.2	20.0	569.0	0.0	1.0	195.39050931176644	20200602 : 20	0.0	282.0	287.0	291.0	655.0
1740	2.2	20.0	571.0	0.0	1.0	195.39050931176644	20200602 : 20	0.0	282.0	287.0	291.0	655.0
1741	2.2	20.0	572.0	0.0	1.0	195.39050931176644	20200602 : 20	0.0	282.0	287.0	291.0	655.0
1742	2.2	20.0	573.0	0.0	1.0	195.39050931176644	20200602 : 20	0.0	282.0	287.0	291.0	655.0
1743	2.2	20.0	574.0	0.0	2.0	195.39050931176644	20200602 : 20	0.0	282.0	287.0	291.0	655.0
1744	2.2	20.0	575.0	0.0	2.0	195.39050931176644	20200602 : 20	0.0	282.0	287.0	291.0	655.0
1745	2.2	20.0	576.0	0.0	1.0	195.39050931176644	20200602 : 20	0.0	282.0	287.0	291.0	655.0
1746	2.2	20.0	577.0	0.0	1.0	195.39050931176644	20200602 : 20	0.0	282.0	287.0	291.0	655.0
1747	2.2	20.0	580.0	0.0	1.0	195.39050931176644	20200602 : 20	0.0	282.0	287.0	291.0	655.0
1748	2.2	20.0	581.0	0.0	1.0	195.39050931176644	20200602 : 20	0.0	282.0	287.0	291.0	655.0
1749	2.2	20.0	583.0	0.0	1.0	195.39050931176644	20200602 : 20	0.0	282.0	287.0	291.0	655.0
1750	2.2	20.0	584.0	0.0	1.0	195.39050931176644	20200602 : 20	0.0	282.0	287.0	291.0	655.0
1751	2.2	20.0	587.0	0.0	1.0	195.39050931176644	20200602 : 20	0.0	282.0	287.0	291.0	655.0
1752	2.2	20.0	588.0	0.0	1.0	195.39050931176644	20200602 : 20	0.0	282.0	287.0	291.0	655.0
1753	2.2	20.0	591.0	0.0	1.0	195.39050931176644	20200602 : 20	0.0	282.0	287.0	291.0	655.0
1754	2.2	20.0	592.0	0.0	1.0	195.39050931176644	20200602 : 20	0.0	282.0	287.0	291.0	655.0
1755	2.2	20.0	593.0	0.0	1.0	195.39050931176644	20200602 : 20	0.0	282.0	287.0	291.0	655.0
1756	2.2	20.0	594.0	0.0	1.0	195.39050931176644	20200602 : 20	0.0	282.0	287.0	291.0	655.0
1757	2.2	20.0	597.0	0.0	1.0	195.39050931176644	20200602 : 20	0.0	282.0	287.0	291.0	655.0
1758	2.2	20.0	598.0	0.0	1.0	195.39050931176644	20200602 : 20	0.0	282.0	287.0	291.0	655.0
1759	2.2	20.0	599.0	0.0	1.0	195.39050931176644	20200602 : 20	0.0	282.0	287.0	291.0	655.0
1760	2.2	20.0	601.0	0.0	1.0	195.39050931176644	20200602 : 20	0.0	282.0	287.0	291.0	655.0
1761	2.2	20.0	602.0	0.0	1.0	195.39050931176644	20200602 : 20	0.0	282.0	287.0	291.0	655.0
1762	2.2	20.0	603.0	0.0	1.0	195.39050931176644	20200602 : 20	0.0	282.0	287.0	291.0	655.0
1763	2.2	20.0	604.0	0.0	1.0	195.39050931176644	20200602 : 20	0.0	282.0	287.0	291.0	655.0
1764	2.2	20.0	605.0	0.0	1.0	195.39050931176644	20200602 : 20	0.0	282.0	287.0	291.0	655.0
1765	2.2	20.0	606.0	0.0	1.0	195.39050931176644	20200602 : 20	0.0	282.0	287.0	291.0	655.0
1766	2.2	20.0	607.0	0.0	1.0	195.39050931176644	20200602 : 20	0.0	282.0	287.0	291.0	655.0
1767	2.2	20.0	608.0	0.0	1.0	195.39050931176644	20200602 : 20	0.0	282.0	287.0	291.0	655.0
1768	2.2	20.0	609.0	0.0	1.0	195.39050931176644	20200602 : 20	0.0	282.0	287.0	291.0	655.0
1769	2.2	20.0	611.0	0.0	1.0	195.39050931176644	20200602 : 20	0.0	282.0	287.0	291.0	655.0
1770	2.2	20.0	612.0	0.0	1.0	195.39050931176644	20200602 : 20	0.0	282.0	287.0	291.0	655.0
1771	2.2	20.0	613.0	0.0	1.0	195.39050931176644	20200602 : 20	0.0	282.0	287.0	291.0	655.0
1772	2.2	20.0	615.0	0.0	1.0	195.39050931176644	20200602 : 20	0.0	282.0	287.0	291.0	655.0
1773	2.2	20.0	616.0	0.0	1.0	195.39050931176644	20200602 : 20	0.0	282.0	287.0	291.0	655.0
1774	2.2	20.0	619.0	0.0	1.0	195.39050931176644	20200602 : 20	0.0	282.0	287.0	291.0	655.0
1775	2.2	20.0	620.0	0.0	1.0	195.39050931176644	20200602 : 20	0.0	282.0	287.0	291.0	655.0
1776	2.2	20.0	621.0	0.0	1.0	195.39050931176644	20200602 : 20	0.0	282.0	287.0	291.0	655.0
1777	2.2	20.0	622.0	0.0	1.0	195.39050931176644	20200602 : 20	0.0	282.0	287.0	291.0	655.0
1778	2.2	20.0	623.0	0.0	1.0	195.39050931176644	20200602 : 20	0.0	282.0	287.0	291.0	655.0
1779	2.2	20.0	624.0	0.0	1.0	195.39050931176644	20200602 : 20	0.0	282.0	287.0	291.0	655.0
1780	2.2	20.0	625.0	0.0	1.0	195.39050931176644	20200602 : 20	0.0	282.0	287.0	291.0	655.0
1781	2.2	20.0	627.0	0.0	1.0	195.39050931176644	20200602 : 20	0.0	282.0	287.0	291.0	655.0
1782	2.2	20.0	628.0	0.0	1.0	195.39050931176644	20200602 : 20	0.0	282.0	287.0	291.0	655.0
1783	2.2	20.0	630.0	0.0	1.0	195.39050931176644	20200602 : 20	0.0	282.0	287.0	291.0	655.0
1784	2.2	20.0	632.0	0.0	1.0	195.39050931176644	20200602 : 20	0.0	282.0	287.0	291.0	655.0
1785	2.2	20.0	634.0	0.0	1.0	195.39050931176644	20200602 : 20	0.0	282.0	287.0	291.0	655.0
1786	2.2	20.0	636.0	0.0	1.0	195.39050931176644	20200602 : 20	0.0	282.0	287.0	291.0	655.0
1787	2.2	20.0	637.0	0.0	1.0	195.39050931176644	20200602 : 20	0.0	282.0	287.0	291.0	655.0
1788	2.2	20.0	638.0	0.0	1.0	195.39050931176644	20200602 : 20	0.0	282.0	287.0	291.0	655.0
1789	2.2	20.0	641.0	0.0	1.0	195.39050931176644	20200602 : 20	0.0	282.0	287.0	291.0	655.0
1790	2.2	20.0	643.0	0.0	1.0	195.39050931176644	20200602 : 20	0.0	282.0	287.0	291.0	655.0
1791	2.2	20.0	644.0	0.0	1.0	195.39050931176644	20200602 : 20	0.0	282.0	287.0	291.0	655.0
1792	2.2	20.0	646.0	0.0	1.0	195.39050931176644	20200602 : 20	0.0	282.0	287.0	291.0	655.0
1793	2.2	20.0	647.0	0.0	1.0	195.39050931176644	20200602 : 20	0.0	282.0	287.0	291.0	655.0
1794	2.2	20.0	648.0	0.0	2.0	195.39050931176644	20200602 : 20	0.0	282.0	287.0	291.0	655.0
1795	2.2	20.0	649.0	0.0	1.0	195.39050931176644	20200602 : 20	0.0	282.0	287.0	291.0	655.0
1796	2.2	20.0	650.0	0.0	2.0	195.39050931176644	20200602 : 20	0.0	282.0	287.0	291.0	655.0
1797	2.2	20.0	651.0	0.0	1.0	195.39050931176644	20200602 : 20	0.0	282.0	287.0	291.0	655.0
1798	2.2	20.0	652.0	0.0	1.0	195.39050931176644	20200602 : 20	0.0	282.0	287.0	291.0	655.0
1799	2.2	20.0	653.0	0.0	1.0	195.39050931176644	20200602 : 20	0.0	282.0	287.0	291.0	655.0
1800	2.2	20.0	654.0	0.0	1.0	195.39050931176644	20200602 : 20	0.0	282.0	287.0	291.0	655.0
1801	2.2	20.0	655.0	1.0	2.0	195.39050931176644	20200602 : 20	0.0	282.0	287.0	291.0	655.0
1802	2.2	20.0	656.0	0.0	1.0	195.39050931176644	20200602 : 20	0.0	282.0	287.0	291.0	655.0
1803	2.2	20.0	657.0	0.0	1.0	195.39050931176644	20200602 : 20	0.0	282.0	287.0	291.0	655.0
1804	2.2	20.0	658.0	0.0	2.0	195.39050931176644	20200602 : 20	0.0	282.0	287.0	291.0	655.0
1805	2.2	20.0	659.0	0.0	2.0	195.39050931176644	20200602 : 20	0.0	282.0	287.0	291.0	655.0
1806	2.2	20.0	660.0	0.0	1.0	195.39050931176644	20200602 : 20	0.0	282.0	287.0	291.0	655.0
1807	2.2	20.0	661.0	0.0	2.0	195.39050931176644	20200602 : 20	0.0	282.0	287.0	291.0	655.0
1808	2.2	20.0	662.0	0.0	1.0	195.39050931176644	20200602 : 20	0.0	282.0	287.0	291.0	655.0
1809	2.2	20.0	663.0	0.0	1.0	195.39050931176644	20200602 : 20	0.0	282.0	287.0	291.0	655.0
1810	2.2	20.0	664.0	0.0	2.0	195.39050931176644	20200602 : 20	0.0	282.0	287.0	291.0	655.0
1811	2.2	20.0	665.0	1.0	2.0	195.39050931176644	20200602 : 20	0.0	282.0	287.0	291.0	655.0
1812	2.2	20.0	666.0	1.0	2.0	195.39050931176644	20200602 : 20	0.0	282.0	287.0	291.0	655.0
1813	2.2	20.0	667.0	1.0	2.0	195.39050931176644	20200602 : 20	0.0	282.0	287.0	291.0	655.0
1814	2.2	20.0	668.0	1.0	2.0	195.39050931176644	20200602 : 20	0.0	282.0	287.0	291.0	655.0
1815	2.2	20.0	669.0	1.0	2.0	195.39050931176644	20200602 : 20	0.0	282.0	287.0	291.0	655.0
1816	2.2	20.0	670.0	1.0	2.0	195.39050931176644	20200602 : 20	0.0	282.0	287.0	291.0	655.0
1817	2.2	20.0	671.0	1.0	2.0	195.39050931176644	20200602 : 20	0.0	282.0	287.0	291.0	655.0
1818	2.2	20.0	672.0	1.0	2.0	195.39050931176644	20200602 : 20	0.0	282.0	287.0	291.0	655.0
1819	2.2	20.0	673.0	1.0	2.0	195.39050931176644	20200602 : 20	0.0	282.0	287.0	291.0	655.0
1820	2.2	20.0	674.0	1.0	1.0	195.39050931176644	20200602 : 20	0.0	282.0	287.0	291.0	655.0
1821	2.2	20.0	675.0	1.0	3.0	195.39050931176644	20200602 : 20	0.0	282.0	287.0	291.0	655.0
1822	2.2	20.0	676.0	1.0	2.0	195.39050931176644	20200602 : 20	0.0	282.0	287.0	291.0	655.0
1823	2.2	20.0	677.0	1.0	3.0	195.39050931176644	20200602 : 20	0.0	282.0	287.0	291.0	655.0
1824	2.2	20.0	678.0	1.0	2.0	195.39050931176644	20200602 : 20	0.0	282.0	287.0	291.0	655.0
1825	2.2	20.0	679.0	1.0	2.0	195.39050931176644	20200602 : 20	0.0	282.0	287.0	291.0	655.0
1826	2.2	20.0	680.0	1.0	2.0	195.39050931176644	20200602 : 20	0.0	282.0	287.0	291.0	655.0
1827	2.2	20.0	681.0	1.0	2.0	195.39050931176644	20200602 : 20	0.0	282.0	287.0	291.0	655.0
1828	2.2	20.0	682.0	1.0	2.0	195.39050931176644	20200602 : 20	0.0	282.0	287.0	291.0	655.0
1829	2.2	20.0	683.0	1.0	2.0	195.39050931176644	20200602 : 20	0.0	282.0	287.0	291.0	655.0
1830	2.2	20.0	684.0	1.0	2.0	195.39050931176644	20200602 : 20	0.0	282.0	287.0	291.0	655.0
1831	2.2	20.0	685.0	1.0	2.0	195.39050931176644	20200602 : 20	0.0	282.0	287.0	291.0	655.0
1832	2.2	20.0	686.0	1.0	2.0	195.39050931176644	20200602 : 20	0.0	282.0	287.0	291.0	655.0
1833	2.2	20.0	687.0	1.0	2.0	195.39050931176644	20200602 : 20	0.0	282.0	287.0	291.0	655.0
1834	2.2	20.0	688.0	1.0	2.0	195.39050931176644	20200602 : 20	0.0	282.0	287.0	291.0	655.0
1835	2.2	20.0	689.0	1.0	2.0	195.39050931176644	20200602 : 20	0.0	282.0	287.0	291.0	655.0
1836	2.2	20.0	690.0	1.0	2.0	195.39050931176644	20200602 : 20	0.0	282.0	287.0	291.0	655.0
1837	2.2	20.0	691.0	1.0	2.0	195.39050931176644	20200602 : 20	0.0	282.0	287.0	291.0	655.0
1838	2.2	20.0	692.0	1.0	3.0	195.39050931176644	20200602 : 20	0.0	282.0	287.0	291.0	655.0
1839	2.2	20.0	693.0	1.0	2.0	195.39050931176644	20200602 : 20	0.0	282.0	287.0	291.0	655.0
1840	2.2	20.0	694.0	1.0	1.0	195.39050931176644	20200602 : 20	0.0	282.0	287.0	291.0	655.0
1841	2.2	20.0	695.0	1.0	2.0	195.39050931176644	20200602 : 20	0.0	282.0	287.0	291.0	655.0
1842	2.2	20.0	696.0	1.0	2.0	195.39050931176644	20200602 : 20	0.0	282.0	287.0	291.0	655.0
1843	2.2	20.0	697.0	1.0	1.0	195.39050931176644	20200602 : 20	0.0	282.0	287.0	291.0	655.0
1844	2.2	20.0	698.0	1.0	1.0	195.39050931176644	20200602 : 20	0.0	282.0	287.0	291.0	655.0
1845	2.2	20.0	699.0	1.0	1.0	195.39050931176644	20200602 : 20	0.0	282.0	287.0	291.0	655.0
1846	2.2	20.0	700.0	0.0	1.0	195.39050931176644	20200602 : 20	0.0	282.0	287.0	291.0	655.0
1847	2.2	20.0	702.0	0.0	1.0	195.39050931176644	20200602 : 20	0.0	282.0	287.0	291.0	655.0
1848	2.2	20.0	703.0	0.0	1.0	195.39050931176644	20200602 : 20	0.0	282.0	287.0	291.0	655.0
1849	2.2	20.0	704.0	0.0	1.0	195.39050931176644	20200602 : 20	0.0	282.0	287.0	291.0	655.0
1850	2.2	20.0	705.0	0.0	1.0	195.39050931176644	20200602 : 20	0.0	282.0	287.0	291.0	655.0
1851	2.2	20.0	706.0	0.0	1.0	195.39050931176644	20200602 : 20	0.0	282.0	287.0	291.0	655.0
1852	2.2	20.0	708.0	0.0	1.0	195.39050931176644	20200602 : 20	0.0	282.0	287.0	291.0	655.0
1853	2.2	20.0	710.0	0.0	1.0	195.39050931176644	20200602 : 20	0.0	282.0	287.0	291.0	655.0
1854	2.2	20.0	711.0	0.0	1.0	195.39050931176644	20200602 : 20	0.0	282.0	287.0	291.0	655.0
1855	2.2	20.0	713.0	0.0	1.0	195.39050931176644	20200602 : 20	0.0	282.0	287.0	291.0	655.0
1856	2.2	20.0	714.0	0.0	1.0	195.39050931176644	20200602 : 20	0.0	282.0	287.0	291.0	655.0
1857	2.2	20.0	716.0	0.0	1.0	195.39050931176644	20200602 : 20	0.0	282.0	287.0	291.0	655.0
1858	2.2	20.0	718.0	0.0	1.0	195.39050931176644	20200602 : 20	0.0	282.0	287.0	291.0	655.0
1859	2.2	32.0	1.0	0.0	1.0	194.3033213061497	20200602 : 32	0.0	103.0	106.0	109.0	112.0
1860	2.2	32.0	2.0	0.0	1.0	194.3033213061497	20200602 : 32	0.0	103.0	106.0	109.0	112.0
1861	2.2	32.0	6.0	0.0	1.0	194.3033213061497	20200602 : 32	0.0	103.0	106.0	109.0	112.0
1862	2.2	32.0	9.0	0.0	1.0	194.3033213061497	20200602 : 32	0.0	103.0	106.0	109.0	112.0
1863	2.2	32.0	11.0	0.0	1.0	194.3033213061497	20200602 : 32	0.0	103.0	106.0	109.0	112.0
1864	2.2	32.0	12.0	0.0	1.0	194.3033213061497	20200602 : 32	0.0	103.0	106.0	109.0	112.0
1865	2.2	32.0	13.0	0.0	1.0	194.3033213061497	20200602 : 32	0.0	103.0	106.0	109.0	112.0
1866	2.2	32.0	14.0	0.0	1.0	194.3033213061497	20200602 : 32	0.0	103.0	106.0	109.0	112.0
1867	2.2	32.0	15.0	0.0	1.0	194.3033213061497	20200602 : 32	0.0	103.0	106.0	109.0	112.0
1868	2.2	32.0	17.0	0.0	1.0	194.3033213061497	20200602 : 32	0.0	103.0	106.0	109.0	112.0
1869	2.2	32.0	18.0	0.0	1.0	194.3033213061497	20200602 : 32	0.0	103.0	106.0	109.0	112.0
1870	2.2	32.0	19.0	0.0	1.0	194.3033213061497	20200602 : 32	0.0	103.0	106.0	109.0	112.0
1871	2.2	32.0	35.0	0.0	1.0	194.3033213061497	20200602 : 32	0.0	103.0	106.0	109.0	112.0
1872	2.2	32.0	36.0	0.0	1.0	194.3033213061497	20200602 : 32	0.0	103.0	106.0	109.0	112.0
1873	2.2	32.0	37.0	0.0	1.0	194.3033213061497	20200602 : 32	0.0	103.0	106.0	109.0	112.0
1874	2.2	32.0	38.0	0.0	1.0	194.3033213061497	20200602 : 32	0.0	103.0	106.0	109.0	112.0
1875	2.2	32.0	39.0	0.0	1.0	194.3033213061497	20200602 : 32	0.0	103.0	106.0	109.0	112.0
1876	2.2	32.0	40.0	0.0	1.0	194.3033213061497	20200602 : 32	0.0	103.0	106.0	109.0	112.0
1877	2.2	32.0	41.0	0.0	1.0	194.3033213061497	20200602 : 32	0.0	103.0	106.0	109.0	112.0
1878	2.2	32.0	43.0	0.0	1.0	194.3033213061497	20200602 : 32	0.0	103.0	106.0	109.0	112.0
1879	2.2	32.0	44.0	0.0	1.0	194.3033213061497	20200602 : 32	0.0	103.0	106.0	109.0	112.0
1880	2.2	32.0	45.0	0.0	1.0	194.3033213061497	20200602 : 32	0.0	103.0	106.0	109.0	112.0
1881	2.2	32.0	46.0	0.0	1.0	194.3033213061497	20200602 : 32	0.0	103.0	106.0	109.0	112.0
1882	2.2	32.0	47.0	0.0	1.0	194.3033213061497	20200602 : 32	0.0	103.0	106.0	109.0	112.0
1883	2.2	32.0	48.0	0.0	1.0	194.3033213061497	20200602 : 32	0.0	103.0	106.0	109.0	112.0
1884	2.2	32.0	49.0	0.0	1.0	194.3033213061497	20200602 : 32	0.0	103.0	106.0	109.0	112.0
1885	2.2	32.0	50.0	0.0	1.0	194.3033213061497	20200602 : 32	0.0	103.0	106.0	109.0	112.0
1886	2.2	32.0	51.0	0.0	1.0	194.3033213061497	20200602 : 32	0.0	103.0	106.0	109.0	112.0
1887	2.2	32.0	52.0	0.0	1.0	194.3033213061497	20200602 : 32	0.0	103.0	106.0	109.0	112.0
1888	2.2	32.0	54.0	0.0	1.0	194.3033213061497	20200602 : 32	0.0	103.0	106.0	109.0	112.0
1889	2.2	32.0	55.0	0.0	1.0	194.3033213061497	20200602 : 32	0.0	103.0	106.0	109.0	112.0
1890	2.2	32.0	56.0	0.0	1.0	194.3033213061497	20200602 : 32	0.0	103.0	106.0	109.0	112.0
1891	2.2	32.0	75.0	0.0	2.0	194.3033213061497	20200602 : 32	0.0	103.0	106.0	109.0	112.0
1892	2.2	32.0	76.0	0.0	1.0	194.3033213061497	20200602 : 32	0.0	103.0	106.0	109.0	112.0
1893	2.2	32.0	77.0	0.0	2.0	194.3033213061497	20200602 : 32	0.0	103.0	106.0	109.0	112.0
1894	2.2	32.0	78.0	0.0	1.0	194.3033213061497	20200602 : 32	0.0	103.0	106.0	109.0	112.0
1895	2.2	32.0	79.0	0.0	1.0	194.3033213061497	20200602 : 32	0.0	103.0	106.0	109.0	112.0
1896	2.2	32.0	80.0	0.0	1.0	194.3033213061497	20200602 : 32	0.0	103.0	106.0	109.0	112.0
1897	2.2	32.0	81.0	0.0	1.0	194.3033213061497	20200602 : 32	0.0	103.0	106.0	109.0	112.0
1898	2.2	32.0	82.0	0.0	1.0	194.3033213061497	20200602 : 32	0.0	103.0	106.0	109.0	112.0
1899	2.2	32.0	83.0	0.0	1.0	194.3033213061497	20200602 : 32	0.0	103.0	106.0	109.0	112.0
1900	2.2	32.0	84.0	0.0	1.0	194.3033213061497	20200602 : 32	0.0	103.0	106.0	109.0	112.0
1901	2.2	32.0	85.0	0.0	1.0	194.3033213061497	20200602 : 32	0.0	103.0	106.0	109.0	112.0
1902	2.2	32.0	86.0	0.0	1.0	194.3033213061497	20200602 : 32	0.0	103.0	106.0	109.0	112.0
1903	2.2	32.0	87.0	0.0	1.0	194.3033213061497	20200602 : 32	0.0	103.0	106.0	109.0	112.0
1904	2.2	32.0	98.0	0.0	1.0	194.3033213061497	20200602 : 32	0.0	103.0	106.0	109.0	112.0
1905	2.2	32.0	100.0	0.0	1.0	194.3033213061497	20200602 : 32	0.0	103.0	106.0	109.0	112.0
1906	2.2	32.0	103.0	1.0	1.0	194.3033213061497	20200602 : 32	0.0	103.0	106.0	109.0	112.0
1907	2.2	32.0	104.0	1.0	1.0	194.3033213061497	20200602 : 32	0.0	103.0	106.0	109.0	112.0
1908	2.2	32.0	105.0	1.0	1.0	194.3033213061497	20200602 : 32	0.0	103.0	106.0	109.0	112.0
1909	2.2	32.0	106.0	2.0	3.0	194.3033213061497	20200602 : 32	0.0	103.0	106.0	109.0	112.0
1910	2.2	32.0	107.0	1.0	2.0	194.3033213061497	20200602 : 32	0.0	103.0	106.0	109.0	112.0
1911	2.2	32.0	108.0	1.0	2.0	194.3033213061497	20200602 : 32	0.0	103.0	106.0	109.0	112.0
1912	2.2	32.0	109.0	2.0	3.0	194.3033213061497	20200602 : 32	0.0	103.0	106.0	109.0	112.0
1913	2.2	32.0	110.0	0.0	1.0	194.3033213061497	20200602 : 32	0.0	103.0	106.0	109.0	112.0
1914	2.2	32.0	111.0	0.0	1.0	194.3033213061497	20200602 : 32	0.0	103.0	106.0	109.0	112.0
1915	2.2	32.0	112.0	1.0	1.0	194.3033213061497	20200602 : 32	0.0	103.0	106.0	109.0	112.0
1916	2.2	32.0	113.0	1.0	2.0	194.3033213061497	20200602 : 32	0.0	103.0	106.0	109.0	112.0
1917	2.2	32.0	114.0	0.0	1.0	194.3033213061497	20200602 : 32	0.0	103.0	106.0	109.0	112.0
1918	2.2	32.0	115.0	0.0	1.0	194.3033213061497	20200602 : 32	0.0	103.0	106.0	109.0	112.0
1919	2.2	32.0	116.0	0.0	1.0	194.3033213061497	20200602 : 32	0.0	103.0	106.0	109.0	112.0
1920	2.2	32.0	118.0	0.0	1.0	194.3033213061497	20200602 : 32	0.0	103.0	106.0	109.0	112.0
1921	2.2	32.0	119.0	0.0	1.0	194.3033213061497	20200602 : 32	0.0	103.0	106.0	109.0	112.0
1922	2.2	32.0	120.0	0.0	1.0	194.3033213061497	20200602 : 32	0.0	103.0	106.0	109.0	112.0
1923	2.2	32.0	121.0	0.0	1.0	194.3033213061497	20200602 : 32	0.0	103.0	106.0	109.0	112.0
1924	2.2	32.0	122.0	0.0	1.0	194.3033213061497	20200602 : 32	0.0	103.0	106.0	109.0	112.0
1925	2.2	32.0	123.0	0.0	1.0	194.3033213061497	20200602 : 32	0.0	103.0	106.0	109.0	112.0
1926	2.2	32.0	124.0	0.0	1.0	194.3033213061497	20200602 : 32	0.0	103.0	106.0	109.0	112.0
1927	2.2	32.0	125.0	0.0	1.0	194.3033213061497	20200602 : 32	0.0	103.0	106.0	109.0	112.0
1928	2.2	32.0	126.0	0.0	1.0	194.3033213061497	20200602 : 32	0.0	103.0	106.0	109.0	112.0
1929	2.2	32.0	127.0	0.0	1.0	194.3033213061497	20200602 : 32	0.0	103.0	106.0	109.0	112.0
1930	2.2	32.0	128.0	0.0	1.0	194.3033213061497	20200602 : 32	0.0	103.0	106.0	109.0	112.0
1931	2.2	32.0	129.0	0.0	1.0	194.3033213061497	20200602 : 32	0.0	103.0	106.0	109.0	112.0
1932	2.2	32.0	130.0	0.0	1.0	194.3033213061497	20200602 : 32	0.0	103.0	106.0	109.0	112.0
1933	2.2	32.0	131.0	0.0	1.0	194.3033213061497	20200602 : 32	0.0	103.0	106.0	109.0	112.0
1934	2.2	32.0	132.0	0.0	1.0	194.3033213061497	20200602 : 32	0.0	103.0	106.0	109.0	112.0
1935	2.2	32.0	133.0	0.0	1.0	194.3033213061497	20200602 : 32	0.0	103.0	106.0	109.0	112.0
1936	2.2	32.0	134.0	0.0	1.0	194.3033213061497	20200602 : 32	0.0	103.0	106.0	109.0	112.0
1937	2.2	32.0	135.0	0.0	1.0	194.3033213061497	20200602 : 32	0.0	103.0	106.0	109.0	112.0
1938	2.2	32.0	136.0	0.0	1.0	194.3033213061497	20200602 : 32	0.0	103.0	106.0	109.0	112.0
1939	2.2	32.0	137.0	0.0	1.0	194.3033213061497	20200602 : 32	0.0	103.0	106.0	109.0	112.0
1940	2.2	32.0	138.0	0.0	1.0	194.3033213061497	20200602 : 32	0.0	103.0	106.0	109.0	112.0
1941	2.2	32.0	139.0	0.0	1.0	194.3033213061497	20200602 : 32	0.0	103.0	106.0	109.0	112.0
1942	2.2	32.0	140.0	0.0	1.0	194.3033213061497	20200602 : 32	0.0	103.0	106.0	109.0	112.0
1943	2.2	32.0	141.0	0.0	1.0	194.3033213061497	20200602 : 32	0.0	103.0	106.0	109.0	112.0
1944	2.2	32.0	142.0	0.0	1.0	194.3033213061497	20200602 : 32	0.0	103.0	106.0	109.0	112.0
1945	2.2	32.0	143.0	0.0	1.0	194.3033213061497	20200602 : 32	0.0	103.0	106.0	109.0	112.0
1946	2.2	32.0	144.0	0.0	1.0	194.3033213061497	20200602 : 32	0.0	103.0	106.0	109.0	112.0
1947	2.2	32.0	145.0	0.0	1.0	194.3033213061497	20200602 : 32	0.0	103.0	106.0	109.0	112.0
1948	2.2	32.0	146.0	0.0	1.0	194.3033213061497	20200602 : 32	0.0	103.0	106.0	109.0	112.0
1949	2.2	32.0	147.0	0.0	1.0	194.3033213061497	20200602 : 32	0.0	103.0	106.0	109.0	112.0
1950	2.2	32.0	148.0	0.0	1.0	194.3033213061497	20200602 : 32	0.0	103.0	106.0	109.0	112.0
1951	2.2	32.0	150.0	0.0	1.0	194.3033213061497	20200602 : 32	0.0	103.0	106.0	109.0	112.0
1952	2.2	32.0	151.0	0.0	1.0	194.3033213061497	20200602 : 32	0.0	103.0	106.0	109.0	112.0
1953	2.2	32.0	152.0	0.0	1.0	194.3033213061497	20200602 : 32	0.0	103.0	106.0	109.0	112.0
1954	2.2	32.0	153.0	0.0	1.0	194.3033213061497	20200602 : 32	0.0	103.0	106.0	109.0	112.0
1955	2.2	32.0	154.0	0.0	1.0	194.3033213061497	20200602 : 32	0.0	103.0	106.0	109.0	112.0
1956	2.2	32.0	155.0	0.0	1.0	194.3033213061497	20200602 : 32	0.0	103.0	106.0	109.0	112.0
1957	2.2	32.0	156.0	0.0	1.0	194.3033213061497	20200602 : 32	0.0	103.0	106.0	109.0	112.0
1958	2.2	32.0	157.0	0.0	1.0	194.3033213061497	20200602 : 32	0.0	103.0	106.0	109.0	112.0
1959	2.2	32.0	158.0	0.0	1.0	194.3033213061497	20200602 : 32	0.0	103.0	106.0	109.0	112.0
1960	2.2	32.0	159.0	0.0	1.0	194.3033213061497	20200602 : 32	0.0	103.0	106.0	109.0	112.0
1961	2.2	32.0	163.0	0.0	1.0	194.3033213061497	20200602 : 32	0.0	103.0	106.0	109.0	112.0
1962	2.2	32.0	164.0	0.0	1.0	194.3033213061497	20200602 : 32	0.0	103.0	106.0	109.0	112.0
1963	2.2	32.0	165.0	0.0	1.0	194.3033213061497	20200602 : 32	0.0	103.0	106.0	109.0	112.0
1964	2.2	32.0	166.0	0.0	1.0	194.3033213061497	20200602 : 32	0.0	103.0	106.0	109.0	112.0
1965	2.2	32.0	167.0	0.0	1.0	194.3033213061497	20200602 : 32	0.0	103.0	106.0	109.0	112.0
1966	2.2	32.0	168.0	0.0	1.0	194.3033213061497	20200602 : 32	0.0	103.0	106.0	109.0	112.0
1967	2.2	32.0	169.0	0.0	1.0	194.3033213061497	20200602 : 32	0.0	103.0	106.0	109.0	112.0
1968	2.2	32.0	170.0	0.0	1.0	194.3033213061497	20200602 : 32	0.0	103.0	106.0	109.0	112.0
1969	2.2	32.0	171.0	0.0	1.0	194.3033213061497	20200602 : 32	0.0	103.0	106.0	109.0	112.0
1970	2.2	32.0	172.0	0.0	1.0	194.3033213061497	20200602 : 32	0.0	103.0	106.0	109.0	112.0
1971	2.2	32.0	173.0	0.0	1.0	194.3033213061497	20200602 : 32	0.0	103.0	106.0	109.0	112.0
1972	2.2	32.0	174.0	0.0	1.0	194.3033213061497	20200602 : 32	0.0	103.0	106.0	109.0	112.0
1973	2.2	32.0	176.0	0.0	2.0	194.3033213061497	20200602 : 32	0.0	103.0	106.0	109.0	112.0
1974	2.2	32.0	177.0	0.0	1.0	194.3033213061497	20200602 : 32	0.0	103.0	106.0	109.0	112.0
1975	2.2	32.0	178.0	0.0	1.0	194.3033213061497	20200602 : 32	0.0	103.0	106.0	109.0	112.0
1976	2.2	32.0	182.0	0.0	1.0	194.3033213061497	20200602 : 32	0.0	103.0	106.0	109.0	112.0
1977	2.2	32.0	183.0	0.0	1.0	194.3033213061497	20200602 : 32	0.0	103.0	106.0	109.0	112.0
1978	2.2	32.0	184.0	0.0	1.0	194.3033213061497	20200602 : 32	0.0	103.0	106.0	109.0	112.0
1979	2.2	32.0	185.0	0.0	1.0	194.3033213061497	20200602 : 32	0.0	103.0	106.0	109.0	112.0
1980	2.2	32.0	186.0	0.0	1.0	194.3033213061497	20200602 : 32	0.0	103.0	106.0	109.0	112.0
1981	2.2	32.0	187.0	0.0	1.0	194.3033213061497	20200602 : 32	0.0	103.0	106.0	109.0	112.0
1982	2.2	32.0	188.0	0.0	1.0	194.3033213061497	20200602 : 32	0.0	103.0	106.0	109.0	112.0
1983	2.2	32.0	189.0	0.0	1.0	194.3033213061497	20200602 : 32	0.0	103.0	106.0	109.0	112.0
1984	2.2	32.0	190.0	0.0	1.0	194.3033213061497	20200602 : 32	0.0	103.0	106.0	109.0	112.0
1985	2.2	32.0	195.0	0.0	1.0	194.3033213061497	20200602 : 32	0.0	103.0	106.0	109.0	112.0
1986	2.2	32.0	198.0	0.0	1.0	194.3033213061497	20200602 : 32	0.0	103.0	106.0	109.0	112.0
1987	2.2	32.0	199.0	0.0	1.0	194.3033213061497	20200602 : 32	0.0	103.0	106.0	109.0	112.0
1988	2.2	32.0	200.0	0.0	1.0	194.3033213061497	20200602 : 32	0.0	103.0	106.0	109.0	112.0
1989	2.2	32.0	201.0	0.0	1.0	194.3033213061497	20200602 : 32	0.0	103.0	106.0	109.0	112.0
1990	2.2	32.0	202.0	0.0	1.0	194.3033213061497	20200602 : 32	0.0	103.0	106.0	109.0	112.0
1991	2.2	32.0	203.0	0.0	2.0	194.3033213061497	20200602 : 32	0.0	103.0	106.0	109.0	112.0
1992	2.2	32.0	204.0	0.0	1.0	194.3033213061497	20200602 : 32	0.0	103.0	106.0	109.0	112.0
1993	2.2	32.0	205.0	0.0	1.0	194.3033213061497	20200602 : 32	0.0	103.0	106.0	109.0	112.0
1994	2.2	32.0	207.0	0.0	1.0	194.3033213061497	20200602 : 32	0.0	103.0	106.0	109.0	112.0
1995	2.2	32.0	210.0	0.0	1.0	194.3033213061497	20200602 : 32	0.0	103.0	106.0	109.0	112.0
1996	2.2	32.0	211.0	0.0	1.0	194.3033213061497	20200602 : 32	0.0	103.0	106.0	109.0	112.0
1997	2.2	32.0	212.0	0.0	1.0	194.3033213061497	20200602 : 32	0.0	103.0	106.0	109.0	112.0
1998	2.2	32.0	213.0	0.0	1.0	194.3033213061497	20200602 : 32	0.0	103.0	106.0	109.0	112.0
[truncated: 10,701 more rows]
