# Supplementary material for: High resolution microfluidic assay and probabilistic modeling reveal cooperation between T cells in tumor killing
Source: Nat Commun. 2022 Jun 3;13:3111. doi: 10.1038/s41467-022-30575-2 (PMC9166723; doi:10.1038/s41467-022-30575-2)
Supplement: Supplementary file 10 — Source Data [file 41467_2022_30575_MOESM10_ESM.xlsx]

## Sheet: Fig_1_c
	Area(in cm2)	Mean	Min	Max	X	Y	Major	Minor	Angle			ratio	area(in um2)
1	2.8e-05	0	0	0	1.392	0.069	0.006	0.006	14.232			1	2800
2	2.8e-05	0	0	0	1.117	0.071	0.006	0.006	35.772			1	2800
3	3.83e-05	0	0	0	1.583	0.072	0.007	0.007	38.826			1	3830
4	4.89e-05	0	0	0	1.673	0.073	0.009	0.007	61.66			1.28571	4890
5	1.63e-05	0	0	0	0.832	0.072	0.005	0.004	124.479			1.25	1630
6	4.81e-05	0	0	0	1.209	0.073	0.009	0.007	155.036			1.28571	4810
7	5.21e-05	0	0	0	1.484	0.074	0.008	0.008	115.685			1	5210
8	8.2e-05	0	0	0	0.741	0.076	0.011	0.01	0.884			1.1	8200
9	4.16e-05	0	0	0	1.013	0.075	0.007	0.007	58.399			1	4160
10	3.32e-05	0	0	0	1.304	0.074	0.007	0.006	30.402			1.16667	3320
11	3.43e-05	0	0	0	0.174	0.077	0.007	0.007	96.449			1	3430
12	1.34e-05	0	0	0	0.925	0.075	0.005	0.004	164.239			1.25	1340
13	2.63e-05	0	0	0	0.643	0.077	0.006	0.005	11.788			1.2	2630
14	4.76e-05	0	0	0	0.364	0.08	0.008	0.008	42.97			1	4760
15	2.91e-05	0	0	0	0.084	0.08	0.007	0.005	24.255			1.4	2910
16	1.7e-05	0	0	0	0.557	0.079	0.005	0.004	27.733			1.25	1700
17	3.6e-05	0	0	0	0.457	0.081	0.007	0.007	39.939			1	3600
18	2.08e-05	0	0	0	0.269	0.085	0.006	0.005	26.537			1.2	2080
19	4.15e-05	0	0	0	1.536	0.148	0.008	0.006	60.099			1.33333	4150
20	5.15e-05	0	0	0	1.252	0.151	0.009	0.007	66.406			1.28571	5150
21	4.18e-05	0	0	0	1.065	0.151	0.008	0.007	42.61			1.14286	4180
22	3.7e-05	0	0	0	1.44	0.151	0.007	0.007	157.632			1	3700
23	3.98e-05	0	0	0	0.79	0.152	0.007	0.007	25.948			1	3980
24	3.81e-05	0	0	0	0.887	0.153	0.008	0.006	121.274			1.33333	3810
25	4.82e-05	0	0	0	0.507	0.157	0.008	0.007	165.826			1.14286	4820
26	2.43e-05	0	0	0	1.153	0.156	0.006	0.005	38.989			1.2	2430
27	4.37e-05	0	0	0	0.974	0.159	0.008	0.007	91.409			1.14286	4370
28	2.86e-05	0	0	0	0.317	0.158	0.007	0.006	139.727			1.16667	2860
29	5.17e-05	0	0	0	0.41	0.16	0.009	0.008	29.563			1.125	5170
30	2.83e-05	0	0	0	0.591	0.163	0.006	0.006	93.321			1	2830
31	5.57e-05	0	0	0	0.226	0.164	0.009	0.008	108.753			1.125	5570
32	2.59e-05	0	0	0	0.042	0.163	0.006	0.006	30.965			1	2590
33	3.63e-05	0	0	0	0.131	0.17	0.007	0.006	112.447			1.16667	3630
34	4.39e-05	0	0	0	1.301	0.231	0.008	0.007	44.551			1.14286	4390
35	4.55e-05	0	0	0	0.827	0.234	0.008	0.007	5.332			1.14286	4550
36	5.15e-05	0	0	0	1.017	0.235	0.008	0.008	79.15			1	5150
37	4.05e-05	0	0	0	1.114	0.235	0.007	0.007	82.304			1	4050
38	3.67e-05	0	0	0	1.208	0.236	0.007	0.007	80.069			1	3670
39	3.02e-05	0	0	0	0.359	0.236	0.007	0.006	123.113			1.16667	3020
40	5.98e-05	0	0	0	0.644	0.238	0.009	0.008	173.298			1.125	5980
41	4.65e-05	0	0	0	0.452	0.24	0.008	0.007	101.271			1.14286	4650
42	4.54e-05	0	0	0	0.177	0.242	0.008	0.007	177.48			1.14286	4540
43	4.39e-05	0	0	0	0.559	0.243	0.008	0.007	16.936			1.14286	4390
44	2.29e-05	0	0	0	0.084	0.243	0.006	0.005	116.244			1.2	2290
45	5.09e-05	0	0	0	0.744	0.245	0.009	0.008	152.276			1.125	5090
46	2.76e-05	0	0	0	1.582	0.244	0.007	0.005	144.854			1.4	2760
47	4.99e-05	0	0	0	0.268	0.248	0.008	0.008	168.567			1	4990
48	6.05e-05	0	0	0	1.629	0.302	0.011	0.007	49.123			1.57143	6050
49	5.71e-05	0	0	0	1.534	0.31	0.01	0.007	152.573			1.42857	5710
50	3.55e-05	0	0	0	1.154	0.314	0.007	0.006	12.091			1.16667	3550
51	6.53e-05	0	0	0	0.982	0.315	0.01	0.008	1.536			1.25	6530
52	5.14e-05	0	0	0	1.248	0.315	0.008	0.008	16.092			1	5140
53	6.03e-05	0	0	0	1.35	0.316	0.009	0.008	173.193			1.125	6030
54	3.95e-05	0	0	0	0.878	0.316	0.007	0.007	158.358			1	3950
55	3.58e-05	0	0	0	0.129	0.318	0.008	0.006	114.422			1.33333	3580
56	4.92e-05	0	0	0	1.069	0.32	0.008	0.008	173.997			1	4920
57	4.2e-05	0	0	0	0.041	0.32	0.008	0.007	59.051			1.14286	4200
58	6.36e-05	0	0	0	0.414	0.322	0.009	0.009	137.134			1	6360
59	4.75e-05	0	0	0	0.317	0.322	0.008	0.007	140.379			1.14286	4750
60	3.63e-05	0	0	0	0.784	0.323	0.007	0.006	48.134			1.16667	3630
61	3.27e-05	0	0	0	0.222	0.325	0.007	0.006	125.933			1.16667	3270
62	1.91e-05	0	0	0	0.499	0.327	0.006	0.004	156.993			1.5	1910
63	2.1e-05	0	0	0	0.595	0.33	0.005	0.005	81.151			1	2100
64	4.18e-05	0	0	0	1.022	0.388	0.008	0.007	150.845			1.14286	4180
65	4.95e-05	0	0	0	1.583	0.391	0.009	0.007	114.305			1.28571	4950
66	5.87e-05	0	0	0	1.391	0.393	0.009	0.008	162.645			1.125	5870
67	6.54e-05	0	0	0	1.3	0.396	0.009	0.009	78.816			1	6540
68	5.73e-05	0	0	0	1.111	0.398	0.009	0.008	33.331			1.125	5730
69	5.36e-05	0	0	0	1.485	0.398	0.008	0.008	13.828			1	5360
70	4.72e-05	0	0	0	0.27	0.399	0.008	0.007	112.608			1.14286	4720
71	5.03e-05	0	0	0	0.833	0.402	0.009	0.007	45.088			1.28571	5030
72	2.34e-05	0	0	0	0.924	0.401	0.006	0.005	93.558			1.2	2340
73	4.53e-05	0	0	0	0.55	0.403	0.008	0.007	82.909			1.14286	4530
74	5.97e-05	0	0	0	1.204	0.404	0.009	0.008	46.311			1.125	5970
75	2.52e-05	0	0	0	0.367	0.404	0.006	0.005	109.638			1.2	2520
76	2.88e-05	0	0	0	0.177	0.405	0.007	0.005	146.547			1.4	2880
77	4.79e-05	0	0	0	0.087	0.405	0.008	0.008	44.656			1	4790
78	1.79e-05	0	0	0	0.459	0.404	0.005	0.004	4.873			1.25	1790
79	2.77e-05	0	0	0	1.488	0.407	0.006	0.005	134.732			1.2	2770
80	3.25e-05	0	0	0	0.744	0.408	0.007	0.006	142.801			1.16667	3250
81	4.62e-05	0	0	0	1.533	0.473	0.008	0.007	19.329			1.14286	4620
82	5.7e-05	0	0	0	1.062	0.473	0.009	0.008	22.491			1.125	5700
83	5.64e-05	0	0	0	1.344	0.477	0.009	0.008	90.299			1.125	5640
84	5.33e-05	0	0	0	1.158	0.477	0.008	0.008	133.697			1	5330
85	5.03e-05	0	0	0	1.254	0.478	0.009	0.008	111.784			1.125	5030
86	5.41e-05	0	0	0	1.438	0.478	0.009	0.008	18.078			1.125	5410
87	4.96e-05	0	0	0	0.688	0.48	0.009	0.007	119.963			1.28571	4960
88	4.33e-05	0	0	0	0.877	0.479	0.008	0.007	122.863			1.14286	4330
89	6.02e-05	0	0	0	0.97	0.481	0.009	0.008	160.904			1.125	6020
90	5.33e-05	0	0	0	0.499	0.481	0.009	0.008	127.458			1.125	5330
91	4.28e-05	0	0	0	0.312	0.481	0.008	0.007	71.357			1.14286	4280
92	3.04e-05	0	0	0	0.777	0.481	0.007	0.006	135.012			1.16667	3040
93	3.04e-05	0	0	0	1.628	0.481	0.007	0.006	78.986			1.16667	3040
94	5.63e-05	0	0	0	0.599	0.482	0.009	0.008	130.606			1.125	5630
95	5.47e-05	0	0	0	0.047	0.484	0.009	0.008	79.607			1.125	5470
96	3.3e-05	0	0	0	0.135	0.482	0.007	0.006	62.999			1.16667	3300
97	3.04e-05	0	0	0	0.409	0.485	0.007	0.006	117.601			1.16667	3040
98	3.35e-05	0	0	0	0.23	0.489	0.007	0.006	47.878			1.16667	3350
99	6.79e-05	0	0	0	1.58	0.557	0.01	0.008	71.519			1.25	6790
100	7.37e-05	0	0	0	1.488	0.558	0.011	0.009	91.753			1.22222	7370
101	4.96e-05	0	0	0	1.204	0.557	0.008	0.008	39.833			1	4960
102	4.68e-05	0	0	0	0.644	0.557	0.009	0.007	111.851			1.28571	4680
103	4.76e-05	0	0	0	0.732	0.557	0.009	0.007	115.11			1.28571	4760
104	5.65e-05	0	0	0	1.3	0.558	0.009	0.008	91.684			1.125	5650
105	6.45e-05	0	0	0	1.396	0.559	0.01	0.008	62.133			1.25	6450
106	5.85e-05	0	0	0	0.924	0.56	0.009	0.008	9.172			1.125	5850
107	4.91e-05	0	0	0	1.113	0.559	0.009	0.007	152.086			1.28571	4910
108	1.48e-05	0	0	0	0.553	0.559	0.005	0.004	19.882			1.25	1480
109	5.18e-05	0	0	0	0.829	0.563	0.009	0.008	36.805			1.125	5180
110	4.66e-05	0	0	0	0.277	0.565	0.008	0.008	125.85			1	4660
111	4.78e-05	0	0	0	1.018	0.564	0.008	0.007	2.181			1.14286	4780
112	3.78e-05	0	0	0	0.464	0.565	0.007	0.007	98.371			1	3780
113	4.76e-05	0	0	0	0.079	0.566	0.008	0.007	120.245			1.14286	4760
114	3.74e-05	0	0	0	0.365	0.567	0.008	0.006	113.87			1.33333	3740
115	5.59e-05	0	0	0	0.173	0.57	0.009	0.008	49.63			1.125	5590
116	6.22e-05	0	0	0	1.626	0.635	0.009	0.008	26.155			1.125	6220
117	3.4e-05	0	0	0	1.15	0.635	0.007	0.006	69.423			1.16667	3400
118	6.96e-05	0	0	0	1.061	0.637	0.01	0.009	153.908			1.11111	6960
119	6.42e-05	0	0	0	1.53	0.638	0.01	0.008	122.902			1.25	6420
120	6.13e-05	0	0	0	1.352	0.639	0.01	0.008	161.562			1.25	6130
121	4.94e-05	0	0	0	0.13	0.639	0.008	0.008	164.079			1	4940
122	5e-05	0	0	0	1.247	0.641	0.008	0.008	37.077			1	5000
123	5.13e-05	0	0	0	0.973	0.642	0.008	0.008	10.285			1	5130
124	4.78e-05	0	0	0	1.44	0.641	0.008	0.007	23.386			1.14286	4780
125	3.7e-05	0	0	0	0.599	0.645	0.008	0.006	71.324			1.33333	3700
126	4.51e-05	0	0	0	0.038	0.646	0.008	0.007	165.68			1.14286	4510
127	6.16e-05	0	0	0	0.315	0.647	0.01	0.008	26.652			1.25	6160
128	4.95e-05	0	0	0	0.411	0.647	0.009	0.007	126.206			1.28571	4950
129	4.21e-05	0	0	0	0.218	0.648	0.007	0.007	175.912			1	4210
130	4.78e-05	0	0	0	0.502	0.651	0.008	0.007	20.946			1.14286	4780
131	5.63e-05	0	0	0	1.583	0.716	0.009	0.008	165.633			1.125	5630
132	6.83e-05	0	0	0	1.675	0.718	0.01	0.009	31.309			1.11111	6830
133	4.59e-05	0	0	0	0.919	0.717	0.008	0.007	173.332			1.14286	4590
134	6.26e-05	0	0	0	1.488	0.718	0.01	0.008	165.545			1.25	6260
135	5.99e-05	0	0	0	1.394	0.719	0.009	0.008	131.207			1.125	5990
136	5.51e-05	0	0	0	0.834	0.719	0.009	0.008	133.736			1.125	5510
137	7.87e-05	0	0	0	0.738	0.721	0.012	0.008	12.966			1.5	7870
138	5.42e-05	0	0	0	1.018	0.722	0.009	0.008	138.767			1.125	5420
139	5.55e-05	0	0	0	1.208	0.722	0.009	0.008	172.082			1.125	5550
140	5.86e-05	0	0	0	1.295	0.723	0.009	0.008	146.364			1.125	5860
141	6.08e-05	0	0	0	1.112	0.723	0.009	0.008	46.764			1.125	6080
142	2.63e-05	0	0	0	0.641	0.724	0.006	0.005	21.201			1.2	2630
143	3.27e-05	0	0	0	0.178	0.724	0.007	0.006	84.37			1.16667	3270
144	5.37e-05	0	0	0	0.267	0.726	0.008	0.008	38.299			1	5370
145	3.94e-05	0	0	0	0.556	0.729	0.007	0.007	153.811			1	3940
146	2.53e-05	0	0	0	0.364	0.728	0.006	0.005	129.1			1.2	2530
147	2.73e-05	0	0	0	0.458	0.73	0.006	0.005	134.428			1.2	2730
148	4.37e-05	0	0	0	0.085	0.734	0.008	0.007	125.406			1.14286	4370
149	3.22e-05	0	0	0	1.439	0.791	0.007	0.006	115.322			1.16667	3220
150	5.24e-05	0	0	0	1.251	0.797	0.009	0.008	168.879			1.125	5240
151	5.46e-05	0	0	0	1.159	0.799	0.008	0.008	29.302			1	5460
152	7.09e-05	0	0	0	1.631	0.8	0.01	0.009	25.956			1.11111	7090
153	5.82e-05	0	0	0	0.973	0.799	0.009	0.008	7.665			1.125	5820
154	5.43e-05	0	0	0	0.881	0.8	0.009	0.008	49.35			1.125	5430
155	4.8e-05	0	0	0	1.537	0.8	0.008	0.007	174.499			1.14286	4800
156	4.71e-05	0	0	0	1.347	0.801	0.008	0.007	51.929			1.14286	4710
157	5.45e-05	0	0	0	0.691	0.802	0.009	0.008	140.665			1.125	5450
158	4.46e-05	0	0	0	1.067	0.803	0.008	0.007	98.452			1.14286	4460
159	3.92e-05	0	0	0	0.604	0.804	0.007	0.007	105.072			1	3920
160	7.32e-05	0	0	0	0.228	0.806	0.01	0.009	17.394			1.11111	7320
161	5.29e-05	0	0	0	0.79	0.808	0.008	0.008	5.299			1	5290
162	4.65e-05	0	0	0	0.504	0.808	0.009	0.007	14.134			1.28571	4650
163	3.47e-05	0	0	0	0.406	0.808	0.007	0.006	27.548			1.16667	3470
164	2.16e-05	0	0	0	0.137	0.812	0.006	0.005	36.102			1.2	2160
165	4.7e-05	0	0	0	1.582	0.872	0.008	0.007	98.745			1.14286	4700
166	3.23e-05	0	0	0	1.485	0.878	0.007	0.006	12.043			1.16667	3230
167	4.7e-05	0	0	0	1.301	0.88	0.008	0.008	83.486			1	4700
168	2.99e-05	0	0	0	1.393	0.88	0.007	0.006	49.987			1.16667	2990
169	5.54e-05	0	0	0	1.677	0.881	0.009	0.008	0.456			1.125	5540
170	5.55e-05	0	0	0	0.839	0.884	0.009	0.008	158.668			1.125	5550
171	6.93e-05	0	0	0	1.112	0.885	0.01	0.009	159.91			1.11111	6930
172	4.8e-05	0	0	0	0.265	0.885	0.008	0.007	40.639			1.14286	4800
173	4.02e-05	0	0	0	1.21	0.885	0.008	0.006	69.031			1.33333	4020
174	3.27e-05	0	0	0	0.739	0.885	0.007	0.006	110.099			1.16667	3270
175	4.29e-05	0	0	0	0.925	0.886	0.008	0.007	61.046			1.14286	4290
176	4.9e-05	0	0	0	0.461	0.887	0.008	0.008	62.685			1	4900
177	3.38e-05	0	0	0	0.55	0.887	0.007	0.006	93.074			1.16667	3380
178	3.99e-05	0	0	0	1.023	0.887	0.008	0.007	150.756			1.14286	3990
179	2.96e-05	0	0	0	0.823	0.887	0.006	0.006	143.763			1	2960
180	4.41e-05	0	0	0	0.644	0.889	0.008	0.007	163.305			1.14286	4410
181	4.94e-05	0	0	0	0.36	0.89	0.009	0.007	13.415			1.28571	4940
182	1.78e-05	0	0	0	0.083	0.893	0.005	0.004	109.683			1.25	1780
183	4.71e-05	0	0	0	0.172	0.895	0.008	0.008	27.021			1	4710
184	4.57e-05	0	0	0	1.154	0.959	0.008	0.007	123.305			1.14286	4570
185	4.01e-05	0	0	0	1.627	0.958	0.007	0.007	11.161			1	4010
186	3.64e-05	0	0	0	1.537	0.962	0.007	0.006	123.059			1.16667	3640
187	4.77e-05	0	0	0	1.342	0.964	0.008	0.008	36.901			1	4770
188	6.57e-05	0	0	0	1.256	0.966	0.01	0.009	26.516			1.11111	6570
189	4.55e-05	0	0	0	1.067	0.969	0.009	0.006	69.978			1.5	4550
190	5.29e-05	0	0	0	0.222	0.967	0.009	0.008	55.252			1.125	5290
191	5.74e-05	0	0	0	0.879	0.968	0.009	0.008	30.582			1.125	5740
192	5.47e-05	0	0	0	0.504	0.968	0.009	0.008	150.714			1.125	5470
193	5.29e-05	0	0	0	1.44	0.969	0.009	0.008	125.604			1.125	5290
194	3.45e-05	0	0	0	0.966	0.969	0.007	0.006	161.581			1.16667	3450
195	5.46e-05	0	0	0	0.133	0.971	0.008	0.008	179.005			1	5460
196	5.39e-05	0	0	0	0.599	0.971	0.008	0.008	56.019			1	5390
197	6.42e-05	0	0	0	0.317	0.973	0.009	0.009	31.402			1	6420
198	3.41e-05	0	0	0	0.04	0.972	0.007	0.007	36.821			1	3410
199	4.64e-05	0	0	0	0.41	0.975	0.008	0.007	33.84			1.14286	4640
200	7.85e-05	0	0	0	1.67	1.041	0.01	0.01	134.034			1	7850
201	5.92e-05	0	0	0	1.302	1.042	0.009	0.008	46.705			1.125	5920
202	4.96e-05	0	0	0	1.401	1.042	0.008	0.008	2.297			1	4960
203	5.52e-05	0	0	0	1.49	1.042	0.009	0.008	40.434			1.125	5520
204	6.19e-05	0	0	0	1.586	1.044	0.01	0.008	122.329			1.25	6190
205	4.36e-05	0	0	0	0.831	1.043	0.008	0.007	43.044			1.14286	4360
206	5.04e-05	0	0	0	0.745	1.043	0.008	0.008	10.07			1	5040
207	5.28e-05	0	0	0	1.113	1.044	0.009	0.008	47.836			1.125	5280
208	3.01e-05	0	0	0	0.643	1.046	0.007	0.006	31.469			1.16667	3010
209	6.09e-05	0	0	0	0.553	1.049	0.009	0.008	61.416			1.125	6090
210	2.64e-05	0	0	0	0.364	1.049	0.006	0.005	32.553			1.2	2640
211	4.41e-05	0	0	0	0.175	1.053	0.008	0.007	40.518			1.14286	4410
212	4.36e-05	0	0	0	0.269	1.054	0.008	0.007	22.464			1.14286	4360
213	4.1e-05	0	0	0	0.082	1.056	0.007	0.007	167.965			1	4100
214	2.72e-05	0	0	0	0.181	1.056	0.006	0.006	60.212			1	2720
215	1.87e-05	0	0	0	0.97	1.066	0.006	0.004	60.445			1.5	1870

## Sheet: Fig_1_d
	T24				T48
points	area of spheroid (um^2)	area of thresholded PI	% dead T-24		area of spheroid	area of thresholded PI	% dead T-48
1	15959.5	227.727	1.4269		13388.2	823.453	6.151
2	15927.4	325.325	2.0425		9992.12	463.482	4.638
3	6555.93	0	0		6437.63	147.452	2.29
4	4991.84	0	0		6874.07	147.875	2.151
5	8213.82	33.8	0.4115		9371.05	0	0
6	15248.9	258.993	1.6984		9743.69	530.238	5.442
7	13746	200	1.455		11726.9	547.56	4.669
8	9672.29	104	1.0752		10013.7	205.335	2.051
9	7892.72	0	0		9446.25	12.675	0.134
10	7403.47	41.828	0.565		7980.6	207.448	2.599
11	7015.19	40.56	0.5782		8669.28	172.38	1.988
12	7444.87	216.32	2.9056		8165.23	226.037	2.768
13	7314.32	115.343	1.5769		9832.42	122.525	1.246
14	7007.59	133.087	1.8992		7365.86	110.695	1.503
15	14443.6	18.168	0.1258		13261.4	457.145	3.447
16	17519	309.27	1.7653		16484.3	894.432	5.426
17	21523.8	243.36	1.1307		14126.7	1022.87	7.241
18	8360.01	165.198	1.9761		8536.61	260.26	3.049
19	16030.1	91.683	0.5719		10455.2	250.965	2.4
20	5213.65	0	0		6987.31	484.185	6.929
21	5838.53	405.177	6.9397		7437.27	211.25	2.84
22	7239.11	412.36	5.6963		9433.16	187.59	1.989
23	6349.75	125.06	1.9695		6926.04	200.688	2.898
24	6142.73	13.52	0.2201		11246.1	269.978	2.401
25	8635.9	0	0		7177.01	136.468	1.901
26	6351.44	40.56	0.6386		6710.99	174.07	2.594
27	16311.9	344.76	2.1136		17947.8	244.205	1.361
28	11684.7	135.2	1.1571		13435.1	123.37	0.918
29	16664.7	212.94	1.2778		12132.5	826.833	6.815
30	5820.78	0	0		6698.31	198.575	2.965
31	7825.12	0	0		7606.69	0	0
32	5207.73	83.232	1.5982		6366.23	34.645	0.544
33	6406.79	245.472	3.8314		7836.95	242.515	3.095
34	5690.65	0	0		7572.89	125.06	1.651
35	7049.84	228.15	3.2362		10279	111.54	1.085
36	7784.56	0	0		10587	242.938	2.295
37	11155.3	212.095	1.9013		10429	70.98	0.681
38	4728.62	150.41	3.1808		6661.14	348.14	5.226
39	6931.96	71.403	1.0301		6481.99	293.637	4.53
40	6536.92	302.933	4.6342		8056.23	174.07	2.161
41	8281	73.938	0.8929		8760.54	121.257	1.384
42	14876.2	335.465	2.255		14175.7	203.223	1.434
43	9976.92	444.47	4.455		8485.49	423.345	4.989
44	9295	284.765	3.0636		8553.09	115.343	1.349
45	7473.6	356.59	4.7713		7962.86	250.542	3.146
46	11534.2	0	0		9820.17	424.613	4.324
47	8257.34	195.618	2.369		8229.45	339.268	4.123
48	10077.9	97.598	0.9684		8052.01	278.005	3.453
49	10345.8	56.192	0.5431		9554.42	274.625	2.874
50	9594.55	200.265	2.0873		7488.81	415.318	5.546
51	7869.06	50.278	0.6389		6772.68	180.408	2.664
52	4038.26	100.132	2.4796		4460.33	158.86	3.562
		average	1.63757			average	2.94075
		std dev	1.58992			std dev	1.81295

## Sheet: Fig_2_c
x_no_sph	y_no_sph		x_OVA	y_OVA
0.997674	0.100531		1.47718	0.0514403
2.23143	0.0679083		3.45827	0.049575
3.92281	0.0523475		5.56811	0.0453966
6.02542	0.0435735		8.01582	0.0371341
8.5805	0.0355197		11.0265	0.0300403
11.6649	0.0298184		14.836	0.0233068
15.4006	0.0242897		19.2021	0.0225119
19.9762	0.0198629		24.1289	0.0184765
26.2307	0.0133788		30.5873	0.0133237
75.0648	0.00110859		77.0632	0.00117024

## Sheet: Fig_2_d
x_OVA	y_OVA	err_OVA		x_no_sph	y_no_sph	err_no_sph
1	43.5679	5.3564		1	38.679	5.05552
2	124.339	17.2067		2	110.187	16.5218
3	233.625	33.5738		3	205.557	33.2884
4	367.688	53.8856		4	312.959	52.0332
5	517.394	78.2073		5	438.965	75.6009
6	659.403	98.6172		6	562.011	98.51
7	833.692	126.541		7	696.876	124.282
8	1013.83	161.298		8	860.365	157.296
9	1190.5	196.167		9	1020.39	190.122
10	1330.95	222.479		10	1171.47	220.6
11	1489.64	249.567		11	1331.67	254.319
12	1650.84	273.909		12	1492.82	289.02
13	1833.45	308.821		13	1682.34	331.295
14	2028.75	349.205		14	1815.31	362.154
15	2153.88	373.916		15	1982.26	402.058
16	2326.96	410.089		16	2169.44	446.103
17	2459.66	440.066		17	2302.32	483.273
18	2530.73	470.376		18	2446.08	525.872
19	2695.86	504.719		19	2536.64	559.575
20	2855.49	549.464		20	2656.24	603.519
21	2855.48	548.48		21	2788.15	653.509
22	2933.26	588.948		22	2944.66	704.43
23	3073.75	635.246		23	3066.76	734.822
24	3164.7	589.085		24	3182.83	784.193
25	3332.67	630.184		25	3297.23	829.812
26	3535.09	681.515		26	3403.75	873.669
27	3345.81	624.787		27	3439.07	890.869
28	3535.1	678.048		28	3562.24	934.028
29	3662.27	742.962		29	3648.75	957.909
30	3772.65	787.749		30	3713.97	975.383
31	3845.89	819.154		31	3795.43	1006.18
32	3927.78	847.75		32	3853.78	1018.93
33	4100.95	918.848		33	3852.45	1018.11
34	4283.46	981.327		34	4040.11	1074.76
35	4350.46	1042.18		35	4020.36	1072.53
36	4549.49	1091.38		36	4092.56	1105.86
37	4810.45	1138.7		37	4120.26	1146.37
38	4893.43	1215.94		38	4183.75	1178.79
39	5033.14	1274.38		39	4335.6	1229.8
40	4698.29	1141.2		40	4328.64	1258.01
41	4887.24	1188.87		41	4412.45	1298.12
42	4822.58	1141.1		42	4470.41	1315.08
43	4912.74	1195.15		43	4399.26	1302.26
44	5024.1	1265.69		44	4318.94	1302.08
45	5099.02	1297.44		45	4354.05	1304.17
46	4967.66	1326.3		46	4361.62	1319.02
47	5146.62	1411.58		47	4244.47	1317.03
48	5342.17	1454.18		48	4283.61	1343.05
49	5621.84	1535.82		49	4250.61	1347.16
50	5728.15	1569.32		50	4245.31	1337.95

## Sheet: Fig_2_i
x_on	y_on	err_on		x_off	y_off	err_off
1	23.4475	6.97484		1	35.8807	6.39411
2	48.1726	15.4716		2	91.6453	19.4261
3	76.0998	28.4099		3	171.231	40.9102
4	99.3921	34.3081		4	267.793	68.0133
5	126.61	44.3586		5	382.511	100.075
6	151.856	52.8899		6	509.15	133.417
7	172.766	57.2649		7	647.025	171.594
8	196.289	68.9932		8	786.978	196.264
9	221.537	85.4912		9	940.886	237.676
10	247.038	97.2023		10	1100.23	282.287
11	263.505	103.788		11	1258.14	324.94
12	289.981	123.315		12	1426.52	370.364
13	311.353	136.849		13	1594.27	419.269
14	323.156	105.328		14	1767.52	467.715
15	343.133	113.868		15	1949.83	520.454
16	364.88	120.636		16	2115.97	565.905
17	386.441	128.194		17	2277.93	593.125
18	409.655	136.951		18	2450.93	644.722
19	432.309	148.13		19	2644.93	700.951
20	457.188	156.778		20	2767.47	748.724

## Sheet: Fig_2_g
duplicates	n_tot	experiment	v	v_std	alpha	alpha_std	state
1	23	20191123 : exp_01	2.69294		1.1482		in gel
5	345	20191123 : exp_02	4.27765	1.66608	1.43934	0.195047	in gel
3	70	20191123 : exp_03	5.35277	2.76756	1.2913	0.297464	in gel
12	469	20191123 : exp_04	4.50614	1.88466	1.41415	0.472035	in gel
3	389	20191123 : exp_06	3.67649	1.61013	1.20119	0.300787	in gel
3	82	20191123 : exp_07	6.87541	1.26738	1.1641	0.374407	in gel
1	23	20191123 : exp_09	2.32046		1.53861		in gel
3	292	20191123 : exp_10	6.49763	3.28115	1.22227	0.114446	in gel
2	40	20191123 : exp_12	4.81936	1.68822	1.66267	0.188546	in gel
3	262	20191123 : exp_16	4.73037	0.530598	1.36664	0.0574746	in gel
1	69	20191123 : exp_17	3.39356		1.19797		in gel
14	806	20191123 : exp_18	3.87859	2.78452	1.46101	0.209792	in gel
2	20	20191123 : exp_20	7.18777	4.22017	1.56645		in gel
3	318	20191123 : exp_22	3.11848	0.819495	1.30055	0.172113	in gel
6	245	20191123 : exp_24	2.72624	0.973987	1.39981	0.160523	in gel
3	165	20191123 : exp_25	3.29602	1.58678	1.39553	0.116739	in gel
14	578	20191123 : exp_28	3.63361	1.28273	1.37636	0.359791	in gel
14	779	20191123 : exp_29	4.34164	1.90897	1.61795	0.116193	in gel
4	107	20191123 : exp_30	4.07191	0.187916	1.41222	0.230763	in gel
43	2384	20191123 : exp_31	4.11767	2.51232	1.44506	0.232932	in gel
22	942	20191123 : exp_34	3.32204	1.23925	1.22512	0.263182	in gel
7	250	20191123 : exp_35	3.77962	0.986118	1.43187	0.235694	in gel
25	1540	20191122 : exp_01	3.35869	1.29716	1.36329	0.215368	in gel
4	180	20191122 : exp_05	3.68213	1.21909	1.35121	0.421722	in gel
3	115	20191122 : exp_06	2.58494	1.54797	1.47019	0.0541411	in gel
12	961	20191122 : exp_08	4.98782	2.73973	1.54995	0.242629	in gel
27	1220	20191122 : exp_10	3.75871	2.3156	1.34135	0.4198	in gel
45	2211	20191122 : exp_11	4.76908	2.19894	1.42135	0.243566	in gel
11	544	20191122 : exp_12	6.21184	2.10905	1.30021	0.360662	in gel
3	105	20191122 : exp_13	5.21215	0.870222	1.08772	0.595906	in gel
39	2147	20191122 : exp_14	5.85276	2.58613	1.37026	0.264556	in gel
1	5	20191122 : exp_15	10.9547				in gel
6	412	20191122 : exp_17	4.02177	1.42381	1.1672	0.210027	in gel
49	3973	20191122 : exp_19	3.86676	1.50362	1.19588	0.303925	in gel
1	26	20191122 : exp_20	1.56222		2.73613		in gel
23	998	20191122 : exp_21	4.5057	1.17263	1.16245	0.380981	in gel
37	1596	20191122 : exp_24	4.12968	1.71318	1.41841	0.224338	in gel
29	883	20191122 : exp_30	5.31959	1.76045	1.48434	0.381662	in gel
29	983	20191122 : exp_33	5.91191	2.10678	1.49678	0.181713	in gel
66	2249	20191122 : exp_34	5.49551	2.12274	1.5368	0.227339	in gel
116	4842	20191122 : exp_35	5.55208	2.44134	1.42892	0.304189	in gel
17	1010	20191122 : exp_36	4.52287	2.63387	1.4815	0.263691	in gel
12	542	20191017 : exp_01	5.33554	2.23815	1.56111	0.200212	in gel
4	129	20191017 : exp_03	7.23371	2.98876	1.61192	0.124063	in gel
10	506	20191017 : exp_05	4.63878	1.76621	1.52113	0.154659	in gel
39	1356	20191017 : exp_07	5.38488	2.47204	1.51847	0.239917	in gel
5	147	20191017 : exp_09	8.43343	1.05816	1.71131	0.100987	in gel
2	52	20191017 : exp_10	7.05238	1.62096	1.72904	0.0627747	in gel
97	3340	20191017 : exp_11	5.51505	1.89745	1.54009	0.228136	in gel
19	706	20191017 : exp_13	6.58114	2.57697	1.65836	0.137737	in gel
4	202	20191017 : exp_14	4.60384	1.14453	1.44468	0.387926	in gel
52	2496	20191017 : exp_15	5.28002	3.12198	1.46389	0.230788	in gel
1	3	20191017 : exp_16	3.78825				in gel
88	3548	20191017 : exp_20	5.71171	1.81678	1.49177	0.253559	in gel
1	10	20191123 : exp_01	1.14585		0.823808		on spheroid
5	365	20191123 : exp_02	2.93363	1.54544	1.33292	0.391923	on spheroid
3	12	20191123 : exp_03	4.36953	3.48956			on spheroid
12	846	20191123 : exp_04	2.76689	1.04259	1.20184	0.290579	on spheroid
3	261	20191123 : exp_06	1.7067	1.09182	0.959509	0.328196	on spheroid
3	565	20191123 : exp_07	1.89796	0.457819	1.39236	0.00205951	on spheroid
1	79	20191123 : exp_09	0.979053		0.808124		on spheroid
3	318	20191123 : exp_10	1.34526	0.394726	1.24721	0.502193	on spheroid
2	77	20191123 : exp_12	3.20544	1.62026	0.978676	0.0835832	on spheroid
3	402	20191123 : exp_16	2.43385	0.621741	0.886072	0.252928	on spheroid
1	91	20191123 : exp_17	4.04131		0.952098		on spheroid
14	901	20191123 : exp_18	2.71742	1.33791	1.10889	0.220833	on spheroid
2	28	20191123 : exp_20	1.49678	1.30029	0.615337	0.261659	on spheroid
3	129	20191123 : exp_22	2.20702	0.791334	1.40625	0.789052	on spheroid
6	551	20191123 : exp_24	3.06803	1.8506	0.955503	0.306326	on spheroid
3	749	20191123 : exp_25	1.2635	0.648242	0.806309	0.433239	on spheroid
14	1837	20191123 : exp_28	1.79789	0.976776	1.04655	0.314546	on spheroid
14	1301	20191123 : exp_29	2.84093	0.801152	0.956899	0.346703	on spheroid
4	288	20191123 : exp_30	3.57628	2.22951	0.887727	0.167888	on spheroid
43	2374	20191123 : exp_31	3.6705	2.83167	1.10397	0.378115	on spheroid
22	1605	20191123 : exp_34	2.66617	1.81495	1.11165	0.335321	on spheroid
7	1194	20191123 : exp_35	1.73938	0.582843	0.911698	0.264949	on spheroid
25	1636	20191122 : exp_01	2.791	1.28958	0.889638	0.397127	on spheroid
4	119	20191122 : exp_05	4.43572	2.21931	1.35522	0.48082	on spheroid
3	120	20191122 : exp_06	3.8324	1.47645	1.08098	0.469114	on spheroid
12	933	20191122 : exp_08	3.35993	1.58032	0.829095	0.435199	on spheroid
27	2369	20191122 : exp_10	3.1581	1.82976	1.03511	0.32829	on spheroid
45	2910	20191122 : exp_11	3.58629	1.76994	0.989923	0.356174	on spheroid
11	1483	20191122 : exp_12	2.899	1.3977	0.906052	0.385852	on spheroid
3	50	20191122 : exp_13	4.03195	1.81828	1.45911	0.483899	on spheroid
39	2343	20191122 : exp_14	4.06254	1.71188	0.922865	0.374189	on spheroid
1	330	20191122 : exp_15	1.27314		0.828836		on spheroid
6	807	20191122 : exp_17	2.2724	1.30749	0.776173	0.120035	on spheroid
49	3236	20191122 : exp_19	4.05587	1.93524	1.14495	0.20115	on spheroid
1	540	20191122 : exp_20	0.75126		0.885409		on spheroid
23	1791	20191122 : exp_21	4.29941	2.69444	1.13476	0.240822	on spheroid
37	2810	20191122 : exp_24	3.6365	1.8876	1.06984	0.341696	on spheroid
29	2135	20191122 : exp_30	3.52826	1.8995	0.83908	0.405635	on spheroid
29	2305	20191122 : exp_33	3.73033	2.07676	1.05136	0.397871	on spheroid
66	4751	20191122 : exp_34	3.70829	1.3166	0.99665	0.303019	on spheroid
116	6538	20191122 : exp_35	4.28842	2.83527	0.977636	0.397757	on spheroid
17	1068	20191122 : exp_36	4.05948	2.41021	0.791528	0.396029	on spheroid
12	664	20191017 : exp_01	1.76114	0.430943	1.0478	0.314252	on spheroid
4	180	20191017 : exp_03	2.41342	0.870494	0.661163	0.21304	on spheroid
10	1518	20191017 : exp_05	3.509	2.75042	0.933222	0.392651	on spheroid
39	2979	20191017 : exp_07	3.14921	2.16299	0.996208	0.328816	on spheroid
5	116	20191017 : exp_09	2.70341	2.31057	1.04206	0.12383	on spheroid
2	83	20191017 : exp_10	1.92217	0.487862	1.18731	0.244554	on spheroid
97	7301	20191017 : exp_11	2.79666	1.44873	0.943719	0.395435	on spheroid
19	803	20191017 : exp_13	2.57052	1.61553	1.15986	0.197118	on spheroid
4	1125	20191017 : exp_14	2.25294	1.82787	1.02287	0.565242	on spheroid
52	2012	20191017 : exp_15	3.80327	1.8442	0.914366	0.348509	on spheroid
1	197	20191017 : exp_16	1.89081		1.09637		on spheroid
88	4764	20191017 : exp_20	3.47327	2.38598	0.897929	0.345995	on spheroid

## Sheet: Fig_3_b_i
time	20200602 : 11	20200602 : 20	20200602 : 28	20200602 : 29	20200602 : 3	20200602 : 30	20200602 : 31	20200602 : 32	20200602 : 33	20200602 : 34	20200602 : 40	20200602 : 43	20200602 : 46	20200602 : 49	20200602 : 50	20200602 : 51	20200602 : 54	20200602 : 59	20200602 : 6	20200602 : 60	20200602 : 62	20200602 : 7	20200602 : 9	20200623 : 12	20200623 : 13	20200623 : 17	20200623 : 19	20200623 : 20	20200623 : 25	20200623 : 27	20200623 : 29	20200623 : 3	20200623 : 30	20200623 : 31	20200623 : 34	20200623 : 35	20200623 : 36	20200623 : 37	20200623 : 38	20200623 : 5	20200623 : 8
2	0	0	0	0	0	0	0	0	0	0	0	0	0	0	0	0	0	0	0	0	0	0	0	0	0	0	0	0	0	0	0	0	0	0	0	0	0	0	0	0	0
4	0	0	0	0	0	0	0	0	0	0	0	0	0	0	0	0	0	0	0	0	0	0	0	0	0	0	0	0	0	0	0	0	0	0	0	0	0	0	0	0	0
6	0	0	0	0	0	0	0	0	0	0	0	0	0	0	0	0	0	0	0	0	0	0	0	0	0	0	0	0	0	0	0	0	0	0	0	0	0	0	0	0	0
8	0	0	0	0	0	0	0	0	0	0	0	0	0	0	0	0	0	0	0	0	0	0	0	0	0	0	0	0	0	0	0	0	0	0	0	0	0	0	0	0	0
10	0.133333	0	0	0	0	0	0	0	0	0	0	0	0	0	0	0	0	0	0	0.4	0	0	0	0	0	0	0	0	0	0	0	0	0.6	0	0	0	0	0	0.133333	0	0
12	0.0666667	0	0	0	0	0	0	0	0	0	0	0	0	0	0	0	0	0	0	0.533333	0	0	0	0	0	0	0	0	0	0	0	0	0.6	0	0	0	0	0	0.2	0	0
14	0	0	0	0	0	0	0	0	0	0	0	0	0	0	0	0	0	0	0	0.6	0	0	0	0	0	0	0	0	0	0	0	0	0.6	0	0	0	0	0	0.133333	0	0
16	0	0	0	0	0	0	0	0	0	0	0	0	0	0	0	0	0.0666667	0	0	0.6	0	0	0	0	0	0	0	0	0	0	0	0	0.6	0	0	0	0	0	0.0666667	0	0
18	0	0	0	0	0	0	0	0	0	0	0	0	0	0	0	0	0.133333	0	0	0.533333	0	0	0	0	0	0	0	0	0	0	0	0	0.6	0	0	0	0	0	0.133333	0	0
20	0	0	0	0	0	0	0	0	0	0	0	0	0	0	0	0	0.2	0	0	0.4	0	0	0	0	0	0	0	0	0	0	0	0	0.6	0	0	0	0	0	0.333333	0	0
22	0	0	0	0	0	0	0	0	0	0	0	0	0	0	0	0	0.133333	0	0	0.2	0	0	0	0	0	0	0	0	0	0	0	0	0.6	0	0	0	0	0	0.666667	0	0
24	0	0	0	0	0	0	0	0	0	0	0	0	0	0	0	0	0.0666667	0	0	0.133333	0	0	0	0	0	0	0	0	0	0	0	0	0.6	0	0	0	0	0	0.733333	0	0
26	0	0	0	0	0	0	0	0	0	0	0	0	0	0	0	0	0	0	0	0.133333	0	0	0	0	0	0	0	0	0	0	0	0	0.6	0	0	0	0	0	0.666667	0	0
28	0	0	0	0	0	0	0	0	0	0	0	0	0	0	0	0	0	0	0	0.2	0	0	0	0	0	0	0	0	0	0	0	0	0.6	0	0	0	0	0	0.333333	0	0
30	0	0	0	0	0	0	0	0	0	0	0	0	0	0	0	0	0	0	0	0.133333	0	0	0	0	0	0	0	0	0	0	0	0	0.6	0	0	0	0	0	0.133333	0	0
32	0	0	0	0.0666667	0	0	0	0	0	0	0	0	0	0	0	0	0	0	0	0.0666667	0	0	0	0	0	0	0	0	0	0	0	0	0.6	0	0	0	0	0	0	0	0
34	0	0	0	0.133333	0	0	0	0	0	0	0	0	0	0	0	0	0	0	0	0.0666667	0	0	0	0	0	0	0	0	0	0	0	0	0.6	0	0	0	0	0	0	0	0
36	0	0	0	0.266667	0	0	0	0	0	0	0	0	0	0	0	0	0	0	0	0.2	0	0	0	0	0	0	0	0	0	0	0	0	0.6	0	0	0	0	0	0	0	0
38	0	0	0	0.266667	0	0	0	0	0	0	0	0	0	0	0	0	0	0	0	0.333333	0	0	0	0	0	0	0	0	0	0	0	0	0.6	0	0	0	0	0	0	0	0
40	0	0	0	0.266667	0	0	0	0	0	0	0	0	0	0	0	0	0	0	0	0.333333	0	0	0	0	0	0	0	0	0	0	0	0	0.6	0	0	0	0	0	0	0	0
42	0	0	0	0.133333	0	0	0	0	0	0	0	0	0	0	0	0	0	0	0	0.333333	0	0	0	0	0	0	0	0	0	0	0	0	0.6	0	0	0	0	0	0	0	0
44	0	0	0	0.0666667	0	0	0	0	0	0	0	0	0	0	0	0	0	0	0	0.4	0	0	0	0	0	0	0	0	0	0	0	0	0.6	0	0	0	0	0	0	0	0
46	0	0	0	0	0	0	0	0	0	0	0	0	0	0	0	0	0	0	0	0.6	0	0	0	0	0	0	0	0	0	0	0	0	0.6	0	0	0	0	0	0.0666667	0	0
48	0	0	0	0	0	0	0	0	0	0	0	0	0	0	0	0	0	0	0	0.666667	0	0	0	0	0	0	0	0	0	0	0	0	0.6	0	0	0	0	0	0.133333	0	0
50	0	0	0	0	0	0	0	0	0	0	0	0	0	0	0	0	0	0	0	0.666667	0	0	0	0	0	0	0	0	0	0	0	0	0.6	0	0	0	0	0	0.266667	0	0
52	0	0	0	0	0	0	0	0	0	0	0	0.0666667	0	0	0	0	0	0	0	0.6	0	0	0	0	0	0	0	0	0	0	0	0	0.6	0	0	0	0	0	0.333333	0	0
54	0	0	0	0	0	0	0	0	0	0	0	0.2	0	0	0	0	0.0666667	0	0	0.6	0	0	0	0	0	0	0	0	0	0	0	0	0.6	0	0	0	0	0	0.466667	0	0
56	0	0	0	0	0	0	0	0	0	0	0	0.4	0	0	0	0	0.2	0	0	0.6	0	0	0	0	0	0	0	0	0	0	0	0	0.6	0	0	0	0	0	0.466667	0	0
58	0	0	0	0	0	0	0	0	0	0	0	0.533333	0	0	0	0	0.333333	0	0	0.6	0	0	0	0	0	0	0	0	0	0	0	0	0.6	0	0	0	0	0	0.4	0	0
60	0	0	0	0	0	0	0	0	0	0	0	0.6	0	0	0	0	0.333333	0	0	0.6	0	0	0	0	0	0	0	0	0	0	0	0	0.6	0	0	0	0	0	0.2	0	0
62	0	0	0	0	0	0	0	0	0	0	0	0.533333	0	0	0	0	0.2	0	0	0.6	0	0	0	0	0	0	0	0	0	0	0	0	0.6	0	0	0	0	0	0.133333	0	0
64	0	0	0	0	0	0	0	0	0	0	0	0.4	0	0	0	0	0.0666667	0	0	0.6	0	0	0	0	0	0	0	0	0	0	0	0	0.6	0	0	0	0	0	0.2	0	0
66	0	0	0	0	0	0	0	0	0	0	0	0.2	0	0	0	0	0	0	0	0.6	0	0	0	0	0	0	0	0	0	0	0	0	0.6	0	0	0	0	0	0.4	0	0
68	0	0	0	0	0	0	0	0	0	0	0	0.0666667	0	0	0	0	0	0	0	0.6	0	0	0	0	0	0	0	0	0	0	0	0	0.6	0	0	0	0	0	0.533333	0	0
70	0	0	0	0	0	0	0	0	0	0	0	0	0	0	0	0	0	0	0	0.6	0	0	0	0	0	0	0	0	0	0	0	0	0.6	0	0	0	0	0	0.6	0	0
72	0	0	0	0	0	0	0	0	0	0	0	0	0	0	0	0	0	0	0	0.6	0	0	0	0	0	0	0	0	0	0.0666667	0	0	0.6	0	0	0	0	0	0.6	0	0
74	0	0	0	0	0	0	0	0	0	0	0	0.0666667	0	0	0	0	0	0	0	0.6	0	0	0	0	0	0	0	0	0	0.133333	0	0	0.6	0	0	0	0	0	0.6	0	0
76	0	0	0	0	0	0	0	0	0	0	0	0.133333	0	0	0	0	0	0	0	0.6	0	0	0	0	0	0	0	0	0	0.2	0	0	0.6	0	0	0	0	0	0.6	0	0
78	0	0	0	0	0	0	0	0	0	0	0	0.2	0	0	0	0	0	0	0	0.6	0	0	0	0	0	0	0	0	0	0.133333	0	0	0.6	0	0	0	0	0	0.533333	0	0
80	0	0	0	0	0	0	0	0	0	0	0	0.133333	0	0	0	0	0	0	0	0.6	0	0	0	0	0	0	0	0	0	0.0666667	0	0	0.6	0	0	0	0	0	0.4	0	0
82	0	0	0	0	0	0	0	0	0	0	0	0.0666667	0	0	0	0	0	0	0	0.6	0	0	0	0	0	0	0	0	0	0	0	0	0.6	0	0	0	0	0	0.2	0	0
84	0	0	0	0	0	0	0	0	0	0	0	0.0666667	0	0	0	0	0	0	0	0.6	0	0	0	0	0	0	0	0	0	0	0	0	0.6	0	0	0	0	0	0.0666667	0	0
86	0	0	0	0	0	0	0	0	0	0	0	0.266667	0	0	0	0	0	0	0	0.6	0	0	0	0	0	0	0	0	0	0	0	0	0.6	0	0	0	0	0	0	0	0
88	0	0	0	0.0666667	0	0	0	0	0	0	0	0.533333	0	0	0	0	0	0	0	0.6	0	0	0	0	0	0	0	0	0	0	0	0	0.6	0	0	0	0	0	0	0	0
90	0	0	0	0.133333	0	0	0	0	0	0	0	0.733333	0	0	0	0	0	0	0	0.6	0	0	0	0	0	0	0	0	0	0	0	0	0.6	0	0	0	0	0	0	0	0
92	0	0	0	0.2	0	0	0	0	0	0	0	0.8	0	0	0	0	0	0	0	0.6	0	0	0	0	0	0	0	0	0	0	0	0	0.6	0	0	0	0	0	0	0	0
94	0	0	0	0.133333	0	0.0666667	0	0	0	0	0	0.8	0	0	0	0	0.0666667	0	0	0.6	0	0	0	0	0	0	0	0	0	0	0	0	0.6	0	0	0	0	0	0	0	0
96	0	0	0	0.0666667	0	0.2	0	0	0	0	0	0.733333	0	0	0	0	0.2	0	0	0.6	0	0	0	0	0	0	0	0	0	0	0	0.133333	0.6	0	0	0	0	0	0	0	0
98	0	0	0	0	0	0.4	0	0	0	0	0	0.533333	0	0	0	0	0.4	0	0	0.6	0	0	0	0	0	0	0	0	0	0.0666667	0	0.4	0.6	0	0	0	0	0	0	0	0
100	0	0	0	0	0	0.466667	0	0	0	0	0	0.266667	0	0	0	0	0.533333	0	0	0.6	0	0	0	0	0	0	0	0	0	0.2	0	0.733333	0.6	0	0	0	0	0	0	0	0
102	0	0	0	0	0	0.4	0	0	0	0	0	0.0666667	0	0	0	0	0.6	0	0	0.6	0	0	0	0	0	0	0	0	0	0.4	0	0.866667	0.6	0	0	0	0	0	0	0	0
104	0	0	0	0	0	0.2	0	0	0	0	0	0	0	0	0	0	0.6	0	0	0.6	0	0	0	0.0666667	0	0	0	0	0	0.533333	0	0.8	0.533333	0	0	0	0	0	0	0	0
106	0	0	0	0	0	0.133333	0	0	0	0	0	0.0666667	0	0	0	0	0.6	0	0	0.6	0	0	0	0.2	0	0	0	0	0	0.533333	0	0.6	0.4	0	0	0	0	0	0	0	0
108	0	0	0	0	0	0.133333	0	0	0	0	0	0.2	0	0	0	0	0.533333	0	0	0.6	0	0	0	0.333333	0	0	0	0	0	0.4	0	0.4	0.2	0	0.0666667	0	0	0	0	0	0
110	0	0	0	0	0	0.2	0	0	0	0	0	0.4	0	0	0	0	0.4	0	0	0.6	0	0	0	0.4	0	0	0	0	0	0.2	0	0.2	0.0666667	0	0.133333	0	0	0	0.0666667	0	0
112	0	0	0	0	0	0.133333	0	0	0	0	0	0.533333	0	0	0	0	0.2	0	0	0.6	0	0	0	0.4	0	0	0	0	0	0.133333	0	0.0666667	0	0	0.2	0	0	0	0.133333	0	0.0666667
114	0	0	0	0	0	0.0666667	0	0	0	0	0	0.6	0	0	0	0	0.0666667	0	0	0.533333	0	0	0	0.466667	0	0	0	0	0	0.133333	0	0	0.0666667	0	0.133333	0	0	0	0.266667	0	0.133333
116	0	0	0	0	0	0	0	0	0	0	0	0.533333	0	0	0	0	0	0	0	0.466667	0	0	0	0.466667	0	0	0	0	0	0.2	0	0	0.133333	0	0.0666667	0	0	0	0.266667	0	0.2
118	0	0	0	0	0	0	0	0	0	0	0	0.4	0	0	0	0	0	0	0	0.4	0	0	0	0.466667	0	0	0	0	0	0.133333	0	0	0.2	0	0	0	0	0	0.266667	0	0.133333
120	0	0	0	0	0	0	0	0	0	0	0	0.2	0	0	0	0	0	0	0	0.466667	0	0	0	0.333333	0	0	0	0	0	0.0666667	0	0	0.133333	0	0	0	0	0	0.2	0	0.0666667
122	0	0	0	0	0	0	0	0	0	0	0	0.0666667	0	0	0	0	0	0	0	0.533333	0	0	0	0.266667	0	0	0	0	0	0	0	0.0666667	0.0666667	0	0.133333	0	0	0	0.2	0	0
124	0	0	0	0	0	0	0	0	0	0	0	0	0	0	0	0	0	0	0	0.6	0	0	0	0.2	0	0	0	0	0	0	0	0.133333	0	0	0.266667	0	0.0666667	0	0.266667	0	0
126	0	0	0	0	0	0	0	0	0	0	0	0	0	0	0	0	0	0	0	0.6	0	0	0	0.2	0	0	0	0.0666667	0	0.0666667	0	0.266667	0	0	0.4	0	0.133333	0	0.266667	0	0
128	0	0	0	0	0	0	0	0	0	0	0	0.0666667	0	0	0	0	0	0	0	0.6	0	0	0	0.2	0	0	0	0.133333	0	0.133333	0	0.266667	0	0	0.266667	0	0.2	0.0666667	0.266667	0	0
130	0	0	0	0.0666667	0	0	0	0	0	0	0	0.2	0	0	0	0	0	0	0	0.6	0	0	0	0.133333	0	0	0	0.2	0	0.2	0	0.4	0	0	0.133333	0	0.133333	0.133333	0.133333	0	0
132	0	0	0	0.2	0	0	0	0	0	0	0	0.4	0	0	0	0	0	0	0	0.6	0	0	0	0.133333	0	0	0	0.133333	0	0.133333	0	0.4	0	0	0	0	0.0666667	0.2	0.133333	0	0
134	0	0	0	0.4	0	0	0	0	0	0	0	0.533333	0	0	0	0	0	0	0	0.6	0	0	0	0.2	0	0	0.0666667	0.133333	0	0.0666667	0	0.466667	0	0	0	0	0	0.133333	0.2	0	0
136	0	0	0	0.466667	0	0	0	0	0	0	0	0.666667	0	0	0	0	0	0	0	0.6	0	0	0	0.4	0	0	0.133333	0.133333	0	0.0666667	0	0.266667	0	0.133333	0	0	0	0.0666667	0.333333	0	0
138	0	0	0	0.4	0	0	0	0	0	0	0	0.8	0	0	0	0	0	0	0	0.6	0	0	0	0.466667	0	0	0.2	0.2	0	0.2	0	0.133333	0	0.266667	0	0	0	0.0666667	0.4	0	0
140	0	0	0	0.2	0	0	0	0	0	0	0	1.06667	0	0	0	0	0	0	0	0.6	0	0	0	0.466667	0	0	0.133333	0.133333	0	0.466667	0	0	0	0.4	0	0	0	0.133333	0.333333	0	0
142	0	0	0	0.0666667	0	0	0	0	0	0	0	1.26667	0	0	0	0	0	0	0	0.6	0	0	0	0.333333	0	0	0.0666667	0.0666667	0	0.6	0	0	0	0.266667	0	0	0.0666667	0.2	0.266667	0	0
144	0	0	0	0.0666667	0	0	0	0	0	0	0	1.33333	0	0	0	0	0	0	0	0.6	0	0	0	0.333333	0	0	0	0	0	0.733333	0	0	0	0.133333	0.133333	0	0.133333	0.133333	0.2	0	0
146	0	0	0	0.2	0	0	0	0	0	0	0	1.06667	0	0	0	0	0	0	0	0.6	0	0	0	0.333333	0	0	0	0	0	0.6	0	0	0	0	0.266667	0	0.2	0.0666667	0.2	0	0
148	0	0	0	0.4	0	0	0	0	0	0	0	0.666667	0	0	0	0	0	0	0	0.6	0	0.0666667	0	0.4	0	0	0	0	0	0.6	0	0	0	0	0.4	0	0.2	0	0.266667	0	0
150	0	0	0	0.533333	0	0	0	0	0	0	0	0.266667	0	0	0	0	0	0	0	0.6	0	0.2	0	0.333333	0	0	0	0.0666667	0	0.466667	0	0	0	0	0.266667	0	0.266667	0	0.4	0	0
152	0	0	0	0.6	0	0	0	0	0	0	0	0.0666667	0	0	0	0	0	0	0	0.6	0	0.4	0	0.266667	0	0	0	0.133333	0	0.466667	0	0	0	0	0.133333	0	0.333333	0	0.6	0	0
154	0	0	0	0.6	0	0	0	0	0	0	0	0	0	0	0	0	0	0	0	0.6	0	0.533333	0	0.2	0	0	0	0.2	0	0.4	0	0	0	0	0.2	0	0.333333	0	0.666667	0	0
156	0	0	0	0.6	0	0	0	0	0	0	0	0	0	0	0	0	0	0	0	0.6	0	0.6	0	0.2	0	0	0	0.133333	0	0.333333	0	0	0	0	0.4	0	0.2	0	0.6	0	0
158	0	0	0	0.6	0	0	0	0	0	0	0	0	0	0	0	0	0	0	0	0.6	0	0.6	0	0.133333	0	0	0	0.133333	0	0.266667	0	0	0	0	0.6	0	0.133333	0	0.533333	0	0
160	0	0	0	0.6	0	0	0	0	0	0	0	0	0	0	0	0	0	0	0	0.6	0	0.6	0	0.133333	0	0	0	0.133333	0	0.133333	0	0	0	0	0.4	0	0.133333	0	0.533333	0	0
162	0	0	0	0.6	0	0	0	0	0	0	0	0	0	0	0	0	0	0	0	0.6	0	0.6	0	0.2	0	0	0	0.2	0	0.133333	0	0	0	0.0666667	0.2	0	0.266667	0	0.533333	0	0
164	0	0	0	0.533333	0	0	0	0	0	0	0	0	0	0	0	0	0	0	0	0.6	0	0.6	0	0.333333	0	0	0	0.133333	0	0.133333	0	0	0	0.133333	0	0	0.266667	0	0.466667	0	0
166	0	0	0	0.4	0	0	0	0	0	0	0	0.0666667	0	0	0	0	0	0	0	0.6	0	0.6	0	0.333333	0	0	0	0.0666667	0	0.266667	0	0	0	0.2	0.0666667	0	0.266667	0	0.533333	0	0
168	0	0	0	0.2	0	0	0	0	0	0	0	0.2	0	0	0	0	0	0	0	0.6	0	0.6	0	0.266667	0	0	0	0.0666667	0	0.266667	0	0	0	0.133333	0.133333	0	0.2	0	0.8	0	0
170	0	0	0	0.0666667	0	0	0	0	0	0	0	0.4	0	0	0	0	0	0	0	0.6	0	0.6	0	0.2	0	0	0	0.133333	0	0.266667	0	0	0	0.0666667	0.2	0	0.2	0	1.06667	0	0
172	0	0	0	0	0	0	0	0	0	0	0	0.466667	0	0	0	0	0	0	0	0.6	0	0.6	0	0.266667	0	0	0	0.2	0	0.133333	0	0	0	0	0.133333	0	0.2	0	1.06667	0	0
174	0	0	0	0	0	0	0	0	0	0	0	0.4	0	0	0	0	0	0	0	0.6	0	0.6	0	0.266667	0	0	0	0.133333	0	0.0666667	0	0	0	0	0.0666667	0	0.133333	0	0.866667	0	0
176	0	0	0	0	0	0	0	0	0	0	0	0.2	0	0	0	0	0	0	0	0.6	0	0.6	0	0.266667	0	0	0	0.133333	0	0.0666667	0	0	0	0	0.133333	0	0.0666667	0	0.533333	0	0
178	0	0	0	0	0	0	0	0	0	0	0	0.0666667	0	0	0	0	0	0	0	0.6	0	0.533333	0	0.2	0	0	0	0.133333	0	0.133333	0	0	0	0	0.266667	0	0	0	0.4	0	0
180	0	0	0	0	0	0	0	0	0	0.0666667	0	0	0	0.0666667	0	0	0	0	0	0.6	0	0.4	0	0.2	0	0	0	0.2	0	0.266667	0	0	0	0	0.533333	0	0.0666667	0	0.266667	0	0
182	0	0	0	0	0	0	0	0	0	0.133333	0	0	0	0.133333	0	0	0	0	0	0.6	0	0.2	0	0.266667	0	0	0	0.133333	0	0.266667	0	0	0	0	0.666667	0	0.133333	0	0.4	0	0
184	0	0	0	0	0	0	0	0	0	0.2	0	0	0	0.2	0	0	0	0	0	0.6	0	0.0666667	0	0.266667	0	0	0	0.0666667	0	0.266667	0	0	0	0	0.8	0	0.2	0	0.466667	0	0
186	0	0	0	0	0	0	0	0	0	0.133333	0	0	0	0.133333	0	0	0	0	0	0.6	0	0	0	0.266667	0	0	0	0	0	0.2	0	0	0	0	0.666667	0	0.2	0	0.666667	0	0
188	0	0	0	0	0	0	0	0	0.0666667	0.0666667	0	0	0	0.0666667	0	0	0	0	0	0.6	0	0	0	0.133333	0	0	0	0	0	0.2	0	0.133333	0.0666667	0	0.4	0	0.2	0	0.6	0	0
190	0	0	0	0.0666667	0	0	0	0	0.2	0	0	0	0	0	0	0	0	0	0	0.6	0	0	0	0.0666667	0	0	0	0	0	0.2	0	0.4	0.2	0	0.133333	0	0.2	0	0.466667	0	0
192	0	0	0	0.2	0	0	0	0	0.333333	0	0	0	0	0	0	0	0	0	0	0.6	0	0	0	0	0	0	0	0	0	0.133333	0	0.8	0.4	0	0	0	0.133333	0	0.2	0	0
194	0	0	0	0.4	0	0	0	0	0.333333	0	0	0	0	0	0	0	0	0	0	0.666667	0	0	0	0	0	0	0	0	0	0.0666667	0	1.06667	0.533333	0	0	0	0.0666667	0	0.0666667	0	0
196	0	0	0	0.466667	0	0	0	0	0.2	0	0	0	0	0	0	0	0.0666667	0	0	0.733333	0	0	0	0	0	0	0	0	0	0	0	1.2	0.6	0	0	0	0	0	0	0	0
198	0	0	0	0.4	0	0	0	0	0.0666667	0	0	0	0	0	0	0	0.2	0	0	0.8	0	0.0666667	0	0	0	0	0	0	0	0	0	1.2	0.6	0	0	0	0	0	0	0	0
200	0	0	0	0.2	0	0	0	0	0	0	0	0	0	0	0	0	0.4	0	0	0.733333	0	0.2	0	0	0	0	0	0	0	0	0	1.26667	0.6	0	0	0	0	0	0	0	0
202	0	0	0	0.0666667	0	0	0	0	0	0	0	0	0	0	0	0	0.533333	0	0	0.733333	0	0.4	0	0	0	0	0	0	0	0	0	1.33333	0.6	0	0	0	0	0	0	0	0
204	0	0	0	0	0	0	0	0	0	0	0	0	0	0	0	0	0.6	0	0	0.733333	0	0.533333	0	0	0	0	0	0	0	0	0	1.4	0.6	0	0	0	0	0	0	0	0
206	0	0	0	0	0	0	0	0.0666667	0	0	0	0	0	0	0	0	0.6	0	0	0.8	0	0.6	0	0	0	0	0	0	0	0	0	1.33333	0.6	0	0	0	0	0	0	0	0
208	0	0	0	0	0	0	0	0.2	0	0	0	0	0	0	0	0	0.533333	0	0	0.733333	0	0.6	0	0	0	0	0	0	0	0	0	1.2	0.6	0	0	0	0	0	0	0	0
210	0	0	0	0	0	0	0	0.4	0	0	0	0	0	0	0	0	0.4	0	0	0.666667	0	0.533333	0	0	0	0	0	0	0	0	0	1.06667	0.6	0	0	0	0	0	0	0	0
212	0	0	0	0	0	0	0	0.6	0	0	0	0	0	0	0	0	0.2	0	0	0.6	0	0.4	0	0	0	0	0	0	0	0	0	0.933333	0.6	0	0	0	0	0	0	0	0
214	0	0	0	0	0	0	0	0.733333	0	0	0	0	0	0	0	0	0.0666667	0	0	0.6	0	0.2	0	0	0	0	0	0	0	0	0	0.866667	0.6	0	0	0	0	0	0	0	0
216	0	0	0	0.0666667	0	0	0	0.8	0	0	0	0	0	0	0	0	0	0	0	0.6	0	0.0666667	0	0	0	0	0	0	0	0	0	0.8	0.6	0	0	0	0	0	0	0	0
218	0	0	0	0.133333	0	0	0	0.8	0	0	0	0	0	0	0	0	0	0	0	0.6	0	0.0666667	0	0	0	0	0	0	0	0	0	0.866667	0.6	0	0	0	0	0	0	0	0
220	0	0	0	0.2	0	0	0	0.733333	0	0	0	0	0	0	0	0	0	0	0	0.6	0	0.2	0	0	0	0	0	0	0	0	0	1	0.6	0	0	0	0	0	0	0	0
222	0	0	0	0.133333	0	0	0	0.6	0	0	0	0	0	0	0	0	0	0	0	0.6	0	0.333333	0	0	0	0	0	0	0	0	0	1.06667	0.6	0	0	0	0	0	0	0	0
224	0	0	0	0.133333	0	0	0	0.4	0	0	0	0	0	0	0	0	0	0	0	0.6	0	0.333333	0	0	0	0	0	0	0	0	0	0.933333	0.6	0	0	0	0	0	0	0	0
226	0	0	0	0.133333	0	0	0	0.333333	0	0	0	0	0	0	0	0	0	0	0	0.6	0	0.2	0	0	0	0	0	0	0	0.0666667	0	0.6	0.6	0	0	0	0	0	0	0	0
228	0	0	0	0.2	0	0	0	0.333333	0	0	0	0	0	0	0	0	0.0666667	0	0	0.6	0	0.0666667	0	0	0	0	0	0	0	0.133333	0	0.4	0.6	0	0	0	0	0	0	0	0
230	0	0	0	0.133333	0	0	0	0.333333	0	0	0	0	0	0	0	0	0.2	0	0	0.6	0	0	0	0	0	0	0	0	0	0.2	0	0.4	0.6	0	0	0	0	0	0	0	0
232	0	0	0	0.0666667	0	0	0	0.2	0	0	0	0	0	0	0	0	0.4	0	0	0.6	0	0	0	0	0	0	0	0.0666667	0	0.133333	0	0.666667	0.6	0	0	0	0	0	0	0	0
234	0	0	0	0	0	0	0	0.0666667	0	0	0	0	0	0	0	0	0.533333	0	0	0.6	0	0.0666667	0	0	0	0	0	0.133333	0	0.0666667	0	0.866667	0.6	0	0	0	0	0	0	0	0
236	0	0	0	0	0	0	0	0	0	0	0	0	0	0	0	0	0.6	0	0	0.533333	0	0.2	0	0	0	0	0	0.266667	0	0	0	1.06667	0.6	0	0	0	0	0	0	0	0
238	0	0	0	0.0666667	0	0	0	0	0	0	0	0	0	0	0	0	0.6	0	0	0.4	0	0.4	0	0	0	0	0	0.333333	0	0	0	1.26667	0.6	0	0	0	0	0	0	0	0
240	0	0	0	0.2	0	0	0	0	0	0	0	0	0	0	0	0	0.533333	0	0	0.266667	0	0.533333	0	0.133333	0	0	0	0.466667	0	0	0	1.46667	0.6	0	0	0	0	0	0	0	0
242	0	0	0	0.4	0	0.0666667	0	0	0	0	0	0	0	0	0	0	0.4	0	0	0.266667	0	0.533333	0	0.266667	0	0	0	0.533333	0	0	0	1.6	0.6	0	0	0	0	0	0	0	0
244	0	0	0	0.533333	0	0.133333	0	0	0	0	0	0	0	0	0	0	0.2	0	0	0.4	0	0.4	0	0.466667	0	0	0	0.6	0	0	0	1.46667	0.6	0	0	0	0	0	0	0	0
246	0	0	0	0.533333	0	0.2	0	0	0	0	0	0	0	0	0	0	0.0666667	0	0	0.533333	0	0.2	0	0.466667	0	0	0	0.6	0	0.0666667	0	1.33333	0.6	0	0	0	0	0	0	0	0
248	0	0	0	0.4	0	0.133333	0	0	0	0	0	0	0	0	0	0	0	0	0	0.6	0	0.0666667	0	0.466667	0	0	0	0.6	0	0.2	0	1.2	0.6	0	0	0	0	0	0	0	0
250	0	0	0	0.2	0	0.0666667	0	0	0	0	0	0	0	0	0	0	0	0	0	0.6	0	0	0	0.333333	0	0	0	0.6	0	0.4	0	1.2	0.6	0	0	0	0	0	0	0	0
252	0	0	0	0.0666667	0	0	0	0	0	0	0	0	0	0	0	0	0	0	0	0.6	0	0	0	0.2	0	0	0	0.6	0	0.466667	0	1.13333	0.6	0	0	0	0	0.0666667	0	0	0
254	0	0	0	0	0	0	0	0	0	0	0.0666667	0	0	0	0	0	0	0	0	0.666667	0	0	0	0.0666667	0	0	0	0.6	0	0.4	0	0.933333	0.6	0	0	0	0	0.133333	0	0	0
256	0	0	0	0.0666667	0	0.0666667	0	0	0	0	0.2	0	0	0	0	0	0	0	0	0.8	0	0	0	0	0	0	0	0.6	0	0.266667	0	0.733333	0.6	0	0	0	0	0.2	0	0	0
258	0	0	0	0.2	0	0.2	0	0	0	0	0.4	0	0	0	0	0	0	0	0	1	0	0	0	0	0	0	0	0.6	0	0.266667	0	0.6	0.6	0	0	0	0	0.133333	0	0	0
260	0	0	0	0.4	0	0.333333	0	0	0	0	0.533333	0	0	0	0	0	0	0	0	1.13333	0	0	0	0	0	0	0	0.6	0	0.4	0	0.666667	0.6	0	0	0	0	0.0666667	0	0	0
262	0	0	0	0.533333	0	0.333333	0	0	0	0	0.6	0	0	0	0	0	0	0	0	1.13333	0	0	0	0	0	0	0	0.6	0	0.533333	0	0.733333	0.6	0	0	0	0	0	0	0	0
264	0	0	0	0.6	0	0.266667	0	0	0	0	0.533333	0	0	0	0	0	0	0	0	1	0	0	0	0	0	0	0	0.6	0	0.533333	0	0.8	0.6	0	0	0	0	0	0	0	0
266	0	0	0	0.6	0	0.266667	0	0	0	0	0.4	0	0	0	0	0	0	0	0	0.8	0	0	0	0	0	0	0	0.6	0	0.4	0	0.866667	0.6	0	0	0	0	0	0	0	0
268	0	0	0	0.6	0	0.4	0	0	0	0	0.2	0	0	0	0	0	0	0	0	0.666667	0	0	0	0	0	0	0	0.6	0	0.2	0	1	0.6	0	0	0	0	0	0	0	0
270	0	0	0	0.6	0	0.466667	0	0	0	0	0.0666667	0	0	0	0	0	0	0	0	0.6	0	0	0	0	0	0	0	0.6	0	0.0666667	0	1.26667	0.6	0	0	0	0	0	0	0	0
272	0	0	0	0.6	0	0.4	0	0	0	0	0	0	0	0	0	0	0	0	0	0.6	0	0	0	0	0	0	0	0.6	0	0	0	1.46667	0.6	0	0	0	0	0	0	0	0
274	0	0	0	0.6	0	0.2	0	0	0	0	0	0	0	0	0	0	0	0	0	0.6	0	0	0	0	0	0	0	0.6	0	0	0	1.53333	0.6	0	0	0	0	0	0.0666667	0	0
276	0	0	0	0.533333	0	0.0666667	0	0	0	0	0	0	0	0	0	0	0	0	0	0.6	0	0	0	0	0	0	0	0.6	0	0	0	1.4	0.6	0	0	0	0	0	0.133333	0	0
278	0	0	0	0.4	0	0	0	0	0	0	0	0	0	0	0	0	0	0	0	0.6	0	0	0	0	0	0	0	0.6	0	0	0	1.26667	0.6	0	0	0	0	0	0.2	0	0
280	0	0	0	0.266667	0	0	0	0	0	0	0	0	0	0	0	0	0	0	0	0.666667	0	0	0	0	0	0	0	0.6	0	0	0	1.2	0.6	0	0	0	0	0	0.133333	0	0
282	0	0	0	0.266667	0	0	0	0	0	0	0	0	0	0	0	0	0	0	0	0.733333	0	0	0	0	0	0	0	0.6	0	0	0	1.2	0.6	0	0	0	0	0	0.0666667	0	0
284	0	0	0	0.4	0	0	0	0	0	0	0	0	0	0	0	0	0	0	0	0.8	0	0	0	0	0	0	0	0.666667	0	0	0	1.2	0.6	0	0	0	0	0	0	0	0
286	0	0	0	0.533333	0	0	0	0	0	0	0	0	0	0	0	0	0	0	0	0.733333	0	0	0	0	0	0	0	0.8	0	0	0	1.2	0.6	0	0	0	0	0	0	0.0666667	0
288	0	0	0	0.6	0	0	0	0	0	0	0	0	0	0	0	0	0	0	0	0.666667	0	0	0	0	0	0	0	0.933333	0	0	0	1.2	0.6	0	0	0	0	0	0	0.2	0
290	0	0	0	0.6	0	0.0666667	0	0	0	0	0	0	0	0	0	0	0	0	0	0.6	0	0	0	0	0	0	0	0.933333	0	0	0	1.26667	0.6	0	0	0	0	0	0	0.4	0
292	0	0	0	0.6	0	0.2	0	0	0	0	0	0	0	0	0	0	0	0	0	0.6	0	0	0	0	0	0	0	0.733333	0	0	0	1.33333	0.6	0	0	0	0	0	0	0.6	0
294	0	0	0	0.6	0	0.4	0	0	0	0	0	0	0	0	0	0	0	0	0	0.6	0	0	0	0	0	0	0	0.533333	0	0	0	1.46667	0.6	0	0	0	0	0	0	0.866667	0
296	0	0	0	0.6	0	0.533333	0	0	0	0	0	0	0	0	0	0	0	0	0	0.6	0	0	0	0	0	0.0666667	0	0.333333	0	0	0	1.53333	0.6	0	0	0	0	0	0	1.13333	0
298	0	0	0	0.6	0	0.6	0	0	0	0	0	0	0	0	0	0	0	0	0	0.6	0	0.0666667	0	0	0	0.133333	0	0.266667	0	0	0	1.66667	0.6	0	0	0	0	0	0	1.4	0
300	0	0	0	0.6	0	0.6	0	0	0	0	0	0	0	0	0	0	0	0	0	0.6	0	0.2	0	0	0	0.2	0	0.133333	0	0	0	1.8	0.6	0	0	0	0	0	0	1.6	0
302	0	0	0	0.6	0	0.6	0	0	0	0	0	0	0	0	0	0	0	0	0	0.6	0	0.4	0	0	0	0.133333	0	0.133333	0	0	0	1.93333	0.6	0	0	0	0	0	0	1.73333	0
304	0	0	0	0.533333	0.0666667	0.6	0	0	0	0	0	0	0	0.0666667	0	0	0	0	0	0.6	0	0.533333	0	0	0	0.133333	0	0.266667	0	0	0	1.86667	0.6	0	0	0	0	0	0	1.66667	0
306	0	0	0	0.4	0.133333	0.6	0	0	0	0	0	0	0	0.133333	0	0	0	0	0	0.6	0	0.6	0	0	0	0.2	0	0.533333	0	0.0666667	0	1.73333	0.6	0	0	0	0	0	0	1.4	0
308	0	0	0	0.266667	0.2	0.6	0	0	0	0	0	0	0	0.266667	0	0	0	0	0	0.6	0	0.6	0	0	0	0.4	0	0.733333	0	0.133333	0	1.6	0.6	0	0	0	0	0	0	1.06667	0
310	0	0	0	0.266667	0.133333	0.6	0	0	0	0	0	0	0	0.333333	0	0	0	0	0	0.6	0	0.6	0	0	0	0.466667	0	0.733333	0	0.2	0	1.73333	0.6	0	0	0	0	0	0	0.866667	0
312	0	0	0	0.4	0.0666667	0.6	0	0	0	0	0	0	0	0.466667	0	0	0	0	0	0.6	0	0.533333	0	0	0	0.466667	0	0.666667	0	0.133333	0	1.86667	0.6	0	0	0	0	0	0	0.666667	0
314	0	0	0	0.533333	0.0666667	0.6	0	0	0	0	0	0	0	0.533333	0	0	0	0	0	0.6	0	0.4	0	0	0	0.4	0	0.6	0	0.0666667	0	2.06667	0.6	0	0	0	0	0	0	0.533333	0
316	0	0	0	0.6	0.2	0.533333	0	0	0	0	0	0	0	0.533333	0	0	0	0	0	0.6	0	0.2	0	0	0	0.466667	0	0.6	0	0	0	2.13333	0.6	0	0	0	0	0	0	0.333333	0
318	0	0	0	0.6	0.4	0.4	0	0	0	0	0	0	0	0.4	0	0	0	0	0	0.6	0	0.0666667	0	0	0	0.466667	0	0.6	0	0	0	2.13333	0.6	0	0	0	0	0	0	0.266667	0
320	0	0	0	0.6	0.533333	0.2	0	0	0	0	0	0	0	0.2	0	0	0	0	0	0.6	0	0	0	0	0	0.4	0	0.6	0	0.0666667	0	1.93333	0.6	0	0	0	0	0	0	0.133333	0
322	0	0	0	0.6	0.6	0.0666667	0	0	0	0	0	0	0	0.0666667	0	0	0	0	0	0.6	0	0	0	0	0	0.266667	0	0.6	0	0.2	0	1.73333	0.6	0	0	0	0	0	0	0.0666667	0
324	0	0	0	0.6	0.6	0	0	0	0	0	0	0	0	0	0	0	0	0	0	0.6	0	0	0	0	0	0.266667	0	0.6	0	0.4	0	1.6	0.6	0	0	0	0	0	0	0	0
326	0	0	0	0.6	0.6	0	0	0	0	0	0	0	0	0	0	0	0	0	0.0666667	0.6	0	0	0	0	0	0.333333	0	0.6	0	0.533333	0	1.66667	0.6	0	0	0	0	0	0	0	0
328	0	0	0	0.6	0.533333	0	0	0	0	0	0	0	0	0	0	0	0	0	0.133333	0.666667	0	0	0	0	0	0.333333	0	0.6	0	0.533333	0	1.66667	0.6	0	0	0	0	0	0	0	0
330	0	0	0	0.6	0.4	0	0	0	0	0	0	0.0666667	0	0	0	0	0	0	0.2	0.666667	0	0	0	0	0	0.2	0	0.6	0	0.466667	0	1.6	0.6	0	0	0	0	0	0	0	0
332	0	0	0	0.6	0.2	0.0666667	0	0	0	0	0	0.133333	0	0	0	0	0.0666667	0	0.133333	0.6	0	0	0	0	0	0.0666667	0	0.6	0	0.4	0	1.4	0.6	0	0	0	0	0	0	0	0
334	0	0	0	0.6	0.0666667	0.133333	0	0	0	0	0	0.2	0	0	0	0	0.2	0	0.0666667	0.333333	0	0	0	0	0	0	0	0.6	0	0.466667	0	1.33333	0.6	0	0	0	0	0	0	0	0
336	0	0	0	0.6	0	0.2	0	0	0	0	0	0.2	0	0	0	0	0.4	0	0	0.266667	0	0	0	0	0	0	0	0.6	0	0.533333	0	1.26667	0.6	0	0	0	0	0	0	0	0
338	0	0	0	0.6	0	0.133333	0	0	0	0	0	0.266667	0	0	0	0	0.6	0	0	0.333333	0	0	0	0	0	0	0	0.6	0	0.533333	0	1.2	0.6	0	0	0	0	0	0	0	0
340	0	0	0	0.6	0	0.0666667	0	0	0	0	0	0.4	0	0	0	0	0.8	0	0	0.6	0	0	0	0	0	0	0	0.533333	0	0.4	0	1	0.6	0	0	0	0	0	0	0	0
342	0	0	0	0.6	0	0	0	0	0	0	0	0.533333	0	0	0	0	0.933333	0	0	0.8	0	0	0	0	0	0	0	0.4	0	0.2	0	0.866667	0.6	0	0	0	0	0	0	0	0
344	0	0	0	0.6	0	0	0	0	0	0	0	0.6	0	0	0	0	0.933333	0	0	1	0	0	0	0	0	0	0	0.2	0	0.0666667	0	0.733333	0.6	0	0	0	0	0	0	0	0
346	0	0	0	0.6	0	0	0	0	0	0	0	0.666667	0	0	0	0	0.8	0	0	1.13333	0	0	0	0	0	0	0	0.133333	0	0	0	0.6	0.6	0	0	0	0	0	0	0	0
348	0	0	0	0.6	0	0	0	0	0	0	0	0.733333	0	0	0	0	0.666667	0	0	1.13333	0	0	0	0	0	0	0	0.133333	0	0	0	0.4	0.6	0	0	0	0	0	0	0	0
350	0	0	0	0.6	0	0	0	0	0	0	0	0.733333	0	0	0	0	0.6	0	0	1	0	0	0	0	0	0	0	0.2	0	0	0	0.266667	0.6	0	0	0	0	0	0	0	0
352	0	0	0	0.6	0	0	0	0	0	0	0	0.533333	0	0	0	0	0.6	0	0	0.866667	0	0	0	0	0	0	0	0.266667	0	0	0	0.2	0.6	0	0	0	0	0	0	0	0
354	0	0	0	0.6	0	0	0	0	0	0	0	0.266667	0	0	0	0	0.6	0	0	0.733333	0	0.0666667	0	0	0	0	0	0.333333	0	0	0	0.266667	0.6	0	0	0	0	0	0	0	0
356	0	0	0	0.6	0	0	0	0	0	0	0	0.0666667	0	0	0	0	0.6	0	0	0.733333	0	0.133333	0	0	0	0	0	0.466667	0	0	0	0.4	0.6	0	0	0	0	0	0	0	0
358	0	0	0	0.6	0	0	0	0	0	0	0	0	0	0	0	0	0.6	0	0	0.733333	0	0.2	0	0	0	0	0	0.4	0	0	0	0.533333	0.6	0	0	0	0	0	0	0	0
360	0	0	0	0.6	0	0	0	0	0	0	0	0	0	0	0	0	0.6	0	0	0.866667	0	0.133333	0	0	0	0	0	0.333333	0	0	0	0.533333	0.6	0	0	0	0	0	0	0	0
362	0	0	0	0.6	0	0	0	0	0	0	0	0	0	0	0	0	0.6	0	0	0.866667	0	0.0666667	0	0	0	0	0	0.133333	0	0	0	0.466667	0.6	0	0	0.0666667	0	0	0	0	0
364	0	0	0	0.6	0	0	0	0	0	0	0	0	0	0	0	0	0.6	0	0	0.933333	0	0	0	0	0	0	0	0.0666667	0	0	0	0.333333	0.6	0	0	0.133333	0	0	0	0	0
366	0	0	0	0.6	0	0	0	0	0	0	0	0	0	0	0	0	0.6	0	0	1	0	0	0	0	0	0	0	0	0	0	0	0.266667	0.6	0	0	0.2	0	0	0	0	0
368	0	0	0	0.6	0	0	0	0	0	0	0	0	0	0	0	0	0.6	0	0	1.2	0	0.0666667	0	0	0	0	0	0	0	0	0	0.133333	0.6	0	0	0.133333	0	0	0	0	0
370	0	0	0	0.6	0	0	0	0	0	0	0	0	0	0	0	0	0.666667	0	0	1.26667	0	0.133333	0	0	0	0	0	0	0	0	0	0.133333	0.6	0	0	0.133333	0	0	0	0	0
372	0	0	0	0.6	0	0	0	0	0	0	0	0	0	0	0	0	0.8	0	0	1.2	0	0.2	0	0	0	0	0	0	0	0	0	0.2	0.6	0	0	0.2	0	0	0	0	0
374	0	0	0	0.6	0	0	0	0	0	0	0	0	0	0	0	0	0.866667	0	0	1.06667	0	0.133333	0	0	0	0	0	0	0	0	0	0.4	0.6	0	0	0.4	0	0	0	0	0
376	0	0	0	0.6	0	0	0	0	0	0	0	0	0	0	0	0	0.8	0	0	1.06667	0	0.0666667	0	0	0	0	0	0	0	0	0	0.533333	0.6	0	0	0.533333	0	0	0	0	0
378	0	0	0	0.6	0	0	0	0	0	0	0.0666667	0	0	0	0	0	0.666667	0	0	1.13333	0	0	0	0	0	0	0	0	0	0	0	0.6	0.6	0	0	0.6	0	0	0	0	0
380	0	0	0	0.6	0	0	0	0	0	0	0.2	0	0	0	0	0	0.733333	0	0	1.2	0	0	0	0.0666667	0	0	0	0	0	0	0	0.6	0.6	0	0	0.533333	0	0	0	0	0
382	0	0	0	0.6	0	0	0	0	0	0	0.4	0	0	0	0	0	0.933333	0	0	1.2	0	0	0	0.133333	0	0	0	0.0666667	0	0	0	0.6	0.6	0	0	0.4	0	0	0	0	0
384	0	0	0	0.6	0	0	0	0	0	0	0.466667	0	0	0	0	0	1.13333	0	0	1.2	0	0	0	0.2	0	0	0	0.2	0	0	0	0.6	0.6	0	0	0.2	0	0	0	0	0
386	0	0	0	0.6	0	0	0.0666667	0	0	0	0.4	0	0	0	0	0	1.13333	0	0	1.13333	0	0	0	0.133333	0	0	0	0.4	0	0	0	0.6	0.6	0	0	0.0666667	0	0	0	0	0
388	0	0	0	0.6	0	0	0.133333	0	0	0	0.2	0	0	0	0	0	1.06667	0	0	1	0	0	0	0.0666667	0	0	0	0.533333	0	0	0	0.6	0.6	0	0	0	0	0	0	0	0
390	0	0	0	0.6	0	0	0.2	0	0	0	0.0666667	0	0	0	0	0	1	0	0	0.8	0	0	0	0	0	0	0	0.6	0	0	0	0.6	0.6	0	0	0	0	0	0	0	0
392	0	0	0	0.6	0	0	0.133333	0	0	0	0	0	0	0	0	0	1.06667	0	0	0.666667	0	0	0	0	0	0	0	0.6	0	0	0	0.666667	0.6	0	0	0	0	0	0	0	0
394	0	0	0	0.6	0	0	0.0666667	0	0	0	0	0	0	0	0	0	1.06667	0	0	0.6	0	0	0	0	0	0.0666667	0	0.6	0	0	0	0.733333	0.6	0	0	0	0	0	0	0	0
396	0	0	0	0.6	0	0	0	0	0	0	0	0	0	0	0	0	1	0	0	0.6	0	0	0	0	0	0.2	0	0.6	0	0	0	0.866667	0.6	0	0	0	0	0	0	0	0
398	0	0	0	0.6	0	0	0	0	0	0	0	0	0	0	0	0	0.8	0	0	0.6	0	0	0	0	0	0.4	0	0.533333	0	0	0	1	0.6	0	0	0	0	0	0	0	0
400	0	0	0	0.6	0	0	0	0	0	0	0.0666667	0	0	0	0	0	0.666667	0	0	0.6	0	0	0	0	0	0.6	0	0.4	0	0	0	1.13333	0.6	0	0	0	0	0	0.0666667	0	0
402	0	0	0	0.6	0	0	0	0	0	0	0.2	0	0	0	0	0	0.6	0	0	0.6	0	0	0	0	0	0.733333	0	0.2	0	0	0	1.13333	0.6	0	0	0	0	0	0.133333	0	0
404	0	0	0	0.6	0	0	0	0	0	0	0.4	0	0	0	0	0	0.6	0	0	0.6	0	0	0	0	0	0.8	0	0.0666667	0	0	0	1	0.6	0	0	0	0	0	0.2	0	0
406	0	0	0	0.6	0	0	0	0	0	0	0.533333	0	0	0	0	0	0.6	0	0	0.6	0	0	0	0	0	0.733333	0	0	0	0	0	0.866667	0.6	0	0	0	0	0	0.133333	0	0
408	0	0	0	0.6	0	0	0	0	0	0	0.6	0	0	0	0	0	0.6	0	0	0.6	0	0	0	0	0	0.666667	0	0	0	0	0	0.8	0.6	0	0	0	0	0	0.0666667	0	0
410	0	0	0	0.6	0	0	0	0	0	0.0666667	0.6	0	0	0	0	0	0.666667	0	0	0.6	0	0	0	0	0	0.6	0	0	0	0	0	0.8	0.6	0	0	0.0666667	0	0	0	0	0
412	0	0	0	0.6	0	0	0	0	0	0.2	0.6	0	0	0	0	0	0.733333	0	0	0.6	0.0666667	0	0	0	0	0.6	0	0	0	0	0	0.733333	0.6	0	0	0.133333	0	0	0	0	0
414	0	0	0	0.666667	0	0	0	0	0	0.333333	0.6	0	0	0	0	0	0.8	0	0	0.6	0.133333	0	0	0	0	0.6	0	0.0666667	0	0	0	0.6	0.6	0	0	0.2	0	0	0	0	0
416	0	0	0	0.8	0	0	0	0	0	0.333333	0.6	0	0	0	0	0	0.733333	0	0	0.6	0.2	0	0	0	0	0.6	0	0.2	0	0	0	0.333333	0.6	0	0	0.133333	0	0	0	0	0
418	0	0	0	0.933333	0.0666667	0	0	0	0	0.2	0.6	0	0	0	0	0	0.666667	0	0	0.6	0.133333	0	0	0	0	0.6	0	0.4	0	0	0	0.133333	0.6	0	0	0.0666667	0	0	0	0	0
420	0	0	0	0.933333	0.133333	0	0	0	0	0.0666667	0.6	0	0	0	0	0	0.6	0	0	0.6	0.0666667	0	0	0	0	0.6	0	0.533333	0	0	0	0	0.6	0	0	0	0	0	0	0	0
422	0	0	0	0.8	0.2	0	0	0	0	0	0.6	0	0	0	0	0	0.666667	0	0	0.6	0	0	0	0	0	0.6	0	0.533333	0	0	0	0.0666667	0.6	0	0	0	0	0	0	0	0
424	0	0	0	0.666667	0.133333	0	0	0	0	0	0.6	0	0	0	0	0	0.8	0	0	0.6	0	0	0	0	0	0.6	0	0.466667	0	0	0	0.266667	0.6	0	0	0.0666667	0	0	0	0	0
426	0	0	0	0.6	0.0666667	0	0	0	0	0	0.6	0	0	0	0	0	1	0	0.133333	0.6	0	0	0	0	0	0.533333	0	0.333333	0	0	0	0.6	0.6	0	0	0.133333	0	0	0	0	0
428	0	0	0	0.6	0	0	0	0	0	0	0.6	0	0	0	0	0	1.13333	0	0.266667	0.6	0	0	0	0	0	0.4	0	0.333333	0	0	0	0.866667	0.6	0	0	0.2	0	0	0.0666667	0	0
430	0	0	0	0.6	0	0	0	0	0	0	0.6	0	0	0	0	0	1.2	0	0.4	0.6	0	0	0	0	0	0.2	0	0.333333	0	0	0	0.933333	0.6	0	0	0.133333	0	0	0.133333	0	0
432	0	0	0	0.6	0	0	0	0	0	0	0.6	0	0	0	0	0	1.2	0	0.333333	0.6	0	0	0	0	0	0.0666667	0	0.466667	0	0	0	0.8	0.6	0	0	0.0666667	0	0	0.2	0	0
434	0	0	0	0.6	0	0	0	0	0	0	0.6	0	0	0	0	0	1.2	0	0.266667	0.6	0	0	0	0	0	0	0	0.533333	0	0	0	0.666667	0.6	0	0	0.0666667	0	0	0.2	0	0
436	0	0	0	0.6	0	0.0666667	0	0	0	0	0.533333	0	0	0	0	0	1.26667	0	0.2	0.6	0	0	0	0	0	0	0	0.6	0	0	0	0.666667	0.6	0	0	0.2	0	0	0.2	0	0
438	0	0	0	0.6	0	0.2	0	0	0	0	0.4	0	0	0	0	0	1.33333	0	0.133333	0.6	0	0	0	0	0	0	0	0.6	0	0	0	0.666667	0.6	0	0	0.333333	0	0	0.2	0	0
440	0	0	0	0.6	0	0.4	0	0	0	0	0.2	0	0	0	0	0	1.33333	0	0.0666667	0.6	0	0	0	0	0	0	0	0.6	0	0	0	0.666667	0.6	0	0	0.333333	0	0	0.133333	0	0
442	0	0	0	0.6	0	0.466667	0	0	0	0	0.0666667	0	0	0	0	0	1.2	0	0	0.6	0	0	0	0	0	0	0	0.6	0	0	0	0.533333	0.6	0	0	0.2	0	0	0.0666667	0	0
444	0	0	0	0.6	0	0.4	0	0	0.0666667	0	0	0	0	0	0	0	1.06667	0	0.0666667	0.6	0	0	0	0	0	0	0	0.6	0	0	0	0.466667	0.6	0	0	0.0666667	0	0	0	0	0
446	0	0	0	0.6	0	0.2	0	0	0.133333	0	0	0	0	0	0	0	1.06667	0	0.2	0.6	0	0	0	0	0	0	0	0.533333	0	0	0	0.333333	0.6	0	0	0	0	0	0	0	0
448	0	0	0	0.6	0	0.0666667	0	0	0.266667	0	0	0	0	0	0	0	1.06667	0	0.4	0.6	0	0	0	0	0	0	0	0.4	0	0	0	0.2	0.6	0	0	0	0	0	0	0	0
450	0	0	0	0.6	0	0	0	0	0.266667	0	0	0	0	0	0	0	1	0	0.466667	0.6	0	0	0	0	0	0	0.133333	0.2	0	0	0	0.0666667	0.6	0	0	0	0	0	0	0	0
452	0	0	0	0.6	0	0	0	0	0.266667	0	0	0	0	0	0	0	0.8	0	0.4	0.6	0	0	0	0	0	0	0.333333	0.0666667	0	0	0	0	0.6	0	0	0	0	0	0	0	0
454	0	0	0	0.6	0	0	0	0	0.133333	0	0	0	0	0	0	0	0.6	0	0.2	0.533333	0	0	0	0	0	0	0.666667	0	0	0	0	0.0666667	0.6	0	0	0	0	0	0	0	0
456	0	0	0	0.6	0	0	0	0	0.0666667	0	0	0	0	0	0	0	0.4	0	0.0666667	0.4	0	0	0	0	0	0	0.933333	0	0	0	0	0.133333	0.6	0	0	0	0	0	0	0	0
458	0	0	0	0.6	0	0	0	0	0.0666667	0	0	0	0	0	0	0	0.2	0	0	0.2	0	0	0	0	0	0	1.13333	0	0	0	0	0.2	0.6	0	0	0	0	0	0	0	0
460	0	0	0	0.6	0	0	0	0	0.133333	0	0	0	0	0	0	0	0.0666667	0	0	0.133333	0	0	0	0	0	0	1.06667	0	0	0	0	0.133333	0.6	0	0	0	0	0	0	0	0
462	0	0	0	0.6	0	0	0	0	0.2	0	0	0	0	0	0	0	0	0	0	0.133333	0	0	0	0	0	0	0.733333	0.0666667	0	0	0	0.0666667	0.6	0	0	0	0	0	0	0	0
464	0	0	0	0.6	0	0.0666667	0	0	0.133333	0	0	0	0	0	0	0	0.0666667	0	0	0.2	0	0	0	0	0	0	0.333333	0.266667	0	0	0	0	0.6	0	0	0	0	0	0	0	0
466	0	0	0	0.6	0.0666667	0.133333	0	0	0.0666667	0	0	0	0	0	0	0	0.2	0	0	0.2	0	0	0	0	0	0	0.0666667	0.466667	0	0	0	0	0.6	0	0	0	0	0	0	0	0
468	0	0	0	0.6	0.2	0.266667	0	0	0	0	0	0	0	0	0	0	0.4	0	0	0.2	0	0	0	0	0	0	0	0.533333	0	0	0	0.0666667	0.6	0	0	0	0	0	0	0	0
470	0	0	0	0.6	0.4	0.333333	0	0	0	0	0	0	0	0	0	0	0.533333	0	0	0.2	0	0	0	0	0	0	0	0.333333	0	0	0	0.133333	0.6	0	0	0	0	0	0	0	0
472	0	0	0	0.6	0.533333	0.4	0	0	0	0	0	0	0	0	0	0	0.533333	0	0	0.266667	0	0	0	0	0	0	0	0.133333	0	0	0	0.266667	0.533333	0	0	0	0	0	0	0	0
474	0	0	0	0.6	0.6	0.333333	0	0	0	0	0	0	0	0	0	0	0.4	0	0	0.4	0	0	0	0	0	0	0	0	0	0	0	0.333333	0.466667	0	0	0	0	0	0	0	0
476	0	0	0	0.6	0.6	0.2	0	0	0	0	0	0	0	0	0	0	0.2	0	0	0.533333	0	0	0	0	0	0	0	0	0	0	0	0.466667	0.4	0	0	0	0	0	0	0	0
478	0	0	0	0.6	0.6	0.0666667	0	0	0	0	0	0	0	0	0	0	0.0666667	0	0	0.466667	0	0	0	0	0	0	0	0	0	0	0	0.533333	0.466667	0	0	0	0	0	0	0	0
480	0	0	0	0.6	0.6	0	0	0	0	0	0	0	0	0	0	0	0	0	0	0.333333	0	0	0	0	0	0	0	0	0	0	0	0.6	0.533333	0	0	0	0	0	0	0	0
482	0	0	0	0.6	0.6	0	0	0	0	0	0	0	0	0	0	0	0	0	0	0.333333	0	0	0	0	0	0	0	0	0	0	0	0.6	0.6	0	0	0	0	0	0	0	0
484	0	0	0	0.6	0.6	0	0	0	0	0	0	0	0	0	0	0	0	0	0	0.6	0	0	0	0	0	0	0	0	0	0	0	0.666667	0.6	0	0	0	0	0	0	0	0
486	0	0	0	0.6	0.6	0	0	0	0	0	0	0	0	0	0	0	0	0	0	0.8	0	0	0	0	0	0	0	0	0	0	0	0.8	0.6	0	0	0	0	0	0	0	0
488	0	0	0	0.666667	0.6	0	0	0	0	0	0	0	0	0	0	0	0	0	0	0.866667	0	0	0	0	0	0	0	0	0	0	0	0.933333	0.6	0	0	0	0	0	0	0	0
490	0	0	0	0.733333	0.6	0	0	0	0	0	0	0	0	0	0	0	0	0	0	0.733333	0	0	0	0	0	0	0	0	0	0	0	0.933333	0.6	0	0	0	0	0	0	0	0
492	0	0	0	0.8	0.6	0.0666667	0	0	0	0	0	0	0	0	0	0	0	0	0	0.733333	0	0	0	0	0	0	0	0	0	0	0	0.8	0.6	0	0	0	0	0	0	0	0
494	0	0	0	0.733333	0.6	0.266667	0	0	0	0	0	0	0	0	0	0	0	0	0	0.666667	0	0	0	0	0	0	0	0	0	0	0	0.666667	0.6	0	0	0	0	0	0	0	0
496	0.0666667	0	0	0.666667	0.6	0.533333	0	0	0	0	0	0	0	0	0	0	0	0	0	0.733333	0	0	0	0	0	0	0	0	0	0	0	0.666667	0.6	0	0	0	0	0	0	0	0
498	0.133333	0	0	0.6	0.6	0.733333	0	0	0	0	0	0	0	0	0	0	0	0	0	0.733333	0	0	0	0	0	0	0	0.0666667	0	0	0	0.8	0.6	0	0	0	0	0	0	0	0
500	0.2	0	0	0.6	0.6	0.733333	0	0	0	0	0	0	0	0	0	0	0	0	0	0.8	0	0	0	0	0	0	0	0.133333	0	0	0	0.933333	0.6	0	0	0	0	0	0	0	0
502	0.2	0	0	0.6	0.6	0.733333	0	0	0	0	0	0.0666667	0	0	0	0	0	0	0	0.733333	0	0	0	0	0	0	0	0.2	0	0	0	0.866667	0.6	0	0	0	0	0	0.0666667	0	0
504	0.266667	0	0	0.6	0.6	0.733333	0	0	0	0	0	0.2	0	0	0	0	0	0	0	0.666667	0	0	0	0	0	0	0	0.133333	0	0	0	0.666667	0.6	0	0	0	0	0	0.133333	0	0
506	0.466667	0	0	0.6	0.6	0.866667	0	0	0	0	0	0.333333	0	0	0	0	0	0	0	0.6	0	0	0	0	0	0	0	0.0666667	0	0	0	0.466667	0.6	0	0	0	0	0	0.2	0	0
508	0.6	0	0	0.6	0.6	0.933333	0	0	0	0	0	0.333333	0	0	0	0	0	0	0	0.6	0	0	0	0	0	0	0	0	0	0	0	0.466667	0.6	0	0	0	0	0	0.133333	0	0
510	0.666667	0	0	0.6	0.6	1.06667	0	0	0	0	0	0.2	0	0	0	0	0	0	0	0.6	0	0	0	0	0	0	0	0	0	0	0	0.466667	0.6	0	0	0	0	0	0.0666667	0	0.0666667
512	0.533333	0	0	0.6	0.6	1.13333	0	0	0	0	0	0.0666667	0	0	0	0	0	0	0	0.6	0	0	0	0	0	0	0	0	0	0	0	0.4	0.6	0	0	0	0	0	0	0	0.2
514	0.533333	0	0	0.6	0.6	1.13333	0	0	0	0	0	0	0	0	0	0	0	0	0	0.666667	0	0	0	0	0	0	0	0	0	0	0	0.2	0.6	0	0	0	0	0	0	0	0.4
516	0.533333	0	0	0.6	0.6	0.933333	0	0	0	0	0	0.0666667	0	0	0	0	0	0	0	0.733333	0	0	0	0	0	0	0	0	0	0	0	0.133333	0.6	0	0	0	0	0	0	0	0.466667
518	0.533333	0	0	0.6	0.6	0.6	0	0	0	0	0	0.2	0	0	0	0	0	0	0	0.8	0	0	0	0	0	0	0.0666667	0	0	0	0	0.133333	0.6	0	0	0	0	0	0	0	0.4
520	0.4	0	0	0.6	0.6	0.266667	0	0	0.0666667	0	0	0.4	0	0	0	0	0	0	0	0.8	0	0	0	0	0	0	0.266667	0	0	0	0	0.266667	0.533333	0	0	0	0	0.0666667	0.0666667	0	0.2
522	0.2	0	0	0.6	0.6	0.0666667	0	0	0.2	0	0	0.6	0	0	0	0	0	0	0	0.8	0	0	0	0	0	0	0.666667	0	0	0	0	0.266667	0.466667	0	0	0	0	0.133333	0.2	0	0.0666667
524	0.0666667	0	0	0.6	0.6	0	0	0	0.4	0	0	0.733333	0	0	0	0	0	0	0	0.866667	0	0	0	0	0	0	1.26667	0.0666667	0	0	0	0.266667	0.4	0	0	0	0	0.266667	0.333333	0	0
526	0	0	0	0.6	0.6	0	0	0	0.533333	0	0	0.733333	0	0	0	0	0	0	0	0.866667	0	0	0	0	0	0	1.86667	0.2	0	0.0666667	0	0.2	0.466667	0	0	0	0	0.266667	0.333333	0	0
528	0	0	0	0.6	0.6	0.0666667	0	0	0.6	0	0	0.533333	0	0	0	0	0	0	0	1	0	0	0	0	0	0	2.26667	0.4	0	0.2	0	0.266667	0.533333	0	0	0	0	0.266667	0.2	0	0
530	0	0	0	0.6	0.6	0.133333	0	0	0.6	0	0	0.266667	0	0	0	0	0	0	0	1.06667	0	0	0	0	0	0	2.33333	0.533333	0	0.4	0	0.4	0.6	0	0	0	0	0.133333	0.0666667	0	0
532	0	0	0.0666667	0.6	0.6	0.2	0	0	0.6	0	0	0.0666667	0	0	0	0	0.0666667	0	0	1.2	0	0	0	0	0	0	2.13333	0.6	0	0.533333	0	0.533333	0.6	0	0	0	0	0.0666667	0	0	0
534	0	0	0.2	0.6	0.6	0.133333	0	0	0.533333	0	0	0	0	0	0	0	0.2	0	0	1.06667	0	0	0	0	0	0	1.86667	0.6	0	0.6	0	0.6	0.6	0	0	0	0	0	0	0	0
536	0	0	0.333333	0.6	0.6	0.0666667	0	0	0.4	0	0	0	0	0	0	0	0.4	0	0	0.866667	0	0	0	0	0	0	1.53333	0.6	0	0.6	0	0.6	0.6	0	0	0	0	0	0	0	0.0666667
538	0	0	0.333333	0.6	0.6	0.0666667	0	0	0.2	0	0	0	0	0	0	0	0.533333	0	0	0.666667	0	0	0	0	0	0	1.33333	0.6	0	0.6	0	0.666667	0.6	0	0	0	0	0	0	0	0.266667
540	0	0	0.2	0.6	0.6	0.2	0	0	0.0666667	0	0	0	0	0	0	0	0.6	0	0	0.6	0	0	0	0	0	0	1.26667	0.6	0	0.6	0	0.733333	0.6	0	0	0	0	0	0	0	0.533333
542	0	0	0.0666667	0.6	0.6	0.533333	0	0	0	0	0	0	0	0	0	0	0.6	0	0	0.6	0	0	0	0	0	0	1.2	0.666667	0	0.533333	0	0.733333	0.6	0	0	0	0	0	0.0666667	0	0.666667
544	0	0	0	0.6	0.6	0.866667	0	0	0	0	0	0	0	0	0	0	0.6	0	0	0.6	0	0	0	0	0	0	1.13333	0.733333	0	0.4	0	0.533333	0.6	0	0	0	0	0	0.133333	0	0.533333
546	0	0	0	0.6	0.6	1.13333	0	0	0	0	0	0	0	0	0	0	0.6	0	0	0.6	0	0	0	0	0	0	1	0.8	0	0.2	0	0.333333	0.6	0	0	0	0	0	0.2	0	0.266667
548	0	0	0	0.6	0.6	1.06667	0	0	0	0	0	0	0	0	0	0	0.6	0	0	0.6	0	0	0	0	0	0	1.2	0.733333	0	0.0666667	0	0.266667	0.6	0	0	0	0	0	0.133333	0	0.0666667
550	0	0	0	0.6	0.6	0.866667	0	0	0	0	0	0	0	0	0	0	0.6	0	0	0.6	0	0	0	0	0	0	1.53333	0.666667	0	0	0	0.4	0.6	0	0	0	0	0	0.133333	0	0
552	0	0	0	0.6	0.6	0.666667	0	0	0	0	0	0	0	0	0	0	0.6	0	0	0.6	0	0	0	0	0	0	1.93333	0.6	0	0	0	0.533333	0.6	0	0	0	0	0	0.2	0	0
554	0	0	0	0.6	0.6	0.6	0	0	0	0	0	0	0	0	0	0	0.6	0	0	0.533333	0	0	0	0	0	0.0666667	2.06667	0.6	0	0	0	0.6	0.6	0	0	0	0	0	0.333333	0	0
556	0	0	0	0.6	0.6	0.6	0	0	0.0666667	0	0	0	0	0	0.0666667	0	0.6	0	0	0.466667	0	0	0	0	0	0.133333	1.8	0.6	0	0	0	0.6	0.6	0	0	0	0	0	0.333333	0	0.0666667
558	0	0	0	0.6	0.6	0.6	0	0	0.2	0	0	0	0	0	0.133333	0.0666667	0.533333	0	0	0.4	0	0	0	0	0	0.2	1.2	0.6	0	0.0666667	0	0.666667	0.6	0	0	0	0	0	0.266667	0	0.2
560	0	0	0	0.6	0.6	0.6	0	0	0.333333	0	0	0	0	0	0.266667	0.133333	0.4	0	0	0.466667	0	0	0	0	0	0.2	0.533333	0.6	0	0.2	0	0.8	0.6	0	0	0	0	0	0.266667	0	0.4
562	0	0	0.0666667	0.6	0.6	0.6	0	0	0.333333	0	0	0	0	0	0.333333	0.266667	0.2	0.0666667	0	0.533333	0	0	0	0	0	0.266667	0.133333	0.6	0	0.4	0	1	0.6	0	0	0	0	0	0.4	0	0.533333
564	0	0.0666667	0.133333	0.6	0.6	0.6	0	0	0.2	0	0	0	0	0	0.4	0.266667	0.0666667	0.2	0	0.6	0	0	0	0	0	0.4	0	0.6	0	0.533333	0	1.13333	0.6	0	0	0	0	0	0.466667	0	0.533333
566	0	0.2	0.2	0.6	0.6	0.6	0	0	0.0666667	0	0	0	0	0	0.333333	0.266667	0	0.4	0	0.6	0	0	0	0	0	0.466667	0	0.6	0	0.6	0	1.13333	0.6	0	0	0	0	0	0.4	0	0.4
568	0	0.4	0.133333	0.6	0.6	0.6	0	0	0	0	0	0	0	0	0.2	0.133333	0	0.466667	0	0.6	0	0	0	0	0	0.4	0	0.6	0	0.6	0	1	0.6	0	0	0	0	0	0.2	0	0.2
570	0	0.533333	0.0666667	0.6	0.6	0.533333	0	0.0666667	0	0	0	0	0	0	0.0666667	0.0666667	0	0.4	0	0.6	0	0	0	0	0	0.2	0	0.6	0	0.6	0	0.8	0.6	0	0	0	0	0	0.0666667	0	0.0666667
572	0	0.533333	0	0.6	0.6	0.4	0	0.2	0	0	0	0	0	0	0	0	0	0.266667	0	0.6	0	0	0	0	0	0.0666667	0	0.6	0	0.6	0	0.666667	0.6	0	0	0	0	0	0	0	0
574	0	0.466667	0	0.6	0.6	0.2	0	0.4	0	0	0	0	0	0	0	0	0	0.266667	0	0.666667	0	0	0	0	0	0.0666667	0	0.6	0	0.6	0	0.6	0.6	0	0	0	0	0	0	0	0
576	0	0.333333	0	0.6	0.6	0.0666667	0	0.533333	0.133333	0	0	0.0666667	0	0	0	0	0	0.4	0	0.8	0	0	0	0	0	0.133333	0	0.6	0	0.6	0	0.6	0.6	0	0	0	0	0	0	0	0
578	0	0.266667	0	0.6	0.6	0	0	0.6	0.266667	0	0	0.2	0	0	0	0	0	0.533333	0	1	0	0	0	0	0	0.266667	0	0.6	0	0.533333	0	0.6	0.6	0	0	0	0	0	0	0	0
580	0	0.133333	0	0.6	0.6	0	0	0.6	0.4	0	0.0666667	0.4	0	0	0	0	0.0666667	0.6	0	1.13333	0	0	0	0	0	0.266667	0	0.6	0	0.4	0	0.6	0.6	0	0	0	0	0	0	0	0
582	0	0.133333	0	0.6	0.6	0	0	0.6	0.266667	0	0.133333	0.533333	0	0	0	0	0.2	0.6	0	1.2	0	0	0	0	0	0.333333	0	0.6	0	0.2	0	0.6	0.6	0	0	0	0	0	0	0	0
584	0	0.2	0	0.6	0.6	0	0	0.6	0.2	0	0.266667	0.6	0	0	0.0666667	0	0.4	0.6	0	1.2	0	0	0	0	0	0.333333	0	0.6	0	0.0666667	0	0.666667	0.6	0	0	0	0	0	0	0	0
586	0	0.4	0	0.6	0.6	0	0	0.6	0.133333	0	0.333333	0.6	0	0	0.133333	0	0.533333	0.6	0	1.2	0	0	0	0	0	0.466667	0	0.6	0	0	0	0.733333	0.6	0	0	0	0	0	0	0	0
588	0.0666667	0.466667	0	0.6	0.6	0.0666667	0	0.6	0.2	0	0.466667	0.533333	0	0	0.2	0	0.6	0.6	0	1.13333	0	0	0	0	0	0.533333	0	0.6	0	0	0	0.8	0.6	0	0	0	0	0	0	0	0
590	0.2	0.4	0	0.6	0.6	0.2	0	0.6	0.133333	0	0.533333	0.4	0	0	0.133333	0	0.6	0.6	0	1	0	0	0	0	0	0.533333	0	0.6	0	0	0	0.666667	0.6	0	0	0	0	0	0	0	0
592	0.4	0.2	0	0.6	0.6	0.4	0	0.6	0.0666667	0	0.6	0.2	0	0	0.0666667	0	0.6	0.6	0	0.866667	0	0	0	0	0	0.4	0	0.6	0	0	0	0.533333	0.6	0	0	0.0666667	0	0	0	0	0
594	0.533333	0.0666667	0	0.6	0.6	0.533333	0	0.6	0	0	0.6	0.0666667	0	0	0	0	0.533333	0.6	0	0.8	0	0	0	0	0	0.266667	0	0.6	0	0	0	0.4	0.6	0	0	0.2	0	0	0	0	0
596	0.6	0	0	0.6	0.6	0.6	0	0.6	0	0	0.6	0	0	0	0	0	0.4	0.6	0	0.8	0	0	0	0	0	0.266667	0	0.6	0	0	0	0.4	0.6	0	0	0.333333	0	0	0	0	0
598	0.6	0	0	0.6	0.6	0.6	0	0.6	0	0	0.6	0	0	0	0	0	0.2	0.6	0	0.733333	0	0	0	0	0	0.4	0	0.6	0	0.0666667	0	0.4	0.6	0	0	0.4	0	0	0	0	0
600	0.6	0	0	0.6	0.6	0.6	0	0.533333	0	0	0.6	0	0	0	0	0	0.0666667	0.6	0	0.666667	0	0	0	0	0	0.466667	0	0.6	0	0.2	0	0.333333	0.6	0	0	0.4	0	0	0	0	0
602	0.6	0	0	0.6	0.6	0.6	0	0.4	0	0	0.6	0	0	0	0	0	0.0666667	0.6	0	0.6	0	0	0	0	0	0.4	0	0.6	0	0.4	0	0.266667	0.6	0	0	0.533333	0	0	0	0	0
604	0.6	0	0	0.6	0.6	0.6	0	0.2	0	0	0.6	0	0	0	0	0	0.133333	0.6	0	0.6	0	0	0	0	0	0.2	0	0.6	0	0.533333	0	0.133333	0.6	0	0	0.733333	0	0	0	0	0
606	0.533333	0	0	0.6	0.6	0.6	0	0.0666667	0	0	0.6	0	0	0	0	0	0.266667	0.6	0	0.6	0	0	0	0	0	0.0666667	0	0.6	0	0.6	0	0.0666667	0.6	0	0	1	0	0	0	0	0.0666667
608	0.4	0	0	0.6	0.6	0.6	0	0	0.0666667	0	0.6	0	0	0	0	0	0.333333	0.6	0	0.6	0	0	0	0	0	0	0	0.6	0	0.6	0	0	0.6	0	0	1.13333	0	0	0	0	0.2
610	0.2	0	0	0.6	0.6	0.6	0	0	0.2	0	0.666667	0	0	0	0	0	0.466667	0.6	0	0.6	0	0	0	0	0	0.0666667	0	0.6	0	0.6	0	0	0.6	0	0	1.2	0	0	0	0	0.4
612	0.0666667	0	0	0.6	0.6	0.6	0	0	0.4	0	0.8	0	0	0	0	0	0.466667	0.6	0	0.6	0	0	0	0	0	0.133333	0	0.6	0	0.6	0	0	0.666667	0	0	1.2	0	0	0	0	0.533333
614	0	0	0	0.6	0.6	0.6	0	0	0.533333	0	1	0	0	0	0.0666667	0	0.4	0.6	0	0.6	0	0	0	0	0	0.266667	0	0.6	0	0.6	0	0.0666667	0.8	0	0	1.2	0	0	0	0	0.533333
616	0	0	0	0.6	0.6	0.6	0	0	0.6	0	1.06667	0	0	0	0.133333	0	0.2	0.6	0	0.6	0	0	0	0	0	0.333333	0	0.6	0	0.6	0	0.133333	0.933333	0	0	1.26667	0	0	0.0666667	0	0.4
618	0	0	0	0.6	0.6	0.6	0	0	0.6	0.0666667	1	0	0	0	0.2	0	0.0666667	0.6	0	0.6	0	0	0	0	0	0.466667	0	0.6	0	0.6	0	0.2	0.933333	0	0	1.33333	0	0	0.2	0	0.2
620	0	0	0	0.6	0.6	0.6	0	0	0.6	0.133333	0.8	0	0	0	0.133333	0	0	0.6	0	0.6	0	0	0	0	0	0.533333	0	0.6	0	0.6	0	0.133333	0.8	0	0	1.33333	0	0	0.4	0	0.0666667
622	0	0	0	0.6	0.6	0.6	0	0	0.6	0.2	0.6	0	0	0	0.0666667	0	0.0666667	0.6	0	0.6	0	0	0	0	0	0.6	0	0.6	0	0.6	0	0.0666667	0.666667	0	0	1.13333	0	0	0.466667	0	0
624	0	0	0	0.666667	0.6	0.6	0	0	0.6	0.133333	0.4	0	0	0	0.0666667	0	0.2	0.6	0	0.6	0	0	0	0	0	0.533333	0	0.6	0	0.6	0	0	0.6	0	0	0.866667	0	0	0.4	0	0
626	0	0	0	0.8	0.6	0.6	0	0	0.6	0.0666667	0.2	0	0	0	0.133333	0.0666667	0.4	0.6	0	0.6	0	0	0	0	0	0.466667	0	0.6	0	0.666667	0	0.133333	0.6	0	0	0.6	0	0	0.2	0	0.0666667
628	0	0	0	1	0.6	0.6	0	0	0.6	0	0.0666667	0	0	0	0.266667	0.133333	0.533333	0.6	0	0.6	0	0	0	0	0	0.4	0	0.6	0	0.733333	0	0.333333	0.6	0	0	0.4	0	0	0.0666667	0	0.2
630	0	0	0	1.2	0.6	0.6	0	0	0.6	0	0	0	0	0	0.333333	0.2	0.6	0.6	0	0.6	0	0	0	0	0	0.4	0	0.6	0	0.8	0	0.533333	0.6	0	0	0.2	0	0	0	0	0.4
632	0	0	0	1.26667	0.6	0.6	0	0	0.6	0	0	0	0	0	0.466667	0.133333	0.6	0.6	0	0.6	0	0	0	0	0	0.4	0	0.6	0	0.733333	0	0.466667	0.6	0	0	0.0666667	0	0	0	0	0.533333
634	0	0	0	1.26667	0.6	0.6	0	0	0.6	0	0	0	0	0	0.466667	0.0666667	0.6	0.6	0	0.6	0	0	0	0	0	0.333333	0	0.6	0	0.733333	0	0.4	0.6	0	0	0	0	0	0	0	0.6
636	0	0	0	1.13333	0.6	0.6	0	0	0.6	0	0	0	0	0	0.466667	0	0.6	0.6	0	0.6	0	0	0	0	0	0.333333	0	0.6	0	0.733333	0	0.466667	0.6	0	0	0	0	0	0	0	0.533333
638	0	0	0	1.13333	0.533333	0.6	0	0	0.6	0	0	0	0	0	0.4	0	0.6	0.6	0	0.6	0	0	0	0	0	0.333333	0	0.6	0	0.8	0	0.666667	0.666667	0	0	0.0666667	0	0	0	0	0.4
640	0	0	0	1.13333	0.4	0.6	0	0	0.6	0	0	0	0	0	0.4	0	0.6	0.6	0	0.6	0	0	0	0	0	0.4	0	0.6	0	0.733333	0	0.666667	0.733333	0	0	0.2	0	0	0	0	0.2
642	0	0	0	1.2	0.2	0.6	0	0	0.6	0	0	0	0	0	0.333333	0	0.6	0.6	0	0.6	0	0	0	0	0	0.4	0	0.6	0	0.666667	0	0.4	0.8	0	0	0.333333	0	0	0	0	0.133333
644	0	0	0	1.2	0.133333	0.6	0	0	0.6	0	0	0	0	0	0.266667	0	0.6	0.6	0	0.6	0	0	0	0	0	0.4	0	0.6	0	0.6	0	0.133333	0.733333	0	0	0.333333	0	0	0	0	0.2
646	0	0	0	1.26667	0.2	0.6	0	0	0.6	0	0	0	0	0	0.2	0	0.6	0.6	0	0.6	0	0	0	0	0	0.466667	0	0.6	0	0.533333	0	0	0.666667	0	0	0.266667	0	0	0	0	0.4
648	0	0	0	1.33333	0.466667	0.6	0	0	0.6	0	0	0	0	0.0666667	0.2	0	0.533333	0.6	0	0.6	0	0	0	0	0	0.533333	0	0.6	0	0.4	0	0	0.6	0	0	0.266667	0	0	0.0666667	0	0.533333
650	0	0	0	1.4	0.733333	0.6	0	0	0.6	0	0	0	0	0.2	0.133333	0	0.466667	0.6	0	0.6	0	0	0	0.0666667	0	0.6	0	0.6	0	0.266667	0	0	0.6	0	0	0.466667	0	0	0.133333	0	0.6
652	0	0	0	1.33333	0.933333	0.6	0	0	0.6	0	0	0	0	0.333333	0.0666667	0	0.333333	0.6	0	0.6	0	0	0	0.133333	0	0.533333	0	0.6	0	0.266667	0	0	0.666667	0	0	0.733333	0	0	0.2	0	0.533333
654	0	0	0	1.2	0.933333	0.6	0	0	0.6	0	0	0	0	0.333333	0	0	0.266667	0.6	0	0.6	0	0	0	0.266667	0	0.466667	0	0.6	0	0.333333	0	0	0.733333	0	0	1	0	0	0.133333	0	0.4
656	0	0	0	1.06667	0.8	0.6	0	0	0.6	0	0	0	0	0.2	0	0	0.133333	0.6	0	0.6	0	0	0	0.266667	0	0.4	0	0.6	0	0.333333	0	0	0.8	0	0	1.06667	0	0	0.0666667	0	0.2
658	0	0	0	1	0.666667	0.6	0	0	0.6	0	0	0	0	0.0666667	0	0	0.0666667	0.6	0	0.6	0	0	0	0.333333	0	0.4	0	0.6	0	0.266667	0	0.0666667	0.8	0	0	1.06667	0	0	0	0	0.0666667
660	0	0	0	1.06667	0.6	0.6	0	0	0.6	0	0	0	0	0	0	0	0	0.6	0	0.6	0	0	0	0.333333	0	0.4	0	0.6	0	0.266667	0	0.133333	0.8	0	0	1	0	0	0	0	0
662	0	0	0	1.06667	0.6	0.6	0	0	0.6	0	0	0	0	0	0	0	0	0.6	0	0.6	0	0	0	0.4	0	0.4	0	0.6	0	0.333333	0	0.2	0.8	0	0	1	0	0	0	0	0
664	0	0	0	1.06667	0.6	0.6	0	0	0.6	0	0	0	0	0	0	0.0666667	0	0.6	0	0.6	0	0.0666667	0	0.333333	0	0.4	0	0.6	0	0.4	0	0.133333	0.733333	0	0	0.933333	0	0	0	0	0.0666667
666	0	0	0	1	0.6	0.6	0	0	0.6	0	0	0	0	0	0	0.133333	0	0.6	0	0.6	0	0.133333	0	0.2	0	0.333333	0	0.6	0	0.4	0	0.0666667	0.666667	0	0	0.8	0	0	0	0	0.2
668	0	0	0	1.06667	0.6	0.6	0	0	0.6	0	0	0	0	0	0	0.2	0	0.6	0	0.6	0	0.2	0	0.0666667	0	0.266667	0	0.666667	0	0.466667	0	0	0.6	0	0	0.666667	0	0	0	0	0.4
670	0	0	0	1.06667	0.6	0.6	0	0	0.6	0	0.0666667	0	0	0	0	0.133333	0	0.6	0	0.6	0	0.133333	0	0	0	0.2	0	0.8	0	0.533333	0	0	0.6	0	0	0.533333	0	0	0	0	0.533333
672	0	0	0	1	0.533333	0.6	0	0	0.6	0	0.133333	0	0	0	0	0.0666667	0	0.6	0	0.6	0	0.0666667	0	0	0	0.266667	0	0.933333	0	0.6	0	0	0.6	0	0	0.4	0	0	0	0	0.533333
674	0	0	0	0.8	0.4	0.6	0	0	0.6	0	0.2	0	0	0	0	0	0	0.6	0	0.6	0	0	0	0	0	0.333333	0	1	0	0.6	0	0	0.6	0	0	0.266667	0	0	0	0	0.4
676	0	0	0	0.666667	0.2	0.6	0	0	0.6	0	0.133333	0	0	0	0	0	0	0.6	0	0.6	0	0	0	0	0	0.4	0	1	0	0.6	0	0.0666667	0.6	0	0	0.266667	0	0	0	0	0.2
678	0	0	0	0.6	0.0666667	0.6	0	0	0.6	0	0.0666667	0	0	0	0	0	0	0.6	0	0.6	0	0	0	0	0	0.4	0	1	0	0.533333	0	0.2	0.6	0	0	0.4	0	0	0	0	0.0666667
680	0	0	0	0.6	0	0.6	0	0.0666667	0.6	0	0	0	0	0	0	0	0	0.6	0	0.6	0	0	0	0	0	0.4	0	1	0	0.466667	0	0.4	0.6	0	0	0.533333	0	0	0	0	0
682	0	0	0	0.6	0	0.6	0	0.2	0.6	0	0	0	0	0	0	0	0	0.6	0	0.6	0	0	0	0	0	0.466667	0.0666667	1	0	0.4	0	0.533333	0.6	0	0	0.666667	0	0	0	0	0
684	0	0	0.0666667	0.6	0	0.6	0	0.4	0.6	0	0	0	0	0	0	0	0	0.6	0	0.6	0	0	0	0	0	0.533333	0.2	1.06667	0	0.466667	0	0.6	0.6	0	0	0.733333	0	0	0	0	0
686	0	0	0.2	0.666667	0	0.6	0	0.533333	0.533333	0	0	0	0	0	0	0	0	0.6	0	0.6	0	0	0	0	0	0.533333	0.4	1.06667	0	0.533333	0	0.6	0.6	0	0	0.8	0	0	0	0	0
688	0	0	0.4	0.733333	0	0.6	0	0.533333	0.4	0	0	0	0	0	0	0	0	0.6	0	0.6	0	0	0	0	0	0.4	0.533333	1	0	0.533333	0	0.533333	0.6	0	0	0.8	0	0	0	0.0666667	0
690	0.133333	0	0.533333	0.8	0	0.6	0	0.466667	0.2	0	0	0	0	0	0	0	0	0.533333	0	0.6	0	0.0666667	0	0	0	0.2	0.533333	0.8	0	0.466667	0	0.4	0.6	0	0	0.866667	0	0	0	0.2	0
692	0.333333	0	0.6	0.733333	0	0.6	0	0.4	0.0666667	0	0	0	0	0	0	0	0	0.4	0	0.6	0	0.2	0	0	0	0.0666667	0.4	0.733333	0	0.4	0	0.2	0.6	0	0	0.933333	0	0	0	0.333333	0
694	0.6	0	0.533333	0.666667	0	0.6	0	0.466667	0	0	0	0	0	0	0	0	0	0.2	0	0.6	0	0.4	0	0	0	0	0.2	0.8	0	0.466667	0	0.0666667	0.6	0	0	0.866667	0	0	0	0.333333	0
696	0.733333	0	0.4	0.6	0	0.6	0	0.466667	0	0	0	0	0	0	0	0	0	0.0666667	0	0.6	0	0.533333	0	0	0	0	0.0666667	1	0	0.466667	0	0.0666667	0.6	0	0	0.666667	0	0	0	0.2	0
698	0.866667	0	0.2	0.6	0	0.6	0	0.4	0	0	0	0.0666667	0	0	0	0	0	0	0	0.6	0	0.6	0	0	0	0	0.0666667	1.13333	0	0.4	0	0.2	0.6	0	0	0.466667	0	0	0	0.0666667	0

## Sheet: Fig_3_b_ii
time	20200804 : 1	20200804 : 10	20200804 : 11	20200804 : 12	20200804 : 13	20200804 : 14	20200804 : 17	20200804 : 19	20200804 : 2	20200804 : 20	20200804 : 21	20200804 : 22	20200804 : 23	20200804 : 24	20200804 : 25	20200804 : 26	20200804 : 28	20200804 : 29	20200804 : 3	20200804 : 30	20200804 : 31	20200804 : 32	20200804 : 33	20200804 : 36	20200804 : 4	20200804 : 5	20200804 : 8	20200804 : 9	20201015 : 10	20201015 : 12	20201015 : 15	20201015 : 2	20201015 : 21	20201015 : 22	20201015 : 25	20201015 : 26	20201015 : 4	20201015 : 5	20201015 : 6	20201015 : 8	20201113 : 1	20201113 : 10	20201113 : 11	20201113 : 12	20201113 : 13	20201113 : 14	20201113 : 15	20201113 : 16	20201113 : 17
2	0	0	0	0	0	0	0	0	0	0	0	0	0	0	0	0	0	0	0	0	0	0	0	0	0	0	0	0	0	0	0	0	0	0	0	0	0	0	0	0	0	0	0	0	0	0	0	0	0
4	0	0	0	0	0	0	0	0	0	0	0	0	0	0	0	0	0	0	0	0	0	0	0	0	0	0	0	0	0	0	0	0	0	0	0	0	0	0	0	0	0	0	0	0	0	0	0	0	0
6	0	0	0	0	0	0	0	0	0	0	0	0	0	0	0	0	0	0	0	0	0	0	0	0	0	0	0	0	0	0	0	0	0	0	0	0	0	0	0	0	0	0	0	0	0	0	0	0	0
8	0	0	0	0	0	0	0	0	0	0	0	0	0	0	0	0	0	0	0	0	0	0	0	0	0	0	0	0	0	0	0	0	0	0	0	0	0	0	0	0	0	0	0	0	0	0	0	0	0
10	0	0	0	0	0	0	0	0	0	0	0	0	0	0	0	0	0	0	0	0	0	0	0	0	0	0	0	0	0	0	0	0	0	0	0	0	0.4	0	0	0	0	0	0.0666667	0	0	0	0	0	0
12	0	0	0	0	0	0	0	0	0	0	0	0	0	0	0	0	0	0	0	0	0	0	0	0	0	0	0	0	0	0	0	0	0	0	0	0	0.2	0	0	0	0	0	0.133333	0	0	0	0	0	0
14	0	0	0	0	0	0	0	0	0	0	0	0	0	0	0	0	0	0	0	0	0	0	0	0	0	0	0	0	0	0	0	0	0	0	0	0	0.0666667	0	0	0	0	0	0.266667	0	0	0	0	0	0
16	0	0	0	0	0	0	0	0	0	0	0	0	0	0	0	0	0	0	0	0	0	0	0	0	0	0	0	0	0	0	0	0	0	0	0	0	0	0	0	0	0	0	0.266667	0	0	0	0	0	0
18	0	0	0	0	0	0	0	0	0	0	0	0.0666667	0	0	0	0	0	0	0	0	0	0	0	0	0	0	0	0	0	0	0	0	0	0	0	0	0	0	0	0	0	0	0.266667	0	0	0	0	0	0
20	0	0	0	0	0	0	0	0	0	0	0	0.2	0	0	0.0666667	0	0	0	0	0	0	0	0	0	0	0	0	0	0	0	0	0	0	0	0	0	0	0	0	0	0	0	0.266667	0	0	0	0	0	0
22	0	0	0	0	0	0	0	0	0	0	0	0.4	0	0	0.133333	0	0	0	0	0	0	0	0	0	0	0	0	0	0	0	0	0	0	0	0	0	0	0	0	0	0	0	0.4	0	0	0	0	0	0
24	0	0	0	0	0	0	0	0	0.0666667	0	0	0.533333	0	0	0.2	0	0	0	0	0	0	0	0	0	0	0	0	0	0	0	0	0	0	0	0	0	0	0	0	0	0	0	0.533333	0	0	0	0	0	0
26	0	0	0	0	0	0	0	0	0.2	0	0	0.6	0	0	0.133333	0	0	0	0	0	0	0	0	0	0	0	0	0	0	0	0	0	0	0	0	0	0	0	0	0	0	0	0.466667	0	0	0	0	0	0
28	0	0	0	0	0	0	0	0	0.4	0	0	0.6	0	0	0.0666667	0	0	0	0	0	0	0	0	0	0	0	0	0	0	0	0	0.0666667	0	0	0	0	0	0	0	0	0	0	0.266667	0	0	0	0	0	0
30	0	0	0	0	0	0	0	0	0.533333	0	0	0.6	0	0	0	0	0	0	0	0	0	0	0	0	0	0	0	0	0	0	0	0.2	0	0	0	0	0	0	0	0	0	0	0.0666667	0	0	0	0	0	0
32	0	0	0	0	0	0	0	0	0.6	0	0.0666667	0.6	0	0	0	0	0	0	0	0	0	0	0	0	0	0	0	0	0	0	0	0.4	0	0	0	0	0	0	0	0	0	0	0	0	0	0	0	0	0
34	0	0	0	0	0	0	0	0	0.533333	0	0.2	0.6	0	0	0	0	0	0	0	0	0	0	0	0	0	0	0	0	0	0	0	0.533333	0	0	0	0	0	0	0	0	0	0	0	0	0	0	0	0	0
36	0	0	0	0	0	0	0	0	0.466667	0	0.4	0.6	0	0	0	0	0	0	0	0	0	0	0.0666667	0	0	0	0	0	0	0	0	0.6	0	0	0	0	0	0	0	0	0	0	0	0	0	0	0	0	0
38	0	0	0	0	0	0	0	0	0.4	0	0.533333	0.6	0	0	0	0.0666667	0	0	0	0	0	0	0.266667	0	0	0	0	0	0	0	0	0.6	0	0	0	0	0	0	0	0	0	0	0	0	0	0	0	0	0
40	0	0	0	0	0	0	0	0	0.4	0	0.6	0.6	0	0	0	0.133333	0	0	0	0	0	0	0.6	0	0	0	0	0	0	0	0	0.6	0	0	0	0	0	0	0	0	0	0	0	0	0	0	0	0	0
42	0	0	0	0	0	0	0	0	0.333333	0	0.6	0.533333	0	0	0	0.2	0	0	0	0	0	0	0.866667	0	0	0	0	0	0	0	0	0.6	0	0	0	0	0	0	0	0	0	0	0	0	0	0	0	0	0.0666667
44	0	0	0	0	0	0	0	0	0.266667	0	0.6	0.4	0	0	0	0.133333	0	0	0	0	0.0666667	0	0.933333	0	0	0	0	0	0	0	0	0.6	0	0	0	0	0	0	0	0	0	0	0	0	0	0	0	0	0.2
46	0	0	0	0	0	0	0	0	0.266667	0	0.6	0.2	0	0	0	0.0666667	0	0	0	0	0.2	0	0.866667	0	0	0	0	0	0	0	0	0.6	0	0	0	0	0	0	0	0	0	0	0	0	0	0	0	0	0.4
48	0	0	0	0	0	0	0	0	0.4	0	0.6	0.0666667	0	0	0	0	0	0	0	0	0.4	0	0.733333	0	0	0	0	0	0	0	0	0.666667	0	0	0	0	0	0	0	0.0666667	0	0	0	0	0	0	0	0	0.533333
50	0	0	0	0	0	0	0	0	0.466667	0	0.6	0	0	0	0	0	0	0	0	0.0666667	0.533333	0	0.666667	0	0	0	0	0	0	0	0	0.8	0	0	0	0.0666667	0	0	0	0.2	0	0	0	0	0	0	0	0	0.533333
52	0	0	0	0	0	0	0	0	0.4	0	0.6	0	0	0	0	0	0	0	0	0.2	0.6	0	0.533333	0	0	0	0	0	0	0	0	0.933333	0	0	0	0.133333	0	0	0	0.4	0	0	0	0	0	0	0	0	0.4
54	0	0	0	0	0	0	0	0	0.2	0	0.533333	0	0	0	0	0	0	0	0	0.333333	0.6	0	0.466667	0	0	0	0	0	0	0	0	0.933333	0	0	0	0.266667	0	0	0	0.533333	0.0666667	0	0	0	0	0	0	0	0.266667
56	0	0	0	0	0	0	0	0	0.133333	0	0.4	0	0	0	0	0	0	0	0	0.333333	0.533333	0	0.333333	0	0	0	0	0	0	0	0	0.866667	0	0	0	0.333333	0	0	0	0.6	0.133333	0	0	0	0	0	0	0	0.266667
58	0	0	0	0	0	0	0	0	0.133333	0	0.2	0	0	0	0	0	0	0	0	0.2	0.466667	0	0.2	0	0	0	0	0	0	0	0	0.866667	0	0	0	0.4	0	0	0	0.533333	0.2	0	0	0	0	0	0	0	0.4
60	0	0	0	0	0	0	0	0	0.2	0	0.0666667	0	0	0	0	0	0	0	0	0.0666667	0.4	0	0.0666667	0	0	0	0	0	0	0	0	1	0	0	0	0.333333	0	0	0	0.466667	0.133333	0	0	0	0	0	0	0	0.533333
62	0	0	0	0	0	0	0	0	0.2	0	0	0	0	0	0	0	0.0666667	0	0	0	0.466667	0	0.0666667	0	0	0	0	0	0	0	0	1.13333	0	0	0	0.2	0	0	0	0.4	0.0666667	0	0	0	0	0	0	0	0.6
64	0	0	0	0	0	0	0	0	0.266667	0.0666667	0	0	0	0	0	0	0.133333	0	0	0	0.533333	0	0.133333	0	0	0	0	0	0	0	0	1.2	0	0	0	0.0666667	0	0	0	0.466667	0	0	0	0	0	0	0	0	0.6
66	0	0	0	0	0	0	0	0	0.4	0.133333	0	0	0	0	0	0	0.2	0	0	0	0.6	0	0.2	0	0	0	0	0	0	0	0	1.2	0	0	0	0	0	0	0	0.533333	0	0	0	0.0666667	0	0	0	0	0.6
68	0	0	0	0	0	0	0	0	0.533333	0.266667	0	0	0	0	0	0	0.133333	0	0	0	0.6	0	0.133333	0	0	0	0	0	0	0	0	1.2	0	0	0	0	0	0	0	0.6	0	0	0	0.2	0	0	0	0	0.6
70	0	0	0	0	0	0	0	0	0.533333	0.333333	0	0	0	0	0	0	0.133333	0	0	0	0.6	0	0.0666667	0	0	0	0	0	0	0	0	1.2	0	0	0	0	0	0	0	0.533333	0	0	0	0.4	0	0	0	0	0.6
72	0	0	0	0	0	0	0.0666667	0	0.4	0.466667	0	0	0	0	0	0	0.133333	0	0	0	0.6	0	0	0.0666667	0	0	0	0	0	0	0	1.2	0	0	0	0	0	0	0	0.466667	0	0	0	0.533333	0	0	0	0	0.6
74	0	0	0	0	0	0	0.2	0	0.2	0.533333	0	0	0	0	0	0	0.2	0	0	0	0.6	0	0	0.2	0	0	0	0	0	0	0	1.2	0	0	0	0	0	0	0	0.333333	0	0	0	0.6	0	0	0	0	0.533333
76	0	0	0	0	0	0	0.4	0	0.0666667	0.533333	0	0	0	0	0	0	0.133333	0	0	0	0.6	0	0	0.4	0	0	0	0	0	0	0	1.2	0	0	0	0	0	0	0	0.266667	0.0666667	0	0	0.533333	0	0	0	0	0.4
78	0	0	0	0	0	0	0.533333	0	0	0.466667	0	0	0	0	0	0	0.0666667	0	0	0	0.6	0	0	0.533333	0	0	0	0	0	0	0	1.2	0	0	0	0	0	0	0	0.133333	0.2	0	0	0.4	0	0	0	0	0.2
80	0	0.0666667	0	0	0	0	0.6	0	0	0.333333	0	0	0	0	0	0	0	0	0	0	0.6	0.0666667	0	0.6	0	0	0	0	0	0	0	1.2	0	0	0	0	0	0	0	0.0666667	0.4	0	0	0.2	0	0	0	0	0.133333
82	0	0.133333	0	0	0	0	0.6	0	0	0.266667	0	0	0	0	0	0	0	0	0	0	0.6	0.2	0	0.6	0	0	0	0	0	0	0	1.2	0	0	0	0	0	0	0	0.0666667	0.533333	0	0	0.0666667	0	0	0	0	0.2
84	0	0.266667	0	0	0	0	0.6	0	0	0.133333	0	0	0	0	0	0	0.0666667	0	0	0	0.6	0.4	0.0666667	0.6	0	0	0	0	0	0	0	1.2	0	0	0	0	0	0	0	0.2	0.6	0	0	0	0	0	0	0	0.333333
86	0	0.333333	0	0	0	0	0.6	0	0	0.0666667	0	0.0666667	0	0	0	0	0.2	0	0	0	0.6	0.533333	0.2	0.533333	0	0	0	0	0	0	0	1.2	0	0	0	0	0	0	0	0.333333	0.6	0	0	0	0	0	0	0	0.333333
88	0	0.466667	0	0	0	0	0.6	0	0	0	0	0.133333	0	0	0	0	0.4	0	0	0	0.6	0.6	0.4	0.466667	0	0	0	0	0	0	0	1.2	0	0	0	0	0	0	0	0.4	0.6	0	0	0	0	0	0	0	0.2
90	0	0.533333	0.0666667	0	0	0	0.533333	0	0	0	0	0.266667	0	0	0.0666667	0	0.533333	0	0	0	0.6	0.6	0.533333	0.333333	0	0	0	0	0	0	0	1.13333	0	0	0	0	0	0	0	0.4	0.6	0	0	0	0	0	0	0	0.0666667
92	0	0.6	0.133333	0	0	0	0.4	0	0	0	0	0.333333	0	0	0.133333	0	0.6	0	0	0	0.6	0.6	0.6	0.333333	0	0	0	0	0	0	0	1	0	0	0	0	0	0	0	0.533333	0.6	0	0	0	0	0	0	0	0
94	0	0.6	0.2	0	0	0	0.2	0	0	0	0	0.466667	0	0	0.2	0	0.533333	0	0	0	0.6	0.6	0.666667	0.4	0.0666667	0	0	0	0	0	0	0.8	0	0	0	0	0	0	0	0.666667	0.6	0	0	0	0	0	0	0	0
96	0	0.6	0.133333	0	0	0	0.0666667	0	0.0666667	0	0	0.533333	0	0	0.2	0	0.4	0	0	0	0.6	0.533333	0.733333	0.533333	0.2	0	0	0	0	0	0	0.733333	0	0	0	0	0	0	0	0.8	0.6	0	0	0	0	0.0666667	0	0	0
98	0	0.6	0.0666667	0	0	0	0	0	0.133333	0	0	0.6	0	0	0.2	0	0.2	0	0	0	0.6	0.466667	0.8	0.6	0.4	0	0	0	0	0	0	0.8	0	0	0	0	0	0	0	0.733333	0.6	0	0	0	0	0.2	0	0	0
100	0	0.6	0	0	0	0	0	0	0.2	0	0	0.6	0	0	0.266667	0	0.0666667	0	0	0	0.6	0.4	0.666667	0.466667	0.533333	0	0	0	0	0	0	1	0	0	0	0	0	0	0	0.666667	0.6	0	0	0	0	0.333333	0	0	0
102	0	0.6	0.0666667	0	0	0	0	0	0.133333	0	0	0.6	0	0	0.266667	0	0	0	0	0	0.6	0.4	0.466667	0.333333	0.6	0	0	0	0	0	0	1.13333	0	0	0	0	0	0	0	0.6	0.533333	0	0	0	0	0.4	0	0	0.0666667
104	0	0.6	0.133333	0	0	0	0	0	0.0666667	0	0	0.6	0	0	0.333333	0	0	0	0	0	0.6	0.4	0.266667	0.133333	0.6	0	0	0	0	0	0	1.2	0.0666667	0	0	0	0	0	0	0.6	0.4	0	0	0	0	0.4	0	0	0.2
106	0	0.6	0.2	0	0	0	0	0	0	0	0	0.6	0	0	0.333333	0	0	0	0	0	0.6	0.333333	0.266667	0.0666667	0.6	0	0	0	0	0	0	1.2	0.2	0	0	0	0	0	0	0.666667	0.2	0	0	0	0	0.466667	0	0	0.4
108	0	0.533333	0.2	0	0	0	0	0	0	0	0	0.533333	0	0	0.4	0	0	0	0	0	0.6	0.266667	0.4	0	0.6	0	0	0	0	0	0	1.2	0.4	0	0	0	0	0	0	0.866667	0.0666667	0	0	0	0	0.533333	0	0	0.533333
110	0	0.4	0.2	0	0	0	0	0	0	0	0	0.466667	0	0	0.4	0	0	0	0	0.0666667	0.6	0.133333	0.533333	0	0.6	0	0	0	0	0	0	1.2	0.466667	0	0	0	0	0	0	1.13333	0	0	0	0	0	0.6	0	0	0.533333
112	0	0.2	0.2	0	0	0	0	0	0.0666667	0	0	0.333333	0	0	0.4	0	0	0	0	0.2	0.6	0.133333	0.6	0	0.6	0	0	0	0	0	0	1.26667	0.4	0	0	0	0	0	0	1.33333	0	0	0	0	0	0.6	0	0	0.4
114	0	0.0666667	0.133333	0	0	0	0	0	0.2	0	0	0.333333	0	0	0.466667	0	0	0	0	0.4	0.6	0.2	0.6	0	0.6	0	0	0	0	0	0	1.4	0.2	0	0	0	0	0	0	1.33333	0	0	0	0	0	0.6	0	0	0.2
116	0	0	0.0666667	0	0	0	0	0	0.333333	0	0	0.266667	0	0	0.533333	0	0	0	0	0.533333	0.6	0.4	0.6	0	0.6	0	0.0666667	0	0	0	0	1.6	0.133333	0	0	0	0	0	0	1.26667	0	0	0	0	0	0.6	0	0	0.0666667
118	0	0	0	0	0	0	0.0666667	0	0.4	0	0	0.333333	0	0	0.6	0	0	0	0	0.6	0.6	0.533333	0.6	0	0.6	0	0.2	0	0	0	0	1.73333	0.133333	0	0	0	0	0	0	1.2	0	0	0	0	0	0.6	0	0	0.0666667
120	0	0	0.0666667	0	0	0	0.2	0	0.333333	0	0	0.333333	0	0	0.6	0.0666667	0	0	0	0.6	0.6	0.6	0.6	0	0.6	0	0.4	0	0	0	0	1.8	0.2	0	0	0	0	0	0	1.2	0	0	0	0	0	0.6	0	0	0.2
122	0	0	0.133333	0	0	0	0.333333	0	0.266667	0	0	0.466667	0	0	0.6	0.133333	0	0	0	0.6	0.6	0.6	0.6	0	0.6	0	0.533333	0	0	0	0	1.8	0.133333	0	0	0	0	0	0	1.2	0	0	0	0	0	0.6	0	0	0.4
124	0	0	0.266667	0.0666667	0	0	0.333333	0.0666667	0.2	0	0	0.533333	0	0	0.6	0.266667	0	0	0	0.6	0.6	0.6	0.6	0	0.666667	0	0.6	0	0	0	0	1.8	0.133333	0	0	0	0	0	0	1.13333	0	0	0	0	0	0.6	0	0	0.533333
126	0	0	0.333333	0.2	0	0.0666667	0.2	0.133333	0.266667	0	0	0.6	0	0	0.6	0.266667	0	0	0	0.6	0.6	0.6	0.6	0	0.8	0	0.6	0	0	0	0	1.8	0.266667	0	0	0	0	0	0	1.06667	0	0	0	0	0	0.6	0	0	0.6
128	0	0	0.4	0.4	0	0.2	0.0666667	0.2	0.333333	0.0666667	0	0.6	0	0	0.6	0.4	0	0	0	0.6	0.6	0.666667	0.6	0	1	0	0.6	0	0	0	0	1.8	0.466667	0	0	0	0	0	0	0.933333	0	0	0	0	0	0.6	0	0	0.533333
130	0	0	0.4	0.466667	0	0.333333	0.0666667	0.2	0.333333	0.2	0	0.6	0	0	0.6	0.533333	0	0	0	0.6	0.6	0.8	0.6	0	1.13333	0	0.6	0	0	0	0	1.73333	0.533333	0	0	0	0	0	0	1	0	0	0	0	0	0.6	0	0	0.466667
132	0	0	0.4	0.466667	0	0.333333	0.2	0.266667	0.266667	0.4	0	0.6	0	0	0.6	0.8	0	0	0	0.6	0.6	1	0.6	0	1.13333	0	0.6	0	0	0	0	1.6	0.333333	0	0	0	0	0	0	1.13333	0	0	0	0	0	0.6	0	0	0.4
134	0	0	0.466667	0.333333	0	0.2	0.4	0.4	0.2	0.466667	0	0.533333	0	0	0.666667	0.866667	0	0	0	0.6	0.6	1.13333	0.6	0	1	0	0.6	0	0	0	0	1.4	0.133333	0	0	0	0	0	0	1.46667	0	0	0	0	0	0.6	0	0	0.466667
136	0	0	0.466667	0.266667	0	0.0666667	0.533333	0.533333	0.266667	0.4	0	0.466667	0	0	0.733333	0.8	0	0	0	0.6	0.6	1.2	0.6	0	0.8	0	0.6	0	0	0	0	1.33333	0	0	0	0	0	0	0	1.6	0	0	0	0	0	0.6	0	0	0.533333
138	0	0	0.4	0.2	0	0.0666667	0.6	0.6	0.466667	0.2	0	0.333333	0	0	0.866667	0.666667	0	0	0	0.6	0.6	1.13333	0.6	0	0.666667	0	0.6	0	0	0	0	1.33333	0	0	0	0	0	0	0	1.6	0	0	0	0.0666667	0	0.533333	0	0	0.6
140	0	0	0.2	0.266667	0	0.2	0.533333	0.6	0.733333	0.0666667	0	0.266667	0	0	0.933333	0.666667	0	0	0	0.6	0.6	1	0.6	0	0.6	0	0.6	0	0	0	0	1.4	0	0	0	0	0	0	0	1.33333	0	0	0	0.133333	0	0.4	0	0	0.6
142	0	0	0.0666667	0.4	0	0.466667	0.4	0.6	1	0	0	0.133333	0	0	1.06667	0.8	0	0	0	0.6	0.6	0.8	0.6	0	0.6	0	0.6	0	0	0	0	1.4	0	0	0	0	0	0	0	1.13333	0	0	0	0.2	0	0.2	0	0	0.6
144	0	0	0	0.6	0	0.666667	0.2	0.6	1	0	0	0.0666667	0	0	1.13333	1	0	0	0	0.6	0.6	0.666667	0.6	0	0.6	0	0.6	0	0	0	0	1.4	0	0	0	0	0	0	0	0.933333	0	0	0	0.133333	0	0.0666667	0	0	0.6
146	0	0	0.0666667	0.733333	0	0.8	0.0666667	0.6	0.933333	0	0	0	0	0	1.2	1.13333	0	0	0	0.6	0.6	0.6	0.6	0	0.6	0	0.6	0	0	0	0	1.4	0	0	0	0	0	0	0	0.933333	0	0	0	0.0666667	0	0	0	0	0.6
148	0	0	0.2	0.8	0	0.733333	0.0666667	0.6	0.733333	0	0	0	0	0	1.13333	1.2	0	0	0	0.6	0.6	0.6	0.6	0	0.6	0	0.6	0	0	0	0	1.4	0	0	0	0	0	0	0	0.866667	0	0	0.0666667	0	0	0	0	0	0.6
150	0	0	0.4	0.733333	0	0.6	0.133333	0.6	0.666667	0	0	0	0	0	1	1.2	0	0	0	0.6	0.6	0.6	0.6	0	0.6	0	0.6	0	0	0	0	1.46667	0	0	0	0	0	0	0	0.866667	0	0	0.133333	0	0	0	0	0	0.6
152	0	0	0.466667	0.666667	0	0.466667	0.2	0.6	0.6	0	0	0	0	0	0.8	1.2	0	0	0	0.6	0.6	0.6	0.6	0	0.6	0	0.6	0	0	0	0	1.53333	0	0	0	0	0	0	0	0.733333	0	0	0.2	0	0	0	0	0	0.6
154	0	0	0.4	0.533333	0	0.4	0.133333	0.6	0.533333	0	0	0	0	0	0.666667	1.2	0	0	0	0.6	0.6	0.6	0.733333	0	0.6	0	0.6	0	0	0	0	1.53333	0	0	0	0	0	0	0	0.666667	0	0.0666667	0.133333	0	0	0	0	0	0.6
156	0	0	0.2	0.4	0	0.466667	0.0666667	0.6	0.466667	0	0	0	0	0	0.6	1.2	0	0	0	0.6	0.6	0.6	1	0	0.6	0	0.6	0	0	0	0	1.53333	0	0	0	0	0	0	0	0.6	0	0.2	0.0666667	0	0	0	0	0	0.6
158	0	0	0.0666667	0.266667	0	0.466667	0.0666667	0.6	0.333333	0	0	0	0	0	0.666667	1.2	0	0	0	0.6	0.6	0.6	1.4	0	0.6	0	0.6	0	0	0	0	1.6	0	0	0	0	0	0	0	0.6	0	0.4	0	0	0	0	0	0	0.6
160	0	0	0	0.2	0	0.4	0.333333	0.6	0.333333	0	0	0	0	0	0.733333	1.13333	0	0	0	0.6	0.6	0.6	1.66667	0	0.6	0	0.533333	0	0	0	0	1.8	0	0	0	0	0	0	0	0.666667	0	0.466667	0	0	0	0	0	0	0.6
162	0	0	0	0.2	0	0.2	0.733333	0.6	0.333333	0	0	0	0	0	0.8	1.06667	0	0	0	0.6	0.6	0.6	1.8	0	0.6	0	0.4	0	0	0	0	1.8	0	0	0	0	0	0	0	0.8	0	0.4	0	0	0	0	0	0	0.6
164	0	0	0	0.133333	0	0.0666667	1.13333	0.6	0.466667	0	0	0	0	0	0.733333	1.06667	0	0	0.0666667	0.6	0.533333	0.6	1.8	0	0.6	0	0.2	0	0	0	0	1.73333	0	0	0	0	0	0	0	1	0	0.2	0	0.0666667	0	0	0	0	0.6
166	0	0	0	0.0666667	0	0	1.26667	0.6	0.533333	0	0	0	0	0	0.666667	1.13333	0	0	0.2	0.6	0.466667	0.6	1.8	0	0.6	0	0.0666667	0	0	0	0	1.6	0	0	0	0	0	0	0	1.06667	0	0.0666667	0	0.2	0	0	0	0	0.6
168	0	0	0	0	0	0	1.26667	0.6	0.6	0	0	0	0	0	0.533333	1.2	0	0	0.4	0.6	0.4	0.533333	1.8	0	0.6	0	0	0	0	0	0	1.66667	0	0	0	0	0	0	0	1	0	0	0	0.4	0	0	0	0	0.6
170	0	0	0.0666667	0	0	0	1.2	0.6	0.6	0	0	0	0	0	0.4	1.13333	0	0	0.533333	0.6	0.466667	0.466667	1.73333	0	0.6	0	0	0	0	0	0	1.73333	0	0	0	0	0	0	0	0.8	0	0	0	0.533333	0	0	0	0	0.6
172	0	0	0.133333	0	0	0	1.13333	0.6	0.6	0	0	0	0	0	0.2	1.13333	0	0	0.533333	0.6	0.533333	0.333333	1.6	0	0.6	0	0.0666667	0	0	0	0	1.8	0	0	0	0	0	0	0	0.8	0	0	0	0.6	0	0	0	0	0.6
174	0.0666667	0	0.2	0	0	0	1.06667	0.6	0.6	0	0	0	0	0	0.0666667	1	0	0	0.4	0.666667	0.6	0.333333	1.46667	0	0.6	0	0.133333	0	0	0	0	1.8	0	0	0	0	0	0	0	1	0	0	0	0.6	0	0	0	0	0.6
176	0.2	0	0.2	0.0666667	0	0	0.933333	0.6	0.533333	0	0	0	0	0.0666667	0	0.8	0	0	0.333333	0.733333	0.6	0.333333	1.4	0	0.6	0	0.2	0	0	0	0	1.73333	0	0	0	0	0	0	0	1.33333	0	0	0	0.6	0	0	0	0	0.666667
178	0.333333	0	0.2	0.133333	0	0	0.933333	0.6	0.4	0	0	0	0	0.266667	0	0.4	0	0	0.4	0.866667	0.6	0.533333	1.4	0	0.6	0	0.133333	0	0	0	0	1.66667	0	0	0	0	0	0	0	1.46667	0	0.0666667	0	0.6	0	0	0	0	0.8
180	0.333333	0.0666667	0.2	0.2	0	0	0.866667	0.6	0.266667	0	0	0	0	0.466667	0	0.133333	0	0	0.533333	0.933333	0.533333	0.733333	1.33333	0	0.6	0	0.0666667	0	0	0	0	1.6	0	0	0	0	0	0	0	1.46667	0	0.2	0	0.6	0	0	0	0	0.933333
182	0.2	0.2	0.133333	0.133333	0	0	0.866667	0.6	0.266667	0	0	0	0	0.666667	0	0	0	0	0.466667	1.06667	0.466667	0.933333	1.26667	0	0.6	0	0	0	0	0	0	1.73333	0	0	0	0	0	0	0	1.46667	0	0.4	0	0.666667	0	0	0	0	0.933333
184	0.0666667	0.466667	0.0666667	0.0666667	0	0	0.8	0.6	0.4	0	0	0.0666667	0	0.666667	0	0	0	0	0.266667	1.13333	0.4	0.933333	1.2	0	0.6	0	0	0	0	0	0	1.86667	0	0	0	0	0	0	0	1.53333	0	0.533333	0	0.8	0	0	0	0	0.8
186	0	0.733333	0	0	0	0	0.8	0.6	0.533333	0	0	0.133333	0	0.666667	0	0	0	0	0.0666667	1.2	0.533333	0.8	1.2	0	0.6	0	0	0	0	0	0	2	0	0	0	0	0	0	0	1.46667	0	0.6	0	1	0	0	0	0	0.666667
188	0	0.866667	0	0	0	0	0.866667	0.6	0.6	0	0	0.266667	0	0.533333	0	0	0	0	0	1.2	0.733333	0.666667	1.2	0	0.6	0	0	0.0666667	0	0	0	2	0.0666667	0	0	0	0	0	0	1.2	0.0666667	0.6	0	1.13333	0	0	0	0	0.6
190	0	0.8	0.0666667	0	0	0	0.866667	0.6	0.666667	0	0	0.333333	0	0.466667	0	0	0	0	0	1.2	1	0.666667	1.26667	0	0.6	0	0	0.133333	0	0	0	2.06667	0.2	0	0	0	0	0	0	0.866667	0.2	0.6	0	1.2	0	0	0	0	0.6
192	0	0.666667	0.2	0	0	0	0.866667	0.6	0.8	0	0	0.4	0	0.466667	0.0666667	0.0666667	0	0	0	1.2	1.13333	0.733333	1.4	0	0.6	0	0.0666667	0.2	0	0	0	2.13333	0.4	0	0	0	0	0	0	0.666667	0.4	0.6	0	1.2	0	0	0	0	0.6
194	0	0.666667	0.4	0	0	0	0.733333	0.6	0.933333	0	0	0.333333	0	0.533333	0.2	0.133333	0	0	0	1.2	1.13333	0.866667	1.6	0	0.6	0	0.2	0.133333	0	0	0	2.13333	0.533333	0	0	0	0	0	0	0.666667	0.533333	0.6	0	1.2	0	0	0	0	0.6
196	0	0.666667	0.533333	0	0	0	0.666667	0.6	0.933333	0	0	0.2	0	0.6	0.4	0.2	0	0	0	1.2	1	0.8	1.66667	0	0.6	0	0.4	0.0666667	0	0.133333	0	1.93333	0.666667	0	0	0	0	0	0	0.8	0.6	0.6	0	1.2	0	0	0	0	0.6
198	0	0.6	0.6	0	0	0	0.6	0.6	0.8	0	0	0.0666667	0	0.666667	0.6	0.133333	0	0	0	1.2	0.866667	0.733333	1.66667	0	0.6	0	0.533333	0	0	0.4	0	1.73333	0.733333	0	0	0	0	0	0	1.13333	0.533333	0.6	0	1.2	0	0	0	0	0.6
200	0	0.466667	0.6	0	0	0	0.6	0.6	0.666667	0	0	0	0	0.666667	0.8	0.133333	0	0	0	1.2	0.866667	0.6	1.6	0	0.6	0	0.6	0.0666667	0	0.666667	0	1.6	0.866667	0	0	0	0	0	0	1.46667	0.4	0.6	0	1.13333	0	0	0	0	0.6
202	0	0.466667	0.6	0	0	0	0.6	0.6	0.6	0	0	0	0	0.666667	1	0.133333	0	0	0	1.2	0.933333	0.733333	1.66667	0	0.6	0	0.6	0.2	0	0.666667	0	1.66667	0.866667	0	0	0	0	0	0	1.8	0.266667	0.6	0	1	0	0.0666667	0	0.0666667	0.6
204	0	0.466667	0.6	0	0	0	0.6	0.6	0.6	0	0	0	0	0.533333	1.06667	0.2	0	0	0	1.2	0.933333	0.866667	1.73333	0	0.6	0	0.6	0.4	0	0.466667	0	1.73333	0.866667	0	0	0	0	0	0	1.86667	0.2	0.6	0	0.8	0	0.133333	0	0.133333	0.6
206	0	0.4	0.533333	0	0	0	0.533333	0.6	0.6	0	0	0	0	0.466667	1	0.133333	0	0	0	1.2	0.8	0.933333	1.73333	0	0.6	0	0.6	0.533333	0	0.266667	0	1.73333	0.733333	0	0	0	0	0	0	1.86667	0.2	0.6	0	0.666667	0	0.2	0	0.2	0.6
208	0	0.266667	0.466667	0	0	0	0.466667	0.6	0.6	0	0	0.0666667	0	0.333333	0.8	0.133333	0	0	0	1.2	0.666667	0.8	1.66667	0	0.6	0	0.6	0.6	0	0.2	0	1.6	0.666667	0	0	0	0	0	0	1.8	0.133333	0.6	0	0.6	0	0.133333	0	0.133333	0.6
210	0	0.266667	0.466667	0	0	0.0666667	0.4	0.6	0.6	0	0.0666667	0.2	0	0.2	0.666667	0.133333	0	0	0	1.2	0.666667	0.666667	1.6	0	0.6	0	0.6	0.6	0	0.133333	0	1.46667	0.6	0	0	0	0	0	0	1.8	0.0666667	0.6	0	0.6	0	0.0666667	0	0.133333	0.6
212	0	0.333333	0.666667	0	0	0.133333	0.466667	0.6	0.533333	0	0.133333	0.466667	0	0.0666667	0.6	0.266667	0	0	0	1.2	0.8	0.6	1.6	0	0.533333	0	0.6	0.533333	0	0.0666667	0	1.4	0.6	0	0	0	0	0	0	1.86667	0	0.6	0	0.6	0	0	0	0.133333	0.6
214	0	0.333333	0.933333	0	0	0.2	0.533333	0.6	0.466667	0	0.2	0.666667	0	0	0.6	0.333333	0	0	0	1.2	1	0.6	1.6	0	0.4	0	0.6	0.466667	0	0	0	1.4	0.6	0	0	0	0	0	0	1.93333	0	0.6	0	0.6	0	0	0	0.2	0.6
216	0	0.2	1.13333	0.0666667	0	0.133333	0.6	0.6	0.533333	0	0.133333	0.8	0	0	0.6	0.466667	0	0	0	1.2	1.13333	0.6	1.53333	0	0.2	0	0.6	0.4	0	0	0	1.33333	0.6	0	0	0	0	0	0	2.06667	0	0.6	0	0.6	0	0	0	0.133333	0.6
218	0	0.0666667	1.2	0.133333	0	0.0666667	0.6	0.666667	0.8	0	0.0666667	0.666667	0	0	0.6	0.533333	0	0	0	1.2	1.2	0.6	1.4	0	0.133333	0	0.6	0.466667	0	0	0	1.33333	0.6	0	0	0	0	0	0	2.2	0	0.6	0	0.6	0	0	0	0.0666667	0.6
220	0	0	1.2	0.2	0	0	0.6	0.8	1.2	0	0.0666667	0.533333	0	0	0.6	0.6	0	0	0	1.2	1.2	0.6	1.26667	0	0.2	0.0666667	0.6	0.466667	0	0	0	1.4	0.6	0	0	0	0	0	0	2.46667	0	0.6	0	0.6	0	0	0	0	0.6
222	0	0	1.2	0.133333	0	0	0.6	0.933333	1.4	0	0.133333	0.333333	0	0	0.6	0.6	0	0.0666667	0	1.2	1.13333	0.6	1.26667	0	0.4	0.133333	0.6	0.4	0	0	0	1.6	0.6	0	0	0	0	0	0	2.73333	0	0.6	0	0.6	0	0	0	0.0666667	0.6
224	0	0	1.2	0.0666667	0	0	0.6	1	1.4	0	0.2	0.333333	0	0	0.6	0.6	0.0666667	0.133333	0	1.2	1.06667	0.6	1.4	0	0.533333	0.266667	0.6	0.266667	0	0	0	1.73333	0.6	0	0	0	0	0	0	2.93333	0	0.6	0	0.6	0	0	0	0.133333	0.533333
226	0	0	1.2	0.0666667	0	0	0.6	0.933333	1.2	0	0.2	0.333333	0	0	0.6	0.533333	0.2	0.2	0	1.2	0.866667	0.6	1.46667	0	0.6	0.333333	0.6	0.266667	0	0	0	1.8	0.6	0	0	0	0	0	0	2.93333	0	0.6	0	0.6	0	0	0	0.266667	0.466667
228	0	0	1.26667	0.133333	0	0	0.6	0.933333	1.06667	0	0.2	0.466667	0	0	0.6	0.466667	0.4	0.133333	0.0666667	1.2	0.8	0.533333	1.33333	0	0.6	0.466667	0.6	0.4	0	0	0	1.73333	0.6	0	0	0	0	0	0	2.86667	0	0.6	0	0.6	0	0	0	0.333333	0.4
230	0	0	1.26667	0.2	0	0	0.666667	0.866667	1.06667	0	0.266667	0.466667	0	0.0666667	0.6	0.466667	0.533333	0.133333	0.2	1.2	0.733333	0.466667	1.13333	0	0.6	0.533333	0.6	0.533333	0	0	0	1.66667	0.6	0	0	0	0	0	0	2.66667	0	0.6	0	0.6	0	0	0	0.466667	0.466667
232	0	0	1.26667	0.133333	0	0	0.866667	0.933333	1.06667	0	0.333333	0.466667	0	0.133333	0.6	0.666667	0.6	0.2	0.4	1.2	0.933333	0.4	1	0	0.6	0.6	0.6	0.6	0	0	0	1.53333	0.6	0	0	0	0	0	0	2.53333	0	0.6	0	0.533333	0	0	0	0.533333	0.533333
234	0	0	1.13333	0.0666667	0	0	1.2	0.866667	0.933333	0	0.466667	0.333333	0	0.266667	0.6	0.933333	0.6	0.333333	0.533333	1.2	1.06667	0.466667	1.06667	0	0.533333	0.6	0.6	0.6	0	0	0	1.46667	0.6	0	0	0	0	0	0	2.4	0	0.6	0	0.466667	0	0	0	0.6	0.6
236	0	0	1.26667	0.0666667	0	0	1.53333	0.866667	0.666667	0	0.533333	0.333333	0	0.333333	0.6	1.06667	0.6	0.4	0.6	1.2	1.2	0.6	1.13333	0.0666667	0.466667	0.6	0.6	0.6	0	0	0	1.4	0.6	0	0	0	0	0	0	2.46667	0	0.6	0	0.4	0	0	0	0.6	0.6
238	0	0	1.4	0.2	0	0	1.73333	0.733333	0.466667	0	0.6	0.266667	0	0.466667	0.666667	0.933333	0.6	0.333333	0.6	1.2	1.2	0.733333	1.2	0.2	0.4	0.6	0.6	0.6	0	0	0	1.53333	0.6	0	0	0	0	0	0	2.6	0	0.6	0	0.4	0	0	0	0.6	0.6
240	0	0	1.66667	0.333333	0	0	1.73333	0.666667	0.466667	0	0.533333	0.266667	0	0.466667	0.8	0.6	0.6	0.266667	0.6	1.26667	1.2	0.8	1.13333	0.4	0.466667	0.6	0.6	0.6	0	0	0	1.73333	0.6	0	0	0	0	0	0	2.66667	0	0.6	0	0.4	0	0	0	0.6	0.6
242	0	0	1.6	0.333333	0	0	1.6	0.6	0.533333	0	0.533333	0.133333	0	0.466667	1	0.266667	0.6	0.133333	0.6	1.4	1.2	0.666667	1	0.466667	0.533333	0.6	0.6	0.6	0	0	0	2	0.6	0	0	0	0	0	0	2.73333	0	0.6	0	0.4	0	0	0	0.6	0.6
244	0	0	1.53333	0.2	0	0	1.46667	0.6	0.666667	0	0.533333	0.0666667	0	0.466667	1.13333	0.0666667	0.6	0.0666667	0.6	1.6	1.2	0.533333	0.8	0.4	0.533333	0.6	0.6	0.6	0	0	0	2.06667	0.6	0	0	0	0	0	0	2.66667	0	0.6	0	0.466667	0	0	0	0.6	0.6
246	0	0	1.26667	0.0666667	0	0	1.33333	0.6	0.666667	0	0.733333	0	0	0.6	1.2	0	0.6	0.0666667	0.6	1.6	1.26667	0.4	0.666667	0.2	0.4	0.6	0.6	0.6	0	0	0	2	0.6	0	0	0	0	0	0	2.73333	0	0.6	0	0.533333	0	0	0	0.6	0.6
248	0	0	1.06667	0.0666667	0	0	1.26667	0.6	0.6	0	0.8	0	0	0.733333	1.13333	0.0666667	0.6	0.133333	0.6	1.53333	1.4	0.466667	0.6	0.0666667	0.2	0.6	0.6	0.6	0	0	0	1.73333	0.666667	0	0	0	0	0	0	2.6	0	0.666667	0	0.6	0	0	0	0.6	0.6
250	0	0	0.8	0.133333	0	0	1.13333	0.6	0.4	0	0.866667	0	0	0.8	1	0.2	0.6	0.2	0.6	1.4	1.6	0.533333	0.6	0	0.133333	0.6	0.6	0.6	0	0	0	1.46667	0.8	0	0	0	0	0	0	2.53333	0	0.8	0	0.6	0	0	0	0.6	0.6
252	0	0	0.733333	0.2	0	0	1.13333	0.533333	0.333333	0	0.733333	0	0	0.866667	0.866667	0.4	0.6	0.133333	0.6	1.53333	1.66667	0.6	0.6	0	0.2	0.6	0.666667	0.533333	0	0	0	1.4	1	0	0	0	0	0	0	2.33333	0	0.933333	0	0.6	0	0	0	0.6	0.6
254	0	0	0.866667	0.133333	0	0	1.13333	0.466667	0.4	0	0.666667	0	0	0.933333	0.8	0.533333	0.6	0.133333	0.6	1.6	1.6	0.6	0.6	0	0.4	0.6	0.8	0.466667	0	0	0	1.6	1.13333	0	0	0	0.0666667	0	0	2.26667	0	0.933333	0	0.6	0	0	0	0.6	0.6
256	0	0	1.13333	0.133333	0	0	1.2	0.4	0.533333	0	0.533333	0.133333	0	0.933333	0.866667	0.6	0.6	0.133333	0.533333	1.6	1.4	0.6	0.6	0	0.533333	0.6	0.866667	0.4	0	0	0	2	1.2	0	0	0	0.133333	0	0	2.13333	0	0.8	0	0.6	0	0	0	0.6	0.6
258	0	0	1.33333	0.133333	0	0	1.2	0.4	0.533333	0	0.466667	0.333333	0	0.733333	0.866667	0.6	0.6	0.2	0.4	1.33333	1.4	0.6	0.6	0	0.6	0.6	0.8	0.466667	0	0	0	2.26667	1.2	0	0	0	0.2	0	0	2.06667	0	0.8	0	0.6	0	0	0	0.6	0.6
260	0	0	1.33333	0.2	0	0	1.2	0.4	0.4	0	0.4	0.6	0	0.6	0.866667	0.6	0.6	0.133333	0.2	1.06667	1.53333	0.6	0.6	0	0.533333	0.6	0.6	0.533333	0	0	0	2.4	1.2	0	0	0	0.133333	0	0	2.06667	0	0.866667	0	0.6	0	0	0	0.6	0.6
262	0	0	1.26667	0.133333	0	0	1.2	0.4	0.266667	0	0.466667	0.666667	0	0.533333	0.733333	0.6	0.6	0.0666667	0.0666667	0.733333	1.86667	0.6	0.6	0	0.4	0.6	0.533333	0.6	0	0	0	2.4	1.2	0	0	0	0.0666667	0	0.0666667	2.2	0	1.06667	0	0.6	0	0	0	0.6	0.6
264	0	0	1.2	0.0666667	0	0	1.13333	0.466667	0.266667	0	0.533333	0.666667	0	0.6	0.666667	0.6	0.6	0	0	0.466667	2	0.6	0.6	0	0.266667	0.6	0.533333	0.6	0	0	0	2.4	1.2	0	0	0	0	0	0.2	2.33333	0	1	0	0.6	0	0	0	0.533333	0.6
266	0	0	1.2	0	0	0	1	0.533333	0.4	0	0.6	0.666667	0	0.533333	0.6	0.6	0.6	0	0	0.266667	2.06667	0.6	0.6	0	0.2	0.6	0.6	0.6	0	0	0	2.26667	1.2	0	0	0	0	0	0.4	2.33333	0	1.06667	0	0.6	0	0	0	0.4	0.6
268	0	0.0666667	1.26667	0	0	0	0.866667	0.6	0.6	0	0.6	0.8	0	0.466667	0.6	0.6	0.6	0	0	0.266667	1.86667	0.6	0.6	0	0.2	0.6	0.6	0.6	0	0	0	2	1.2	0	0	0	0	0	0.466667	2.26667	0	1.13333	0	0.6	0	0	0	0.2	0.6
270	0	0.2	1.4	0	0	0	0.866667	0.6	0.8	0	0.666667	1	0	0.466667	0.6	0.666667	0.6	0	0	0.466667	1.66667	0.533333	0.6	0	0.133333	0.6	0.6	0.533333	0	0	0	1.6	1.2	0	0	0	0	0	0.4	2.2	0	1.4	0	0.6	0	0	0	0.0666667	0.6
272	0	0.4	1.53333	0	0	0	1	0.6	1	0	0.8	1.13333	0	0.466667	0.6	0.8	0.6	0	0	0.6	1.46667	0.466667	0.6	0	0.0666667	0.6	0.6	0.4	0	0	0	1.4	1.2	0	0	0	0	0	0.2	2.26667	0	1.4	0	0.6	0	0	0	0.0666667	0.6
274	0	0.533333	1.53333	0	0	0	1.13333	0.6	1.13333	0	0.933333	1.13333	0	0.466667	0.6	1	0.6	0	0	0.666667	1.46667	0.4	0.6	0	0	0.6	0.6	0.2	0	0	0	1.33333	1.2	0	0	0	0	0	0.0666667	2.26667	0	1.2	0	0.6	0	0	0	0.2	0.6
276	0	0.6	1.4	0	0	0.0666667	1.2	0.6	1.2	0	0.933333	1.06667	0	0.333333	0.6	1.13333	0.6	0	0	0.6	1.53333	0.466667	0.6	0	0	0.533333	0.6	0.133333	0	0	0	1.46667	1.2	0	0	0	0	0	0	2.2	0	0.866667	0	0.6	0	0	0	0.4	0.6
278	0	0.6	1.26667	0	0	0.2	1.13333	0.666667	1.2	0	0.733333	1	0	0.333333	0.6	1.2	0.6	0	0	0.666667	1.6	0.533333	0.666667	0	0	0.4	0.533333	0.2	0	0	0	1.53333	1.2	0	0	0	0	0	0	2	0	0.666667	0	0.6	0	0	0	0.533333	0.6
280	0	0.6	1.2	0	0	0.333333	1	0.8	1.2	0	0.533333	1.06667	0	0.333333	0.6	1.26667	0.6	0	0	0.733333	1.53333	0.533333	0.8	0	0	0.2	0.466667	0.4	0	0	0	1.6	1.2	0	0	0	0	0	0	1.86667	0	0.666667	0	0.666667	0	0	0	0.6	0.6
282	0	0.6	1.26667	0	0	0.333333	0.8	0.933333	1.2	0	0.4	1.13333	0	0.466667	0.6	1.33333	0.533333	0	0	0.733333	1.46667	0.466667	1	0	0	0.0666667	0.4	0.533333	0	0	0	1.6	1.2	0	0	0	0.0666667	0	0.0666667	1.86667	0	0.8	0	0.733333	0	0	0	0.6	0.6
284	0	0.533333	1.33333	0	0	0.2	0.666667	1	1.2	0	0.6	1.2	0	0.533333	0.6	1.4	0.4	0	0	0.666667	1.33333	0.333333	1.13333	0	0	0.0666667	0.466667	0.6	0	0	0	1.6	1.2	0	0	0	0.2	0	0.133333	1.86667	0	1	0	0.8	0	0	0.0666667	0.6	0.6
286	0	0.466667	1.4	0	0	0.0666667	0.6	0.933333	1.2	0.0666667	0.933333	1.2	0	0.666667	0.6	1.33333	0.2	0	0	0.6	1.26667	0.333333	1.2	0	0	0.2	0.533333	0.6	0	0	0	1.66667	1.2	0	0	0	0.4	0	0.2	1.93333	0	1.13333	0	0.733333	0	0	0.133333	0.6	0.6
288	0	0.333333	1.33333	0.0666667	0	0	0.6	0.866667	1.2	0.2	1.33333	1.06667	0	0.733333	0.6	1.26667	0.0666667	0	0	0.6	1.2	0.333333	1.13333	0	0	0.4	0.6	0.6	0	0.0666667	0	1.73333	1.2	0	0	0	0.533333	0	0.133333	1.93333	0	1.2	0	0.666667	0	0	0.2	0.6	0.6
290	0	0.333333	1.26667	0.133333	0	0.0666667	0.6	0.666667	1.2	0.333333	1.33333	0.933333	0	0.8	0.6	1.2	0	0	0	0.533333	1.2	0.466667	1	0	0	0.533333	0.6	0.6	0	0.133333	0	1.8	1.2	0	0	0	0.6	0	0.0666667	2.13333	0	1.2	0	0.666667	0	0	0.2	0.6	0.6
292	0	0.333333	1.2	0.2	0	0.2	0.6	0.466667	1.2	0.333333	1.2	0.733333	0	0.733333	0.6	1.2	0	0	0	0.4	1.2	0.466667	0.866667	0	0	0.6	0.6	0.6	0	0.2	0	1.86667	1.2	0	0	0	0.6	0	0	2.26667	0	1.13333	0	0.733333	0	0	0.266667	0.6	0.6
294	0	0.466667	1.2	0.2	0	0.4	0.6	0.266667	1.2	0.266667	0.933333	0.733333	0	0.666667	0.6	1.2	0	0	0	0.2	1.2	0.4	0.866667	0	0	0.6	0.6	0.533333	0	0.133333	0	1.93333	1.2	0	0	0	0.6	0	0	2.4	0	1	0	0.866667	0	0	0.333333	0.6	0.6
296	0	0.533333	1.2	0.266667	0	0.533333	0.6	0.266667	1.13333	0.2	0.933333	0.666667	0	0.6	0.6	1.2	0	0	0	0.0666667	1.13333	0.2	1	0	0	0.6	0.6	0.466667	0	0.0666667	0	2.06667	1.2	0	0	0	0.6	0	0.0666667	2.4	0	0.8	0	1	0	0	0.333333	0.6	0.6
298	0	0.6	1.2	0.4	0	0.6	0.6	0.4	1	0.2	0.8	0.733333	0.0666667	0.6	0.6	1.13333	0	0	0	0	1.06667	0.133333	1.13333	0	0	0.6	0.6	0.333333	0	0	0	2.06667	1.2	0.0666667	0	0	0.6	0	0.133333	2.4	0	0.666667	0	1.2	0	0	0.2	0.666667	0.6
300	0	0.6	1.2	0.533333	0	0.6	0.6	0.666667	0.866667	0.133333	0.733333	0.8	0.133333	0.6	0.6	1.06667	0	0	0.0666667	0	0.933333	0.2	1.2	0	0	0.6	0.6	0.266667	0	0	0	2.13333	1.2	0.133333	0	0	0.6	0	0.2	2.4	0	0.6	0	1.4	0	0	0.0666667	0.733333	0.6
302	0	0.6	1.2	0.6	0	0.533333	0.6	1	0.866667	0.133333	0.6	0.933333	0.2	0.6	0.6	1	0	0	0.2	0	0.866667	0.4	1.2	0	0	0.6	0.6	0.133333	0	0	0	2.13333	1.2	0.2	0	0	0.6	0	0.133333	2.4	0.0666667	0.6	0	1.4	0	0	0	0.866667	0.666667
304	0	0.6	1.2	0.666667	0	0.4	0.6	1.4	1	0.2	0.533333	1	0.133333	0.6	0.6	1.06667	0	0	0.4	0	0.733333	0.533333	1.2	0	0	0.6	0.6	0.133333	0	0	0	2.2	1.2	0.133333	0	0	0.6	0	0.0666667	2.4	0.2	0.6	0	1.4	0	0	0	0.866667	0.8
306	0	0.6	1.2	0.733333	0	0.266667	0.6	1.6	1.13333	0.333333	0.4	0.933333	0.0666667	0.6	0.6	1.13333	0	0	0.533333	0	0.666667	0.6	1.2	0	0.0666667	0.6	0.6	0.133333	0	0	0	2.2	1.2	0.0666667	0	0	0.6	0	0	2.4	0.4	0.6	0	1.33333	0	0	0	0.866667	1
308	0	0.6	1.2	0.8	0	0.2	0.6	1.6	1.13333	0.4	0.2	0.933333	0	0.6	0.6	1.2	0	0	0.666667	0	0.6	0.6	1.2	0	0.2	0.6	0.6	0.2	0	0	0	2.2	1.2	0	0	0	0.533333	0	0	2.4	0.466667	0.6	0	1.46667	0	0	0	0.733333	1.13333
310	0.0666667	0.6	1.13333	0.733333	0	0.2	0.6	1.33333	1	0.333333	0.0666667	0.866667	0	0.6	0.6	1.2	0	0	0.8	0	0.6	0.733333	1.2	0	0.4	0.6	0.6	0.133333	0	0	0	2.26667	1.2	0	0	0	0.4	0	0	2.4	0.4	0.6	0	1.53333	0	0	0	0.733333	1.2
312	0.133333	0.6	1.06667	0.666667	0	0.2	0.6	1.13333	0.733333	0.333333	0	0.933333	0	0.533333	0.6	1.2	0	0	0.933333	0	0.6	0.933333	1.2	0	0.533333	0.6	0.6	0.0666667	0	0	0	2.26667	1.2	0	0	0	0.2	0	0	2.4	0.2	0.6	0	1.53333	0	0	0	0.866667	1.2
314	0.2	0.6	1.06667	0.666667	0	0.2	0.6	1	0.533333	0.266667	0	0.866667	0	0.466667	0.6	1.2	0	0	1	0	0.6	1.26667	1.2	0	0.6	0.6	0.6	0	0	0	0	2.2	1.2	0	0	0	0.0666667	0	0	2.4	0.0666667	0.733333	0	1.53333	0	0	0	1.06667	1.2
316	0.2	0.6	1.26667	0.666667	0	0.2	0.6	1.06667	0.466667	0.333333	0	0.933333	0	0.333333	0.6	1.2	0	0	0.933333	0	0.6	1.4	1.2	0	0.533333	0.6	0.6	0	0	0	0	2	1.2	0	0	0	0	0	0	2.4	0	0.866667	0	1.46667	0	0	0	1.13333	1.2
318	0.266667	0.666667	1.46667	0.666667	0	0.133333	0.6	1.13333	0.6	0.333333	0	0.933333	0	0.266667	0.6	1.2	0	0	0.933333	0	0.6	1.53333	1.2	0	0.4	0.6	0.6	0.0666667	0	0	0	1.93333	1.2	0	0	0	0	0	0	2.4	0	1.06667	0	1.53333	0	0	0	1	1.2
320	0.4	0.733333	1.66667	0.533333	0	0.0666667	0.6	1.2	0.866667	0.466667	0	1.06667	0	0.133333	0.6	1.2	0	0	0.866667	0	0.6	1.53333	1.2	0	0.266667	0.6	0.6	0.133333	0	0.0666667	0	2	1.2	0	0	0	0	0	0	2.4	0	1.06667	0	1.4	0	0	0	0.933333	1.13333
322	0.466667	0.866667	1.8	0.6	0	0	0.6	1.2	1.06667	0.466667	0	1.06667	0	0.0666667	0.6	1.2	0	0	0.866667	0	0.6	1.6	1.2	0	0.266667	0.6	0.6	0.2	0	0.2	0	2.2	1.2	0	0	0	0	0	0	2.4	0	1.2	0	1.33333	0	0	0	1	1
324	0.533333	0.866667	2	0.666667	0	0	0.6	1.26667	1.26667	0.4	0	1.06667	0	0	0.6	1.2	0	0	0.733333	0	0.6	1.53333	1.2	0	0.333333	0.6	0.6	0.133333	0	0.4	0	2.33333	1.2	0	0	0	0	0	0	2.4	0	1.33333	0	1.2	0	0	0	1	0.866667
326	0.533333	0.933333	2.13333	0.733333	0	0	0.6	1.33333	1.26667	0.2	0	1.06667	0	0	0.6	1.2	0	0	0.733333	0.0666667	0.666667	1.4	1.2	0	0.333333	0.6	0.6	0.0666667	0	0.533333	0	2.4	1.2	0	0	0	0	0	0	2.4	0	1.53333	0	1.26667	0	0	0	0.866667	0.866667
328	0.6	0.933333	2.13333	0.533333	0	0	0.6	1.4	1.26667	0.133333	0	1.2	0	0	0.6	1.2	0	0	0.8	0.2	0.733333	1.13333	1.2	0	0.2	0.6	0.6	0	0	0.6	0	2.26667	1.2	0	0	0	0	0	0	2.26667	0	1.53333	0	1.33333	0	0	0	0.533333	1
330	0.6	1.06667	2.06667	0.333333	0	0	0.6	1.26667	1.26667	0.2	0	1.4	0	0	0.6	1.2	0	0	1	0.4	0.866667	0.866667	1.13333	0	0.0666667	0.6	0.6	0	0	0.6	0	2	1.2	0	0	0	0	0	0	2.13333	0	1.33333	0	1.26667	0	0	0	0.333333	1.13333
332	0.533333	1.06667	1.93333	0.266667	0	0	0.6	1.13333	1.33333	0.333333	0	1.46667	0	0	0.6	1.2	0	0	1.2	0.466667	0.933333	0.666667	1.06667	0	0	0.6	0.6	0	0	0.6	0	1.66667	1.2	0	0	0	0	0	0	2	0	1.06667	0	1.06667	0	0	0	0.133333	1.13333
334	0.533333	1	1.8	0.466667	0	0	0.6	1	1.4	0.4	0	1.53333	0	0	0.6	1.33333	0	0	1.33333	0.4	1.06667	0.733333	0.933333	0	0	0.6	0.6	0.0666667	0	0.6	0	1.46667	1.2	0	0	0	0	0	0	2	0	0.866667	0	0.8	0	0	0	0.0666667	1.06667
336	0.4	0.8	1.6	0.666667	0	0	0.6	1	1.33333	0.4	0	1.46667	0	0	0.6	1.6	0	0.0666667	1.33333	0.266667	1.13333	0.866667	0.866667	0	0	0.6	0.6	0.133333	0	0.6	0	1.4	1.26667	0	0	0.0666667	0	0	0	1.86667	0	0.866667	0	0.733333	0	0.0666667	0	0	1
338	0.333333	0.666667	1.4	0.733333	0	0	0.6	1.06667	1.13333	0.4	0	1.53333	0	0	0.6	2	0	0.133333	1.13333	0.2	1.2	1	0.8	0	0	0.6	0.6	0.2	0	0.6	0	1.33333	1.33333	0	0	0.2	0	0	0	1.6	0	1	0	0.733333	0	0.2	0	0	1.06667
340	0.2	0.6	1.26667	0.6	0	0	0.6	1.2	0.866667	0.333333	0	1.46667	0	0.0666667	0.6	2.2	0	0.266667	0.866667	0.266667	1.2	0.933333	0.866667	0	0	0.533333	0.6	0.133333	0	0.6	0	1.2	1.46667	0	0	0.466667	0	0	0	1.4	0	1.13333	0	0.8	0	0.4	0	0	1.13333
342	0.2	0.6	1.2	0.466667	0	0	0.6	1.46667	0.533333	0.266667	0	1.53333	0	0.133333	0.6	2.06667	0	0.266667	0.666667	0.333333	1.2	0.933333	0.933333	0	0	0.4	0.6	0.0666667	0	0.6	0	1	1.53333	0	0	0.666667	0	0	0	1.46667	0	1.2	0	0.733333	0	0.533333	0	0	1.2
344	0.2	0.6	1.2	0.466667	0	0	0.6	1.73333	0.4	0.266667	0	1.46667	0	0.2	0.6	1.66667	0.0666667	0.266667	0.6	0.466667	1.2	0.933333	0.933333	0	0	0.2	0.6	0	0	0.6	0	0.8	1.6	0	0	0.866667	0	0	0	1.73333	0	1.2	0	0.666667	0	0.6	0	0	1.2
346	0.133333	0.6	1.13333	0.466667	0	0	0.6	2	0.266667	0.333333	0	1.53333	0	0.133333	0.6	1.26667	0.2	0.2	0.6	0.533333	1.2	1.13333	0.8	0	0	0.0666667	0.6	0	0	0.6	0	0.666667	1.53333	0	0	0.933333	0	0	0	2.06667	0	1.26667	0	0.6	0.0666667	0.533333	0	0	1.2
348	0.0666667	0.6	1	0.466667	0	0	0.6	2.13333	0.333333	0.333333	0	1.53333	0	0.133333	0.6	1.13333	0.4	0.2	0.6	0.6	1.2	1.33333	0.6	0	0	0	0.6	0	0	0.6	0	0.6	1.4	0	0	1	0	0	0	2.26667	0	1.33333	0	0.6	0.133333	0.4	0	0	1.2
350	0	0.6	0.8	0.466667	0	0	0.6	2.06667	0.333333	0.2	0	1.6	0	0.2	0.6	1.13333	0.466667	0.2	0.6	0.6	1.2	1.6	0.466667	0	0	0	0.6	0	0	0.6	0	0.6	1.26667	0	0	0.933333	0	0	0	2.53333	0	1.4	0	0.6	0.2	0.2	0	0	1.2
352	0	0.6	0.733333	0.666667	0	0	0.6	1.93333	0.466667	0.0666667	0	1.53333	0	0.466667	0.6	1.2	0.4	0.2	0.6	0.666667	1.2	1.66667	0.466667	0	0	0	0.6	0	0	0.6	0	0.6	1.2	0	0	0.8	0	0	0	2.6	0	1.4	0	0.6	0.133333	0.0666667	0	0	1.2
354	0	0.533333	0.8	0.866667	0	0	0.6	1.93333	0.466667	0	0	1.4	0	0.733333	0.6	1.2	0.2	0.266667	0.6	0.666667	1.2	1.6	0.666667	0	0	0	0.6	0.0666667	0	0.6	0	0.733333	1.2	0	0	0.666667	0	0	0	2.8	0	1.46667	0	0.666667	0.0666667	0	0	0	1.13333
356	0	0.466667	1	0.933333	0	0	0.6	2.2	0.466667	0	0	1.26667	0	1	0.6	1.2	0.0666667	0.4	0.6	0.666667	1.2	1.4	0.933333	0	0	0	0.6	0.2	0	0.6	0	1	1.2	0	0	0.6	0	0	0	2.86667	0	1.6	0	0.8	0.0666667	0	0	0	1.06667
358	0	0.4	1.06667	0.733333	0	0	0.6	2.33333	0.466667	0.0666667	0	1.2	0	1.06667	0.6	1.2	0.0666667	0.533333	0.6	0.466667	1.2	1.26667	1.13333	0	0	0	0.6	0.4	0	0.6	0	1.33333	1.2	0	0	0.533333	0	0	0	3.06667	0	1.8	0	1	0.133333	0	0	0	1
360	0	0.466667	1.2	0.466667	0	0	0.6	2.13333	0.666667	0.2	0	1.2	0	1	0.6	1.2	0.133333	0.533333	0.666667	0.4	1.26667	1.2	1.2	0	0.0666667	0.0666667	0.6	0.533333	0	0.6	0	1.46667	1.2	0	0	0.4	0	0	0	3	0	2	0	1.13333	0.2	0	0	0	1.06667
362	0	0.533333	1.26667	0.2	0	0	0.6	1.66667	0.866667	0.4	0	1.2	0	0.8	0.6	1.26667	0.2	0.466667	0.866667	0.333333	1.4	1.2	1.13333	0	0.133333	0.2	0.6	0.6	0	0.6	0	1.4	1.2	0	0	0.2	0	0	0	2.8	0	1.93333	0	1.13333	0.133333	0	0	0	1.13333
364	0	0.533333	1.4	0.0666667	0	0	0.6	1.26667	0.933333	0.533333	0	1.26667	0	0.666667	0.533333	1.4	0.133333	0.4	1.2	0.4	1.53333	1.2	1.06667	0	0.266667	0.4	0.6	0.6	0	0.6	0	1.26667	1.2	0	0	0.0666667	0	0	0.0666667	2.46667	0	1.73333	0	1	0.0666667	0	0	0.0666667	1.2
366	0	0.4	1.26667	0	0	0	0.6	1.06667	0.8	0.533333	0	1.4	0	0.6	0.466667	1.6	0.0666667	0.466667	1.53333	0.4	1.53333	1.2	0.933333	0	0.333333	0.533333	0.6	0.6	0	0.6	0	1.2	1.2	0	0	0	0	0	0.2	2.2	0	1.46667	0	0.8	0	0	0	0.2	1.2
368	0	0.266667	1	0	0	0	0.6	1.06667	0.666667	0.4	0	1.46667	0	0.6	0.4	1.66667	0	0.533333	1.73333	0.4	1.46667	1.26667	0.866667	0	0.4	0.6	0.6	0.6	0	0.6	0	1.2	1.2	0	0	0	0	0	0.4	2.13333	0	1.6	0	0.666667	0	0	0	0.4	1.2
370	0	0.266667	0.733333	0	0	0	0.6	1.26667	0.533333	0.266667	0	1.4	0	0.6	0.466667	1.66667	0.0666667	0.6	1.73333	0.466667	1.4	1.33333	0.733333	0	0.333333	0.6	0.6	0.6	0	0.6	0	1.2	1.2	0	0	0	0	0	0.533333	2.13333	0	1.8	0	0.6	0	0	0	0.533333	1.2
372	0	0.4	0.6	0	0	0	0.6	1.53333	0.4	0.2	0	1.2	0.0666667	0.6	0.533333	1.6	0.133333	0.6	1.66667	0.533333	1.4	1.4	0.666667	0	0.266667	0.6	0.6	0.6	0	0.6	0	1.2	1.2	0	0	0	0	0	0.6	2.26667	0	1.86667	0	0.6	0	0	0	0.6	1.2
374	0	0.533333	0.733333	0	0	0	0.6	1.73333	0.266667	0.266667	0	1.13333	0.2	0.6	0.6	1.6	0.2	0.666667	1.53333	0.6	1.33333	1.33333	0.6	0	0.266667	0.6	0.6	0.6	0	0.6	0	1.2	1.2	0	0	0	0	0	0.6	2.26667	0	1.66667	0	0.6	0	0	0	0.6	1.2
376	0	0.6	0.933333	0	0	0	0.6	1.73333	0.2	0.333333	0	1.06667	0.4	0.6	0.6	1.6	0.133333	0.8	1.46667	0.6	1.26667	1.33333	0.6	0	0.4	0.6	0.6	0.6	0	0.6	0	1.2	1.2	0	0	0	0	0	0.6	2.26667	0	1.4	0	0.6	0	0	0	0.6	1.2
378	0	0.6	1.13333	0	0	0	0.6	1.73333	0.2	0.466667	0	1.06667	0.466667	0.6	0.6	1.46667	0.0666667	0.933333	1.33333	0.6	1.2	1.33333	0.6	0	0.533333	0.6	0.6	0.6	0	0.6	0	1.2	1.2	0	0	0	0	0	0.6	2.2	0	1.26667	0	0.666667	0	0	0	0.533333	1.2
380	0	0.6	1.2	0	0	0	0.6	1.8	0.133333	0.533333	0	1	0.466667	0.6	0.6	1.26667	0.0666667	0.866667	1.26667	0.6	1.26667	1.46667	0.6	0	0.6	0.6	0.6	0.6	0	0.6	0	1.2	1.2	0	0	0	0	0	0.6	2.2	0	1.26667	0	0.733333	0	0	0	0.4	1.2
382	0	0.6	1.2	0	0	0	0.6	2	0.0666667	0.6	0	1.06667	0.333333	0.666667	0.666667	1	0.2	0.6	1.2	0.6	1.33333	1.46667	0.666667	0	0.6	0.6	0.6	0.533333	0	0.6	0	1.13333	1.2	0	0	0	0	0	0.6	2.2	0	1.33333	0	0.866667	0	0	0	0.2	1.2
384	0	0.6	1.2	0	0	0	0.6	2	0	0.533333	0	1.2	0.266667	0.733333	0.8	0.933333	0.333333	0.266667	1.2	0.533333	1.4	1.46667	0.8	0.0666667	0.6	0.6	0.6	0.466667	0	0.6	0	1.06667	1.2	0	0	0	0	0	0.6	2.2	0	1.4	0.0666667	1	0	0	0	0.0666667	1.2
386	0	0.6	1.2	0	0	0	0.6	1.93333	0	0.466667	0	1.33333	0.133333	0.8	0.933333	1	0.333333	0.0666667	1.2	0.466667	1.4	1.33333	1	0.266667	0.6	0.6	0.6	0.4	0	0.6	0	0.933333	1.2	0	0	0	0	0	0.6	2.26667	0	1.33333	0.133333	1.2	0	0	0	0.0666667	1.2
388	0	0.6	1.13333	0	0	0	0.6	1.73333	0	0.4	0	1.33333	0.0666667	0.8	0.933333	1.13333	0.2	0	1.26667	0.4	1.4	1.26667	1.06667	0.666667	0.6	0.6	0.6	0.466667	0	0.6	0	0.866667	1.2	0	0	0	0	0	0.6	2.33333	0	1.26667	0.2	1.4	0	0	0	0.2	1.2
390	0	0.6	1.06667	0	0	0	0.6	1.73333	0.0666667	0.466667	0.0666667	1.26667	0.0666667	0.866667	0.8	1.13333	0.0666667	0	1.33333	0.466667	1.46667	1.26667	1.06667	1.06667	0.6	0.6	0.6	0.533333	0	0.6	0	0.733333	1.2	0	0	0	0	0	0.6	2.4	0	1.13333	0.133333	1.4	0	0	0	0.4	1.13333
392	0	0.6	1	0	0	0	0.6	1.73333	0.2	0.533333	0.2	1.26667	0.133333	1.06667	0.666667	1	0	0	1.4	0.533333	1.53333	1.4	0.933333	1.33333	0.666667	0.6	0.6	0.6	0	0.6	0	0.666667	1.2	0	0	0	0	0	0.6	2.4	0	1.06667	0.0666667	1.33333	0	0	0	0.533333	1
394	0	0.6	1.06667	0	0	0.0666667	0.6	1.93333	0.4	0.6	0.4	1.53333	0.2	1.33333	0.666667	0.866667	0	0	1.4	0.6	1.66667	1.53333	0.933333	1.26667	0.733333	0.6	0.6	0.666667	0	0.6	0	0.6	1.2	0	0	0	0	0	0.6	2.46667	0	1	0	1.13333	0	0	0	0.6	0.8
396	0	0.6	1.13333	0	0	0.2	0.6	2.13333	0.466667	0.6	0.533333	1.86667	0.2	1.6	0.733333	0.933333	0	0	1.4	0.6	1.66667	1.53333	0.866667	1.06667	0.733333	0.6	0.6	0.733333	0	0.6	0	0.6	1.2	0	0	0	0	0	0.6	2.66667	0	1.13333	0	1.06667	0	0	0	0.6	0.666667
398	0	0.6	1.13333	0	0	0.4	0.6	2.46667	0.4	0.6	0.6	2.2	0.2	1.66667	0.866667	1.06667	0	0	1.4	0.6	1.66667	1.33333	0.866667	0.8	0.6	0.6	0.6	0.733333	0	0.6	0	0.6	1.2	0	0	0	0	0	0.6	3	0	1.33333	0	1	0	0	0	0.6	0.6
400	0	0.6	1	0.0666667	0	0.533333	0.666667	2.73333	0.2	0.666667	0.6	2.26667	0.2	1.6	0.866667	1.26667	0	0	1.33333	0.6	1.6	1.13333	0.8	0.666667	0.466667	0.666667	0.6	0.533333	0	0.6	0	0.6	1.2	0	0	0	0	0	0.6	3.33333	0	1.53333	0	1	0	0	0	0.6	0.733333
402	0	0.6	0.8	0.2	0	0.533333	0.8	3	0.0666667	0.8	0.6	2.13333	0.2	1.4	0.933333	1.33333	0	0.0666667	1.26667	0.6	1.66667	1	0.866667	0.6	0.466667	0.8	0.6	0.333333	0	0.6	0	0.6	1.2	0	0	0	0	0	0.6	3.46667	0	1.46667	0	1.13333	0	0	0	0.6	0.933333
404	0	0.6	0.666667	0.4	0	0.4	1	2.93333	0	1	0.6	1.8	0.2	1.2	0.933333	1.53333	0	0.2	1.26667	0.533333	1.66667	1.06667	0.933333	0.666667	0.466667	0.933333	0.6	0.2	0	0.6	0	0.6	1.2	0	0	0	0	0	0.6	3.46667	0	1.2	0	1.33333	0	0	0	0.533333	1.2
406	0	0.533333	0.6	0.533333	0	0.2	1.13333	2.73333	0.0666667	1.13333	0.6	1.4	0.2	1.06667	1	1.6	0	0.333333	1.4	0.466667	1.6	1.06667	0.933333	0.733333	0.4	0.933333	0.6	0.266667	0	0.6	0	0.6	1.2	0	0	0	0	0	0.6	3.4	0	0.933333	0	1.53333	0	0	0	0.4	1.26667
408	0	0.4	0.666667	0.6	0	0.0666667	1.2	2.46667	0.133333	1.2	0.6	1.13333	0.2	0.933333	0.933333	1.6	0	0.4	1.6	0.4	1.4	1.06667	0.8	0.866667	0.266667	0.8	0.6	0.266667	0	0.6	0	0.6	1.2	0	0	0	0	0	0.666667	3.4	0	0.933333	0	1.46667	0	0	0	0.2	1.26667
410	0	0.2	0.8	0.6	0	0	1.13333	2.4	0.266667	1.2	0.6	1	0.2	0.866667	0.933333	1.4	0	0.333333	1.66667	0.466667	1.33333	0.866667	0.666667	0.8	0.2	0.666667	0.6	0.266667	0	0.6	0	0.6	1.2	0	0	0	0	0	0.8	3.4	0	1.13333	0.0666667	1.2	0	0	0	0.0666667	1.2
412	0	0.0666667	1	0.666667	0	0	1.2	2.33333	0.333333	1.2	0.6	1	0.2	0.733333	1	1.33333	0	0.266667	1.6	0.533333	1.26667	0.666667	0.6	0.733333	0.266667	0.666667	0.6	0.2	0	0.6	0	0.6	1.2	0.0666667	0	0	0	0	1	3.33333	0	1.33333	0.133333	0.866667	0	0	0	0	1.2
414	0	0.0666667	1.13333	0.733333	0	0	1.33333	2.06667	0.466667	1.2	0.6	1	0.133333	0.666667	1.2	1.4	0	0.133333	1.4	0.6	1.26667	0.4	0.6	0.533333	0.266667	0.8	0.6	0.2	0	0.6	0	0.6	1.2	0.2	0	0	0	0	1.13333	3.33333	0	1.26667	0.2	0.666667	0	0	0	0.0666667	1.26667
416	0	0.133333	1.2	0.8	0	0	1.73333	1.8	0.533333	1.13333	0.6	1.06667	0.133333	0.6	1.26667	1.6	0	0.0666667	1.33333	0.6	1.13333	0.4	0.6	0.533333	0.266667	1	0.6	0.2	0	0.6	0	0.6	1.2	0.466667	0	0	0	0	1.2	3.2	0	1.06667	0.2	0.6	0	0	0	0.2	1.33333
418	0	0.266667	1.2	0.733333	0	0	2	1.6	0.6	1.06667	0.533333	1.2	0.2	0.666667	1.26667	1.73333	0	0.0666667	1.33333	0.6	1.13333	0.6	0.6	0.533333	0.133333	1.13333	0.6	0.2	0	0.6	0	0.6	1.2	0.733333	0	0	0	0	1.2	3.06667	0	0.8	0.2	0.666667	0	0	0	0.4	1.4
420	0	0.266667	1.2	0.666667	0	0	2.26667	1.6	0.666667	1	0.4	1.4	0.4	0.733333	1.2	1.73333	0	0.133333	1.33333	0.6	1.2	0.933333	0.6	0.6	0.0666667	1.2	0.6	0.266667	0	0.6	0	0.6	1.2	0.933333	0	0	0	0	1.2	2.8	0	0.666667	0.2	0.733333	0	0	0	0.533333	1.4
422	0	0.266667	1.2	0.6	0	0	2.26667	1.53333	0.666667	1.06667	0.2	1.53333	0.466667	0.8	1.2	1.66667	0	0.2	1.26667	0.6	1.33333	1.06667	0.6	0.6	0	1.13333	0.6	0.4	0	0.6	0.0666667	0.666667	1.2	0.933333	0	0	0	0	1.2	2.66667	0	0.6	0.133333	0.8	0	0	0	0.6	1.4
424	0	0.133333	1.2	0.666667	0	0	2.26667	1.46667	0.6	1.13333	0.0666667	1.6	0.4	0.8	1.2	1.6	0	0.133333	1.26667	0.6	1.4	1.06667	0.6	0.6	0	1.06667	0.6	0.533333	0	0.6	0.133333	0.733333	1.2	0.733333	0	0	0	0	1.2	2.66667	0	0.6	0.0666667	0.733333	0	0	0	0.6	1.4
426	0	0.0666667	1.2	0.733333	0	0	2.2	1.6	0.4	1.2	0	1.6	0.266667	0.866667	1.13333	1.66667	0	0.0666667	1.4	0.6	1.33333	0.933333	0.6	0.6	0	1	0.6	0.6	0	0.6	0.2	0.8	1.2	0.466667	0	0	0	0	1.13333	2.73333	0	0.666667	0	0.733333	0	0	0	0.6	1.4
428	0	0	1.2	0.8	0	0	2.2	1.93333	0.333333	1.2	0	1.46667	0.2	1	1.06667	1.73333	0	0	1.46667	0.6	1.26667	0.866667	0.6	0.6	0.0666667	1.06667	0.6	0.666667	0	0.6	0.133333	0.733333	1.2	0.2	0	0	0	0	1	2.93333	0	0.8	0	0.866667	0	0	0	0.6	1.46667
430	0	0	1.2	0.733333	0	0.133333	2.13333	2.4	0.333333	1.2	0	1.26667	0.266667	1.13333	0.933333	1.8	0	0	1.46667	0.6	1.2	0.8	0.6	0.6	0.2	1.13333	0.6	0.8	0	0.6	0.0666667	0.666667	1.2	0.0666667	0	0	0	0	0.8	3.13333	0	1	0	1.13333	0	0	0	0.6	1.66667
432	0	0.0666667	1.2	0.666667	0	0.4	2	2.66667	0.333333	1.2	0	1	0.333333	1.2	0.866667	1.73333	0	0	1.46667	0.6	1.2	1	0.6	0.6	0.4	1.2	0.6	0.933333	0	0.6	0	0.6	1.26667	0	0	0	0	0	0.666667	3.33333	0	1.13333	0	1.33333	0	0	0	0.6	1.93333
434	0	0.133333	1.2	0.6	0	0.666667	1.93333	2.86667	0.2	1.2	0	0.866667	0.4	1.26667	0.733333	1.53333	0	0	1.53333	0.6	1.2	1.2	0.666667	0.6	0.533333	1.2	0.6	0.866667	0	0.6	0	0.6	1.4	0	0	0	0	0	0.6	3.26667	0	1.2	0	1.26667	0	0	0	0.6	2.13333
436	0	0.266667	1.2	0.666667	0	0.733333	2	2.86667	0.0666667	1.2	0	0.8	0.333333	1.4	0.733333	1.26667	0	0	1.6	0.6	1.2	1.53333	0.8	0.6	0.6	1.2	0.6	0.666667	0	0.6	0	0.6	1.6	0	0	0	0.0666667	0	0.6	3.06667	0	1.2	0	1.13333	0	0	0	0.533333	2.13333
438	0	0.333333	1.26667	0.8	0	0.6	2.13333	2.86667	0	1.2	0	0.733333	0.2	1.66667	0.733333	1.06667	0	0	1.6	0.533333	1.2	1.6	1	0.6	0.6	1.2	0.6	0.4	0	0.6	0	0.6	1.73333	0	0	0	0.2	0	0.6	2.93333	0	1.13333	0	1	0	0	0	0.4	1.93333
440	0	0.466667	1.33333	1	0.0666667	0.533333	2.13333	2.93333	0	1.2	0	0.666667	0.0666667	1.8	0.8	1.06667	0	0	1.66667	0.4	1.26667	1.86667	1.06667	0.6	0.6	1.2	0.6	0.266667	0	0.6	0	0.6	1.8	0	0	0	0.4	0	0.6	3	0	1.06667	0	1.06667	0	0	0	0.2	1.73333
442	0	0.533333	1.46667	1.13333	0.2	0.533333	2	3.06667	0.133333	1.13333	0.0666667	0.6	0.0666667	1.86667	0.733333	1.2	0	0	1.73333	0.2	1.4	1.93333	1.06667	0.6	0.6	1.2	0.6	0.133333	0	0.6	0	0.6	1.8	0	0	0	0.533333	0	0.6	3.2	0	1	0	1.13333	0	0	0	0.0666667	1.6
444	0	0.6	1.53333	1.2	0.333333	0.6	1.86667	3.13333	0.333333	1.06667	0.2	0.6	0.133333	1.73333	0.666667	1.33333	0	0	1.8	0.0666667	1.6	2.06667	1	0.6	0.6	1.2	0.6	0.0666667	0.0666667	0.6	0	0.6	1.8	0	0	0	0.6	0	0.6	3.26667	0	1.06667	0	1.2	0	0	0	0	1.66667
446	0	0.533333	1.66667	1.2	0.333333	0.6	1.8	2.86667	0.6	1	0.4	0.733333	0.2	1.66667	0.6	1.4	0	0	1.8	0	1.66667	2	1.06667	0.6	0.533333	1.2	0.6	0	0.2	0.6	0	0.6	1.8	0	0	0	0.6	0	0.6	3.26667	0	1.13333	0	1.13333	0	0	0	0	1.73333
448	0	0.466667	1.73333	1.13333	0.2	0.6	1.8	2.66667	0.6	1.06667	0.533333	1	0.133333	1.6	0.6	1.26667	0	0	1.86667	0	1.6	2	1.13333	0.666667	0.466667	1.13333	0.6	0.0666667	0.4	0.6	0	0.6	1.8	0	0	0	0.6	0	0.6	3.2	0.0666667	1.13333	0	1	0	0	0	0	1.73333
450	0	0.4	1.73333	1.06667	0.133333	0.666667	1.86667	2.53333	0.466667	1.13333	0.6	1.4	0.0666667	1.46667	0.6	1.13333	0	0.0666667	1.93333	0.0666667	1.4	2.06667	1.13333	0.733333	0.4	1.06667	0.6	0.266667	0.533333	0.6	0	0.6	1.8	0	0	0	0.6	0	0.6	3.2	0.2	1	0	0.866667	0	0	0	0	1.6
452	0	0.466667	1.6	0.933333	0.133333	0.733333	1.93333	2.6	0.2	1.2	0.6	1.6	0	1.4	0.6	1	0	0.133333	2	0.2	1.26667	2.2	1.06667	0.866667	0.466667	1	0.6	0.533333	0.6	0.6	0	0.6	1.8	0	0	0	0.6	0	0.6	3.2	0.4	0.933333	0	0.8	0	0	0	0	1.4
454	0	0.533333	1.4	0.866667	0.2	0.8	2	2.6	0.0666667	1.2	0.6	1.6	0	1.33333	0.666667	1.06667	0	0.266667	1.93333	0.333333	1.2	2.4	1	0.933333	0.533333	1.06667	0.6	0.733333	0.533333	0.6	0	0.6	1.8	0	0	0	0.6	0	0.6	3.2	0.533333	1.06667	0	0.8	0	0	0	0	1.26667
456	0	0.6	1.33333	0.733333	0.2	0.733333	1.93333	2.6	0	1.2	0.6	1.46667	0	1.53333	0.8	1.2	0	0.266667	1.86667	0.466667	1.2	2.6	1	1	0.6	1.13333	0.6	0.8	0.4	0.6	0	0.6	1.8	0	0	0	0.666667	0	0.6	3.2	0.6	1.33333	0	0.8	0	0	0	0	1.2
458	0	0.6	1.33333	0.666667	0.266667	0.666667	1.86667	2.66667	0	1.13333	0.6	1.46667	0	1.6	1	1.33333	0	0.266667	1.8	0.533333	1.2	2.66667	0.933333	0.933333	0.6	1.2	0.6	0.866667	0.2	0.6	0	0.666667	1.8	0	0	0	0.733333	0	0.6	3.2	0.6	1.53333	0	0.866667	0	0	0	0	1.2
460	0	0.6	1.4	0.6	0.4	0.6	1.8	2.73333	0	1.06667	0.6	1.53333	0	1.6	1.13333	1.4	0	0.133333	1.8	0.733333	1.2	2.6	0.8	0.866667	0.6	1.2	0.6	1.06667	0.133333	0.6	0	0.8	1.8	0	0	0	0.8	0	0.6	3.13333	0.6	1.53333	0	1	0	0	0	0	1.2
462	0	0.6	1.4	0.6	0.533333	0.6	1.8	2.8	0	1	0.6	1.53333	0	1.4	1.2	1.33333	0	0.0666667	1.8	0.866667	1.2	2.26667	0.666667	0.8	0.6	1.2	0.6	1.26667	0.2	0.6	0	1	1.8	0	0	0	0.733333	0	0.6	3.06667	0.6	1.53333	0	1.06667	0	0	0	0	1.2
464	0	0.6	1.53333	0.6	0.533333	0.6	1.73333	2.8	0	1.06667	0.6	1.4	0	1.26667	1.2	1.33333	0	0	1.8	1.06667	1.2	1.86667	0.6	0.8	0.6	1.2	0.6	1.4	0.4	0.6	0	1.13333	1.8	0	0	0	0.666667	0	0.6	3	0.6	1.46667	0	1.13333	0	0	0	0	1.26667
466	0	0.6	1.66667	0.666667	0.4	0.6	1.6	2.8	0	1.13333	0.533333	1.2	0	1.2	1.2	1.33333	0	0	1.8	1.13333	1.2	1.4	0.6	0.733333	0.6	1.2	0.6	1.33333	0.6	0.6	0	1.2	1.8	0	0	0	0.6	0	0.6	3	0.6	1.46667	0	1.2	0	0	0	0	1.4
468	0	0.6	1.8	0.733333	0.2	0.6	1.4	2.8	0	1.2	0.4	1.06667	0	1.2	1.13333	1.4	0	0	1.8	1.13333	1.2	1.13333	0.6	0.666667	0.6	1.2	0.6	1.2	0.8	0.6	0	1.2	1.8	0	0	0	0.6	0	0.6	3	0.6	1.33333	0	1.4	0	0	0	0	1.6
470	0	0.533333	1.73333	0.8	0.0666667	0.6	1.33333	2.8	0.0666667	1.2	0.2	1	0	1.26667	1	1.33333	0	0	1.8	1	1.2	1	0.6	0.533333	0.6	1.2	0.6	1.06667	0.933333	0.6	0	1.2	1.8	0	0	0	0.6	0	0.6	3	0.6	1.33333	0	1.53333	0	0	0	0.0666667	1.66667
472	0	0.4	1.66667	0.733333	0	0.6	1.33333	2.73333	0.2	1.2	0.0666667	1.13333	0	1.33333	0.8	1.26667	0	0	1.8	0.866667	1.26667	1.06667	0.6	0.4	0.6	1.2	0.6	1	0.933333	0.6	0	1.2	1.8	0	0	0	0.6	0	0.6	2.93333	0.6	1.33333	0	1.6	0	0	0	0.2	1.6
474	0	0.2	1.53333	0.666667	0	0.6	1.46667	2.73333	0.333333	1.2	0	1.33333	0	1.33333	0.666667	1.2	0	0	1.8	0.866667	1.33333	1.13333	0.666667	0.333333	0.6	1.2	0.6	1	0.8	0.6	0	1.2	1.8	0	0	0	0.666667	0	0.6	2.86667	0.6	1.4	0	1.6	0	0	0	0.333333	1.4
476	0	0.133333	1.4	0.666667	0	0.6	1.46667	2.66667	0.333333	1.06667	0.0666667	1.53333	0	1.26667	0.6	1.2	0	0	1.8	1	1.4	1.2	0.8	0.466667	0.6	1.2	0.6	1	0.666667	0.6	0	1.2	1.8	0	0	0	0.733333	0	0.6	2.8	0.6	1.33333	0	1.6	0	0	0	0.333333	1.33333
478	0	0.2	1.26667	0.733333	0	0.6	1.46667	2.73333	0.2	0.866667	0.133333	1.46667	0	1.26667	0.533333	1.2	0	0	1.73333	1.13333	1.33333	1.26667	1	0.733333	0.6	1.2	0.6	0.933333	0.6	0.6	0	1.2	1.8	0	0	0	0.8	0	0.6	2.86667	0.6	1.33333	0	1.6	0	0	0	0.2	1.4
480	0	0.4	1.2	0.8	0	0.6	1.33333	2.6	0.0666667	0.6	0.2	1.26667	0	1.46667	0.466667	1.2	0	0	1.66667	1.26667	1.26667	1.4	1.06667	0.8	0.6	1.2	0.6	0.866667	0.6	0.6	0	1.2	1.8	0	0	0	0.733333	0	0.6	2.93333	0.6	1.33333	0	1.66667	0	0	0	0.0666667	1.6
482	0	0.533333	1.33333	0.8	0	0.6	1.26667	2.6	0	0.533333	0.133333	1.06667	0	1.73333	0.4	1.2	0	0	1.53333	1.4	1.26667	1.6	1.06667	0.6	0.6	1.2	0.6	0.8	0.6	0.6	0	1.2	1.8	0	0	0	0.666667	0	0.6	3	0.6	1.46667	0	1.66667	0	0	0	0	1.73333
484	0	0.6	1.46667	0.8	0	0.6	1.2	2.53333	0	0.533333	0.0666667	1.06667	0	2	0.466667	1.13333	0	0	1.46667	1.66667	1.4	1.73333	1	0.333333	0.6	1.2	0.6	0.8	0.6	0.6	0	1.2	1.8	0	0	0	0.666667	0	0.6	3	0.6	1.46667	0	1.66667	0	0	0	0	1.8
486	0	0.6	1.53333	0.866667	0	0.6	1.13333	2.66667	0	0.533333	0	1.06667	0	2.13333	0.533333	1	0.0666667	0	1.33333	1.8	1.53333	1.86667	1.06667	0.2	0.6	1.2	0.6	0.733333	0.6	0.6	0	1.2	1.8	0	0	0	0.733333	0	0.6	3.06667	0.6	1.46667	0	1.46667	0	0	0	0	1.73333
488	0	0.533333	1.26667	0.866667	0	0.6	1.13333	2.66667	0	0.4	0	1	0	2.06667	0.6	0.8	0.2	0	1.26667	1.8	1.53333	1.93333	1.13333	0.2	0.6	1.2	0.6	0.533333	0.6	0.6	0	1.2	1.8	0	0	0	0.8	0	0.6	3.13333	0.6	1.33333	0	1.46667	0	0	0	0	1.53333
490	0	0.4	0.933333	0.866667	0	0.6	1.2	2.6	0	0.2	0	0.866667	0	1.86667	0.6	0.733333	0.4	0	1.2	1.53333	1.4	2.06667	1.2	0.133333	0.6	1.2	0.6	0.333333	0.6	0.6	0	1.2	1.8	0	0	0	0.733333	0	0.6	3.2	0.6	1.26667	0	1.53333	0	0	0	0	1.26667
492	0	0.266667	0.733333	0.733333	0	0.6	1.46667	2.46667	0	0.133333	0	0.933333	0	1.66667	0.6	0.733333	0.466667	0	1.13333	1.33333	1.26667	2.13333	1.2	0.0666667	0.6	1.2	0.6	0.266667	0.6	0.6	0	1.2	1.8	0	0	0	0.666667	0	0.6	3.13333	0.6	1.33333	0	1.86667	0	0	0	0	1.13333
494	0	0.266667	0.733333	0.666667	0	0.6	1.66667	2.4	0	0.2	0	1.06667	0	1.66667	0.6	0.8	0.4	0	1.06667	1.26667	1.2	2.33333	1.13333	0	0.6	1.2	0.6	0.4	0.6	0.6	0	1.2	1.8	0	0	0	0.6	0	0.6	3.06667	0.6	1.53333	0	1.93333	0	0	0	0	1.26667
496	0	0.466667	0.866667	0.6	0	0.6	1.8	2.4	0	0.466667	0	1.4	0	1.73333	0.6	0.733333	0.2	0	1	1.33333	1.2	2.46667	1.06667	0	0.6	1.2	0.6	0.533333	0.6	0.6	0	1.2	1.8	0	0	0	0.6	0	0.6	3	0.6	1.73333	0	1.86667	0	0	0	0	1.53333
498	0.133333	0.733333	0.933333	0.6	0	0.6	1.73333	2.6	0	0.8	0	1.73333	0.0666667	1.73333	0.6	0.666667	0.0666667	0	1.06667	1.46667	1.2	2.66667	1	0.0666667	0.6	1.2	0.6	0.6	0.6	0.6	0	1.2	1.8	0	0	0	0.6	0	0.6	3	0.6	1.66667	0	1.6	0	0	0	0	1.66667
500	0.266667	1	1.06667	0.6	0	0.6	1.53333	2.73333	0	1.06667	0	2.2	0.2	1.73333	0.6	0.6	0	0.133333	1.13333	1.4	1.26667	2.73333	1.13333	0.2	0.6	1.2	0.6	0.6	0.6	0.6	0	1.26667	1.73333	0	0	0	0.6	0	0.6	2.93333	0.6	1.46667	0	1.46667	0	0	0	0	1.66667
502	0.466667	1.13333	1.13333	0.6	0	0.6	1.33333	2.93333	0	1.13333	0	2.33333	0.333333	1.73333	0.6	0.6	0	0.333333	1.2	1.4	1.33333	2.8	1.26667	0.4	0.6	1.2	0.6	0.533333	0.6	0.6	0	1.4	1.66667	0	0	0	0.6	0	0.6	2.86667	0.6	1.26667	0	1.33333	0	0	0	0	1.6
504	0.466667	1.2	1.2	0.533333	0	0.6	1.13333	2.66667	0	0.933333	0	2.2	0.333333	1.86667	0.6	0.6	0	0.6	1.2	1.33333	1.46667	2.73333	1.33333	0.533333	0.6	1.2	0.6	0.533333	0.6	0.6	0	1.6	1.6	0	0	0	0.6	0	0.6	2.73333	0.6	1.2	0	1.33333	0	0	0	0	1.66667
506	0.533333	1.2	1.2	0.466667	0	0.6	1.06667	2.46667	0	0.8	0	2	0.2	1.8	0.6	0.666667	0	0.733333	1.2	1.66667	1.53333	2.53333	1.13333	0.6	0.6	1.2	0.6	0.533333	0.733333	0.6	0	1.6	1.66667	0	0	0	0.6	0	0.6	2.73333	0.666667	1.26667	0	1.33333	0	0	0	0	1.66667
508	0.533333	1.2	1.26667	0.4	0	0.6	0.933333	2.2	0	0.866667	0.0666667	2.06667	0.0666667	1.73333	0.6	0.733333	0	0.8	1.26667	2.06667	1.66667	2.26667	0.933333	0.6	0.6	1.2	0.6	0.733333	0.866667	0.6	0	1.53333	1.73333	0	0	0	0.6	0	0.6	2.73333	0.8	1.4	0	1.53333	0	0	0	0	1.53333
510	0.6	1.13333	1.26667	0.466667	0	0.6	1	2.33333	0	1.13333	0.133333	2.26667	0	1.46667	0.6	0.866667	0	0.733333	1.4	2.6	1.73333	2	0.8	0.6	0.6	1.2	0.6	0.866667	0.933333	0.6	0	1.4	1.8	0	0	0	0.6	0	0.6	2.8	0.933333	1.66667	0	1.66667	0	0	0	0	1.26667
512	0.6	1.06667	1.26667	0.533333	0	0.6	1.26667	2.53333	0	1.33333	0.2	2.4	0	1.33333	0.6	0.866667	0	0.6	1.6	2.86667	1.8	1.86667	0.866667	0.6	0.6	1.2	0.6	1	0.8	0.6	0	1.53333	1.8	0	0	0	0.6	0	0.6	2.73333	1	1.86667	0	1.93333	0	0	0	0	1
514	0.6	1	1.2	0.6	0	0.6	1.66667	2.66667	0	1.33333	0.133333	2.33333	0	1.13333	0.6	0.866667	0	0.533333	1.66667	3	1.8	1.8	0.866667	0.6	0.6	1.2	0.6	0.933333	0.666667	0.6	0	1.6	1.8	0	0	0	0.6	0	0.6	2.66667	1	1.93333	0	2.06667	0	0	0	0	0.933333
516	0.6	1.06667	1.33333	0.6	0	0.6	1.93333	2.53333	0	1.33333	0.0666667	2.33333	0	1.2	0.6	0.733333	0	0.6	1.6	2.93333	1.8	1.73333	0.866667	0.6	0.6	1.2	0.6	0.8	0.733333	0.6	0	1.6	1.8	0	0	0	0.6	0	0.6	2.66667	1.06667	1.73333	0	2.26667	0	0	0	0	0.866667
518	0.6	1.13333	1.53333	0.666667	0	0.6	2	2.2	0	1.33333	0.0666667	2.4	0.0666667	1.26667	0.6	0.6	0	0.733333	1.4	2.86667	1.8	1.66667	0.8	0.6	0.6	1.2	0.6	0.8	0.8	0.6	0	1.33333	1.8	0	0	0	0.6	0	0.6	2.93333	1.13333	1.46667	0	2.26667	0	0	0	0	0.866667
520	0.6	1.13333	1.66667	0.733333	0	0.6	2	1.8	0.0666667	1.4	0.2	2.53333	0.2	1.53333	0.6	0.466667	0	0.733333	1.26667	2.73333	1.8	1.6	0.866667	0.6	0.6	1.2	0.6	0.933333	0.866667	0.6	0	1.13333	1.8	0	0	0	0.6	0	0.6	3.26667	1.2	1.26667	0	2.2	0	0	0	0	0.733333
522	0.6	1	1.6	0.8	0	0.6	2	1.53333	0.133333	1.33333	0.4	2.53333	0.4	1.73333	0.6	0.4	0	0.666667	1.26667	2.73333	1.8	1.73333	1	0.666667	0.6	1.2	0.6	1.2	0.733333	0.6	0	1	1.8	0	0	0	0.6	0	0.6	3.6	1.2	1.26667	0	2.06667	0	0	0	0	0.666667
524	0.6	0.866667	1.4	0.733333	0	0.6	1.93333	1.53333	0.266667	1.26667	0.533333	2.4	0.466667	2	0.6	0.466667	0	0.6	1.4	2.66667	1.73333	2	1.13333	0.733333	0.6	1.2	0.6	1.26667	0.733333	0.6	0	1.06667	1.8	0	0	0	0.6	0	0.6	3.66667	1.2	1.26667	0	2.06667	0	0	0	0	0.6
526	0.6	0.866667	1.26667	0.666667	0	0.6	1.86667	1.73333	0.333333	1.2	0.666667	2.13333	0.4	2	0.666667	0.533333	0	0.6	1.6	2.73333	1.66667	2.4	1.2	0.866667	0.6	1.2	0.6	1.26667	0.733333	0.6	0	1.13333	1.8	0	0	0	0.6	0	0.6	3.66667	1.2	1.33333	0	2.33333	0	0	0	0	0.6
528	0.6	1	1.13333	0.6	0	0.6	1.73333	2	0.466667	1.2	0.733333	1.86667	0.2	1.8	0.8	0.6	0	0.6	1.73333	2.8	1.53333	2.73333	1.2	0.866667	0.6	1.2	0.6	1.26667	0.866667	0.6	0	1.2	1.8	0	0	0	0.6	0	0.6	3.53333	1.2	1.4	0	2.66667	0	0	0	0	0.6
530	0.6	1.06667	1.06667	0.6	0	0.6	1.66667	2.13333	0.466667	1.13333	0.8	1.53333	0.0666667	1.46667	0.933333	0.666667	0	0.666667	1.73333	3.06667	1.46667	2.86667	1.13333	0.866667	0.6	1.2	0.6	1.4	0.8	0.6	0	1.2	1.8	0	0	0	0.6	0	0.6	3.33333	1.2	1.73333	0	3	0	0	0	0	0.6
532	0.6	1	1	0.6	0	0.6	1.53333	2.26667	0.4	1	0.733333	1.26667	0	1.33333	0.933333	0.733333	0	0.8	1.66667	3.33333	1.33333	2.8	1	0.733333	0.6	1.2	0.6	1.53333	0.666667	0.6	0	1.2	1.73333	0	0	0	0.6	0	0.6	3.06667	1.2	2.06667	0	2.93333	0	0	0	0	0.6
534	0.6	0.733333	1.2	0.6	0	0.6	1.46667	2.4	0.2	0.8	0.666667	1.13333	0	1.4	0.8	0.866667	0	0.866667	1.6	3.46667	1.26667	2.53333	0.8	0.6	0.6	1.2	0.6	1.53333	0.333333	0.6	0	1.2	1.6	0	0	0	0.6	0	0.6	2.8	1.2	2.33333	0	2.73333	0	0	0	0	0.6
536	0.6	0.533333	1.53333	0.6	0	0.6	1.4	2.53333	0.0666667	0.666667	0.6	1.13333	0	1.53333	0.666667	0.866667	0	0.733333	1.6	3.46667	1.2	2.26667	0.666667	0.466667	0.6	1.2	0.6	1.33333	0.133333	0.6	0	1.26667	1.4	0	0	0	0.6	0	0.6	2.73333	1.2	2.4	0	2.33333	0	0	0	0	0.6
538	0.6	0.4	1.93333	0.6	0	0.6	1.46667	2.66667	0	0.6	0.6	1.26667	0	1.53333	0.6	1.06667	0	0.533333	1.53333	3.26667	1.2	2.06667	0.6	0.333333	0.533333	1.2	0.6	1.13333	0	0.6	0	1.4	1.2	0	0	0	0.6	0	0.6	2.73333	1.2	2.33333	0	2.13333	0	0	0	0	0.6
540	0.6	0.466667	2.06667	0.6	0	0.666667	1.6	2.66667	0.0666667	0.666667	0.666667	1.26667	0	1.4	0.6	1.33333	0	0.533333	1.46667	3.06667	1.2	2.06667	0.6	0.266667	0.4	1.2	0.6	1	0	0.6	0	1.6	1.13333	0	0	0	0.6	0.0666667	0.6	2.86667	1.2	2.26667	0	1.93333	0	0	0	0	0.666667
542	0.6	0.533333	1.86667	0.6	0	0.733333	1.73333	2.6	0.133333	0.733333	0.8	1.26667	0	1.33333	0.6	1.73333	0	0.666667	1.53333	2.73333	1.26667	2.13333	0.6	0.2	0.266667	1.2	0.6	1.06667	0	0.6	0	1.73333	1.2	0	0	0	0.6	0.133333	0.6	2.93333	1.2	2.13333	0	1.86667	0	0	0	0	0.8
544	0.6	0.6	1.46667	0.6	0	0.8	1.8	2.46667	0.2	0.933333	0.933333	1.26667	0	1.33333	0.6	1.8	0	0.733333	1.73333	2.46667	1.33333	2.2	0.666667	0.266667	0.266667	1.2	0.6	1.13333	0	0.6	0	1.73333	1.4	0	0	0	0.6	0.2	0.6	3	1.2	2.13333	0	1.86667	0	0	0	0	1
546	0.6	0.6	1.06667	0.6	0	0.733333	1.73333	2.4	0.133333	1	1	1.33333	0	1.26667	0.6	1.73333	0	0.6	1.93333	2.13333	1.4	2.13333	0.8	0.4	0.333333	1.2	0.6	1.2	0	0.6	0	1.6	1.53333	0	0	0	0.6	0.133333	0.6	3	1.2	2.06667	0	1.93333	0	0	0	0	1.13333
548	0.6	0.6	0.933333	0.6	0	0.666667	1.6	2.53333	0.133333	1.06667	1	1.46667	0	1.06667	0.6	1.66667	0	0.533333	1.93333	1.8	1.4	2.2	0.933333	0.533333	0.4	1.2	0.6	1.33333	0	0.6	0	1.4	1.6	0	0	0	0.6	0.0666667	0.6	3.06667	1.2	2.06667	0	2	0	0	0	0	1.2
550	0.6	0.6	1.06667	0.6	0	0.6	1.46667	2.53333	0.2	0.866667	1	1.53333	0	0.866667	0.6	1.8	0	0.466667	1.8	1.46667	1.46667	2.33333	0.933333	0.6	0.4	1.2	0.6	1.6	0	0.6	0	1.2	1.66667	0	0	0	0.6	0	0.6	3.2	1.2	2	0	1.93333	0	0	0	0	1.2
552	0.6	0.6	1.33333	0.6	0	0.6	1.46667	2.46667	0.4	0.666667	0.933333	1.6	0	0.866667	0.533333	1.86667	0	0.533333	1.66667	1.33333	1.6	2.6	0.866667	0.6	0.466667	1.2	0.6	2	0	0.6	0	1	1.73333	0	0	0	0.6	0	0.6	3.26667	1.2	2	0	1.93333	0	0	0	0	1.26667
554	0.6	0.6	1.6	0.666667	0	0.6	1.53333	2.2	0.533333	0.533333	0.866667	1.53333	0	1	0.466667	1.86667	0	0.466667	1.73333	1.33333	1.73333	2.66667	0.866667	0.666667	0.533333	1.2	0.6	2.2	0	0.6	0	0.8	1.8	0	0	0	0.6	0	0.6	3.06667	1.2	2	0	2	0	0	0	0	1.33333
556	0.6	0.733333	1.73333	0.733333	0	0.6	1.53333	2.13333	0.6	0.6	0.866667	1.4	0	1.06667	0.466667	1.8	0	0.533333	1.93333	1.53333	1.8	2.53333	1	0.8	0.6	1.2	0.6	2.2	0	0.6	0	0.733333	1.8	0	0	0	0.6	0	0.6	2.73333	1.2	1.8	0	2.2	0	0	0	0	1.4
558	0.6	1	1.73333	0.866667	0	0.6	1.46667	2.06667	0.6	0.933333	1	1.33333	0	1	0.6	1.8	0	0.533333	2.2	1.66667	1.8	2.33333	1.06667	1.06667	0.6	1.2	0.6	2	0	0.6	0	0.733333	1.8	0.0666667	0	0	0.6	0	0.6	2.46667	1.2	1.53333	0	2.33333	0	0	0	0	1.26667
560	0.6	1.46667	1.66667	0.866667	0	0.6	1.46667	2	0.6	1.13333	1.06667	1.33333	0	0.733333	0.666667	1.73333	0	0.666667	2.26667	1.8	1.8	2.13333	1	1.26667	0.6	1.2	0.6	1.93333	0	0.6	0	0.8	1.8	0.2	0	0	0.6	0	0.6	2.6	1.2	1.2	0	2.33333	0	0	0	0	1.06667
562	0.6	1.8	1.6	0.933333	0	0.6	1.6	1.8	0.6	1.2	1	1.4	0	0.533333	0.6	1.6	0	0.8	2.33333	1.73333	1.8	2.13333	0.866667	1.4	0.6	1.2	0.6	1.93333	0	0.6	0	0.666667	1.8	0.4	0	0	0.6	0	0.6	2.8	1.2	1.2	0	2.26667	0	0	0	0	0.866667
564	0.6	2	1.53333	0.933333	0	0.6	1.73333	1.66667	0.533333	0.933333	0.866667	1.33333	0	0.466667	0.466667	1.46667	0	0.933333	2.33333	1.6	1.73333	2.06667	0.866667	1.33333	0.533333	1.2	0.6	2.06667	0	0.6	0	0.466667	1.8	0.533333	0	0	0.6	0	0.6	3.13333	1.2	1.33333	0	2.26667	0	0	0	0	0.866667
566	0.6	1.86667	1.4	1	0	0.6	1.73333	1.6	0.4	0.733333	0.866667	1.26667	0	0.6	0.466667	1.53333	0	0.933333	2.4	1.46667	1.6	2	1	1.26667	0.466667	1.2	0.6	2.13333	0	0.6	0	0.266667	1.8	0.6	0	0	0.6	0	0.6	3.26667	1.2	1.6	0	2.46667	0	0	0	0	1
568	0.6	1.66667	1.2	1.06667	0	0.6	1.6	1.6	0.266667	0.6	1	1.2	0	0.733333	0.533333	1.8	0	0.866667	2.4	1.26667	1.33333	1.8	1.13333	1.2	0.4	1.2	0.6	2.2	0	0.6	0	0.2	1.8	0.6	0	0	0.6	0	0.6	3.46667	1.2	1.86667	0	2.73333	0	0	0	0	1.13333
570	0.6	1.46667	1.13333	1.13333	0	0.6	1.33333	1.73333	0.2	0.533333	1.06667	1.13333	0	0.8	0.6	2.2	0	0.866667	2.33333	1.13333	1.13333	1.73333	1.13333	1.13333	0.4	1.2	0.6	2.2	0	0.6	0	0.2	1.8	0.6	0	0	0.6	0	0.6	3.4	1.2	2.2	0	2.86667	0	0	0	0	1.2
572	0.6	1.46667	1.13333	1.26667	0	0.6	1.06667	2	0.266667	0.466667	1	1.06667	0	0.8	0.666667	2.4	0	1.13333	2.26667	1	1	1.86667	1.06667	1	0.4	1.2	0.6	2.13333	0	0.6	0	0.133333	1.8	0.6	0	0	0.6	0	0.6	3.2	1.2	2.53333	0	2.86667	0	0	0	0	1.2
574	0.6	1.53333	1.26667	1.26667	0	0.6	0.933333	2.26667	0.4	0.333333	0.8	0.933333	0	0.933333	0.8	2.33333	0	1.26667	2.13333	1.06667	1.13333	2.13333	1	0.733333	0.4	1.2	0.6	2.13333	0	0.6	0	0.0666667	1.8	0.6	0	0	0.6	0	0.6	2.8	1.2	2.66667	0	2.8	0	0	0	0	1.2
576	0.6	1.46667	1.4	1.26667	0	0.6	1	2.33333	0.666667	0.266667	0.666667	0.866667	0	1.13333	0.866667	1.93333	0	1.2	2.13333	1.2	1.33333	2.33333	1.06667	0.533333	0.466667	1.2	0.6	2.13333	0.0666667	0.666667	0	0	1.8	0.6	0	0	0.6	0	0.666667	2.66667	1.2	2.66667	0	2.86667	0	0	0	0	1.13333
578	0.6	1.26667	1.53333	1.2	0	0.6	1.2	2.2	0.866667	0.133333	0.6	0.8	0	1.33333	0.8	1.46667	0	0.8	2.2	1.4	1.6	2.4	1.13333	0.4	0.533333	1.2	0.6	2.26667	0.133333	0.733333	0	0.0666667	1.73333	0.6	0	0	0.6	0	0.733333	2.73333	1.2	2.6	0	2.93333	0	0	0	0	1.06667
580	0.6	1.06667	1.46667	1.2	0	0.6	1.33333	2.13333	0.866667	0.133333	0.666667	0.866667	0	1.46667	0.6	1.2	0	0.666667	2.33333	1.53333	1.73333	2.53333	1.2	0.466667	0.6	1.2	0.6	2.33333	0.2	0.8	0	0.266667	1.66667	0.6	0	0	0.6	0	0.8	3.06667	1.2	2.6	0	3.06667	0	0	0	0	0.933333
582	0.6	1	1.26667	1.2	0	0.6	1.46667	2.26667	0.6	0.133333	0.8	0.933333	0	1.66667	0.533333	1.2	0	0.666667	2.33333	1.53333	1.8	2.66667	1.13333	0.6	0.6	1.2	0.6	2.4	0.133333	0.733333	0	0.6	1.6	0.6	0	0	0.6	0	0.733333	3.06667	1.2	2.4	0	3.2	0	0	0	0	0.933333
584	0.533333	1	1.06667	1.2	0	0.666667	1.6	2.4	0.333333	0.2	1	0.933333	0	1.93333	0.466667	1.4	0	0.866667	2.13333	1.4	1.8	2.8	0.933333	0.8	0.6	1.2	0.6	2.33333	0.0666667	0.666667	0	0.933333	1.73333	0.6	0	0	0.6	0	0.666667	2.86667	1.2	2.13333	0	3.4	0	0	0	0	1
586	0.466667	1	1.06667	1.2	0	0.733333	1.8	2.53333	0.333333	0.2	1.06667	0.933333	0	2.06667	0.4	1.4	0	0.933333	2	1.26667	1.73333	2.66667	0.6	0.933333	0.533333	1.2	0.6	2.26667	0	0.6	0	1.06667	1.86667	0.6	0	0	0.6	0	0.6	2.33333	1.2	1.8	0	3.53333	0	0	0	0	1.26667
588	0.4	1	1.13333	1.2	0	0.8	1.93333	2.53333	0.6	0.266667	1.06667	1.13333	0	1.86667	0.2	1.33333	0	1.06667	2	1.2	1.66667	2.46667	0.333333	0.933333	0.4	1.2	0.6	2.13333	0	0.6	0	1.06667	2	0.6	0	0	0.6	0	0.6	2.06667	1.2	1.8	0	3.46667	0	0	0	0	1.53333
590	0.466667	0.933333	1.2	1.2	0	0.733333	1.93333	2.6	0.933333	0.4	0.933333	1.53333	0	1.46667	0.0666667	1.2	0.0666667	1.06667	2.13333	1.2	1.6	2.26667	0.266667	0.733333	0.2	1.2	0.6	2.06667	0	0.6	0	1	1.86667	0.6	0	0	0.6	0	0.6	1.93333	1.2	1.93333	0	3.26667	0	0	0	0	1.66667
592	0.533333	0.933333	1.13333	1.2	0	0.666667	1.8	2.46667	1.06667	0.533333	1	1.93333	0	0.933333	0	1.26667	0.133333	1	2.13333	1.26667	1.66667	2.13333	0.4	0.6	0.133333	1.2	0.6	1.86667	0	0.6	0	1	1.66667	0.6	0	0	0.6	0	0.6	2	1.2	2.26667	0	3.13333	0	0	0	0	1.6
594	0.666667	1	1.06667	1.26667	0	0.6	1.6	2.13333	1	0.6	1.13333	2.13333	0	0.666667	0	1.33333	0.2	0.8	2.06667	1.33333	1.73333	2.06667	0.533333	0.6	0.2	1.2	0.6	1.73333	0	0.6	0	0.933333	1.4	0.6	0	0	0.666667	0	0.6	1.86667	1.2	2.4	0	3.26667	0	0	0	0	1.4
596	0.8	1.2	1.06667	1.33333	0	0.6	1.53333	1.8	0.866667	0.6	1.4	2.26667	0	0.533333	0	1.4	0.133333	0.666667	2.06667	1.46667	1.8	2.06667	0.6	0.8	0.4	1.2	0.6	1.6	0	0.6	0	0.733333	1.26667	0.6	0	0	0.733333	0	0.6	1.8	1.2	2.46667	0	3.46667	0	0	0	0	1.33333
598	1	1.26667	1.26667	1.4	0	0.6	1.53333	1.6	0.866667	0.533333	1.53333	2.2	0	0.6	0	1.46667	0.0666667	0.6	2.13333	1.46667	1.8	2.13333	0.533333	0.866667	0.533333	1.2	0.6	1.53333	0	0.6	0	0.6	1.2	0.6	0	0	0.8	0	0.6	1.86667	1.2	2.4	0	3.53333	0	0	0	0	1.33333
600	1.13333	1.2	1.53333	1.33333	0	0.6	1.66667	1.6	0.933333	0.466667	1.46667	2.13333	0	0.533333	0	1.4	0	0.6	2.2	1.46667	1.8	2.2	0.533333	0.8	0.6	1.2	0.6	1.33333	0	0.6	0	0.533333	1.2	0.6	0	0	0.733333	0	0.6	2.26667	1.2	2.53333	0	3.4	0	0	0	0	1.46667
602	1.2	1	1.8	1.26667	0	0.6	1.73333	1.46667	0.866667	0.4	1.26667	1.93333	0	0.466667	0	1.46667	0	0.6	2.2	1.33333	1.73333	2.13333	0.533333	0.666667	0.6	1.2	0.6	1	0	0.6	0	0.666667	1.2	0.6	0	0	0.733333	0	0.6	2.66667	1.2	2.73333	0	3.33333	0	0	0	0	1.53333
604	1.2	0.933333	1.93333	1.2	0	0.6	1.86667	1.4	0.666667	0.533333	1.06667	2	0	0.4	0	1.46667	0	0.6	2.2	1.26667	1.6	2.2	0.733333	0.6	0.6	1.2	0.6	0.733333	0	0.6	0	0.733333	1.2	0.6	0	0	0.8	0	0.6	2.93333	1.2	2.93333	0	3.26667	0	0	0	0	1.66667
606	1.2	1	2	1.13333	0	0.6	1.93333	1.4	0.4	0.6	1.13333	2.13333	0	0.533333	0	1.73333	0	0.6	2.2	1.2	1.4	2.33333	0.866667	0.6	0.533333	1.2	0.6	0.6	0	0.6	0	0.8	1.2	0.6	0	0	0.933333	0.0666667	0.6	3	1.2	2.93333	0	3.2	0	0	0	0	1.73333
608	1.2	1.2	2	1.06667	0	0.6	2	1.66667	0.4	0.666667	1.4	2.4	0	0.666667	0	1.8	0	0.6	2.26667	1.2	1.33333	2.46667	1.06667	0.6	0.466667	1.2	0.6	0.6	0	0.6	0	0.866667	1.2	0.6	0	0	0.933333	0.133333	0.6	3.06667	1.2	2.8	0	2.93333	0	0	0	0	1.86667
610	1.13333	1.26667	2.06667	0.933333	0	0.6	1.93333	1.73333	0.533333	0.533333	1.6	2.6	0	0.933333	0.0666667	1.86667	0	0.6	2.33333	1.2	1.46667	2.4	1.06667	0.6	0.4	1.2	0.6	0.6	0	0.6	0	0.866667	1.2	0.6	0	0	0.8	0.2	0.6	3	1.2	2.6	0	2.66667	0.0666667	0	0	0	1.93333
612	1	1.26667	2.2	0.866667	0	0.6	1.86667	1.86667	0.733333	0.533333	1.6	2.66667	0	1	0.2	1.73333	0	0.6	2.33333	1.2	1.8	2.2	1.06667	0.6	0.4	1.13333	0.6	0.6	0	0.6	0	0.866667	1.26667	0.6	0	0	0.666667	0.133333	0.6	2.86667	1.2	2.53333	0	2.4	0.133333	0	0	0	2
614	0.8	1.2	2.4	0.8	0	0.6	1.8	1.86667	0.666667	0.533333	1.4	2.66667	0	1.13333	0.4	1.6	0	0.6	2.2	1.2	2.06667	2.06667	1	0.533333	0.4	1	0.6	0.6	0	0.6	0	0.8	1.33333	0.6	0	0	0.6	0.0666667	0.6	2.53333	1.2	2.6	0	2.13333	0.2	0	0	0	1.93333
616	0.666667	1.26667	2.46667	0.866667	0	0.6	1.8	2.06667	0.466667	0.666667	1.26667	2.53333	0	1.2	0.533333	1.33333	0	0.6	2.06667	1.26667	2.13333	1.86667	1.06667	0.4	0.333333	0.8	0.6	0.6	0	0.6	0	0.8	1.4	0.6	0	0	0.6	0	0.6	2.46667	1.2	2.66667	0	1.93333	0.133333	0	0	0	1.86667
618	0.6	1.4	2.4	1	0	0.6	1.8	1.93333	0.266667	0.8	1.2	2.6	0.0666667	1.4	0.6	1.06667	0	0.6	2	1.4	2.06667	1.73333	1.13333	0.2	0.266667	0.733333	0.6	0.6	0	0.6	0	0.866667	1.33333	0.6	0	0	0.6	0	0.6	2.46667	1.2	2.66667	0	1.86667	0.0666667	0	0	0	1.8
620	0.6	1.6	2.26667	1.13333	0	0.6	1.8	1.8	0.266667	0.933333	1.2	2.66667	0.2	1.53333	0.6	0.8	0	0.6	1.93333	1.6	2.06667	1.6	1.26667	0.0666667	0.133333	0.8	0.6	0.6	0	0.6	0	0.933333	1.26667	0.6	0	0	0.6	0	0.6	2.73333	1.2	2.66667	0	2	0	0	0	0	1.86667
622	0.6	1.73333	2.2	1.13333	0	0.6	1.86667	1.6	0.266667	0.933333	1.2	2.73333	0.333333	1.46667	0.6	0.666667	0	0.6	1.86667	1.73333	2.13333	1.73333	1.4	0	0.0666667	1	0.6	0.6	0	0.6	0	1	1.26667	0.6	0	0	0.6	0	0.6	2.93333	1.2	3	0	2.2	0	0	0	0	2
624	0.6	1.8	2.13333	1	0	0.6	2	1.73333	0.333333	0.733333	1.2	2.46667	0.333333	1.33333	0.6	0.6	0	0.6	1.8	1.8	2.13333	1.8	1.6	0.0666667	0	1.13333	0.6	0.6	0	0.6	0	0.933333	1.33333	0.6	0	0	0.6	0.0666667	0.6	3.2	1.2	3.33333	0	2.33333	0	0	0	0	2.06667
626	0.6	1.8	2.06667	0.866667	0	0.6	2.2	2	0.266667	0.533333	1.2	2.06667	0.2	1.13333	0.6	0.6	0	0.6	1.73333	1.73333	1.93333	1.8	1.73333	0.133333	0.0666667	1.2	0.6	0.6	0	0.6	0	0.866667	1.4	0.6	0	0	0.6	0.2	0.6	3.26667	1.2	3.6	0	2.53333	0	0	0	0	2
628	0.6	1.8	2.13333	0.8	0	0.6	2.33333	2.33333	0.266667	0.4	1.26667	1.73333	0.0666667	1.26667	0.666667	0.6	0	0.733333	1.73333	1.6	1.73333	1.6	1.8	0.266667	0.2	1.2	0.6	0.6	0	0.6	0	0.8	1.33333	0.6	0	0	0.6	0.333333	0.6	3.06667	1.2	3.33333	0	2.53333	0	0	0	0	1.8
630	0.6	1.86667	2.33333	0.8	0	0.6	2.4	2.53333	0.133333	0.466667	1.4	1.6	0	1.33333	0.8	0.6	0	0.866667	1.8	1.53333	1.46667	1.6	1.73333	0.333333	0.333333	1.2	0.6	0.6	0	0.6	0	0.866667	1.26667	0.6	0	0	0.6	0.333333	0.6	2.66667	1.2	3.06667	0	2.4	0	0	0	0	1.73333
632	0.6	2	2.53333	0.8	0	0.6	2.4	2.6	0.133333	0.533333	1.6	1.6	0	1.66667	1.06667	0.6	0	1	2.06667	1.66667	1.33333	1.73333	1.6	0.4	0.333333	1.2	0.6	0.6	0	0.6	0	0.933333	1.2	0.6	0	0	0.6	0.266667	0.6	2.2	1.26667	2.6	0	1.93333	0	0	0	0	1.66667
634	0.6	2.13333	2.53333	0.933333	0	0.6	2.4	2.86667	0.2	0.6	1.8	1.6	0	1.73333	1.26667	0.533333	0	0.866667	2.13333	1.93333	1.26667	1.86667	1.33333	0.466667	0.266667	1.2	0.6	0.6	0	0.6	0	1.06667	1.2	0.6	0	0	0.6	0.266667	0.6	1.93333	1.4	2.46667	0	1.6	0	0	0	0	1.73333
636	0.6	2.13333	2.4	1.2	0	0.6	2.4	3.26667	0.4	0.6	2	1.53333	0	1.93333	1.4	0.533333	0	0.733333	2.06667	2.13333	1.4	1.8	1	0.466667	0.266667	1.2	0.6	0.6	0	0.6	0	1.13333	1.2	0.6	0	0	0.6	0.333333	0.6	1.8	1.53333	2.33333	0	1.66667	0	0	0	0	1.73333
638	0.6	2	2.13333	1.46667	0	0.666667	2.4	3.93333	0.533333	0.6	2.13333	1.46667	0	1.86667	1.33333	0.733333	0	0.666667	1.8	2.2	1.6	1.66667	0.666667	0.6	0.4	1.2	0.6	0.6	0	0.6	0	1.13333	1.2	0.6	0	0	0.6	0.4	0.6	1.86667	1.6	2.46667	0	2	0	0	0	0.0666667	1.93333
640	0.533333	1.8	1.8	1.53333	0	0.8	2.4	4.26667	0.6	0.6	2.2	1.33333	0	1.86667	1.33333	1.2	0	0.8	1.73333	2.33333	1.66667	1.66667	0.466667	0.533333	0.466667	1.2	0.6	0.6	0	0.6	0	1	1.2	0.6	0	0	0.6	0.4	0.6	1.93333	1.53333	2.53333	0	2.33333	0	0	0	0.2	2.06667
642	0.466667	1.66667	1.6	1.4	0	0.933333	2.4	4.46667	0.6	0.6	2.2	1.26667	0	1.8	1.33333	1.53333	0	0.933333	1.73333	2.33333	1.73333	1.73333	0.533333	0.6	0.4	1.2	0.6	0.666667	0	0.6	0	0.8	1.2	0.6	0.0666667	0	0.6	0.466667	0.6	2	1.46667	2.6	0	2.26667	0	0	0	0.4	2.26667
644	0.466667	1.53333	1.53333	1.33333	0	0.933333	2.4	4.26667	0.6	0.666667	2.26667	1.26667	0	1.73333	1.46667	1.53333	0	0.933333	1.8	2.33333	1.73333	1.8	0.666667	0.466667	0.266667	1.2	0.6	0.8	0	0.6	0	0.733333	1.2	0.6	0.133333	0	0.6	0.533333	0.6	1.93333	1.33333	2.66667	0	2.2	0.0666667	0	0	0.533333	2.33333
646	0.666667	1.53333	1.6	1.4	0	0.8	2.33333	4	0.666667	0.8	2.33333	1.33333	0	1.53333	1.4	1.33333	0	0.8	1.73333	2.06667	1.8	1.86667	0.8	0.6	0.2	1.2	0.6	1	0	0.6	0	0.8	1.2	0.6	0.2	0	0.6	0.533333	0.6	1.93333	1.26667	2.8	0	2.13333	0.2	0	0	0.6	2.4
648	0.933333	1.4	1.46667	1.6	0	0.666667	2.13333	3.66667	0.733333	0.933333	2.4	1.46667	0	1.2	1.26667	1.26667	0	0.666667	1.6	2	1.8	2	0.733333	0.666667	0.2	1.2	0.6	1.2	0	0.6	0	1	1.2	0.6	0.133333	0	0.6	0.466667	0.6	2	1.2	2.86667	0	2.13333	0.333333	0	0	0.6	2.33333
650	1.13333	1.33333	1.33333	1.66667	0	0.6	1.86667	3.46667	0.866667	0.933333	2.33333	1.4	0	0.933333	0.933333	1.33333	0	0.666667	1.4	1.8	1.8	2.13333	0.666667	0.8	0.2	1.2	0.6	1.33333	0	0.6	0	1.13333	1.2	0.6	0.0666667	0	0.533333	0.4	0.6	2.2	1.2	2.86667	0	2.06667	0.333333	0	0	0.6	2.26667
652	1.2	1.13333	1.2	1.6	0	0.6	1.66667	3.46667	0.8	0.8	2.2	1.4	0	1.06667	0.733333	1.33333	0	0.8	1.26667	1.66667	1.8	2.2	0.6	0.733333	0.266667	1.2	0.6	1.4	0	0.6	0	1.13333	1.26667	0.6	0	0	0.4	0.466667	0.6	2.26667	1.2	2.8	0	2	0.2	0	0	0.533333	2.13333
654	1.2	1.06667	1.33333	1.33333	0	0.6	1.73333	3.66667	0.666667	0.6	1.93333	1.26667	0	1.4	0.666667	1.2	0	1	1.2	1.4	1.86667	2.13333	0.6	0.666667	0.4	1.2	0.6	1.33333	0	0.6	0	1	1.33333	0.6	0	0	0.333333	0.533333	0.6	2.2	1.2	2.86667	0	2	0.0666667	0	0	0.4	2.06667
656	1.2	1.06667	1.53333	1.13333	0	0.6	1.86667	3.73333	0.333333	0.4	1.66667	1.46667	0	1.86667	0.8	1.13333	0.0666667	1.13333	1.26667	1.33333	1.93333	2.2	0.533333	0.533333	0.533333	1.2	0.6	1.26667	0	0.6	0	0.866667	1.4	0.6	0	0	0.4	0.6	0.6	2	1.2	2.93333	0	1.93333	0	0	0	0.2	1.86667
658	1.2	1.2	1.86667	0.933333	0	0.6	2	3.66667	0.2	0.266667	1.4	1.53333	0	2	1	1.33333	0.2	1.2	1.4	1.46667	2	2.33333	0.4	0.466667	0.6	1.2	0.6	1.2	0	0.6	0	0.866667	1.33333	0.6	0	0	0.6	0.6	0.6	1.93333	1.2	3	0	1.93333	0	0	0	0.0666667	1.66667
660	1.2	1.46667	2.13333	0.866667	0	0.6	1.93333	3.26667	0.266667	0.2	1.26667	1.66667	0	2.13333	1.13333	1.53333	0.333333	1.13333	1.6	1.73333	1.93333	2.53333	0.266667	0.4	0.6	1.2	0.6	1.2	0	0.6	0	1	1.26667	0.6	0	0	0.666667	0.6	0.6	2.06667	1.2	2.93333	0	2	0	0	0	0	1.46667
662	1.2	1.66667	2.26667	0.733333	0	0.6	1.93333	2.86667	0.6	0.266667	1.2	1.4	0	2.06667	1.2	1.8	0.4	1	1.73333	1.86667	1.86667	2.4	0.266667	0.466667	0.6	1.2	0.6	1.13333	0	0.6	0	1.13333	1.2	0.6	0	0	0.666667	0.6	0.6	2.26667	1.2	2.73333	0	2.2	0	0	0	0	1.46667
664	1.13333	1.8	2.2	0.733333	0.0666667	0.6	1.93333	2.33333	0.933333	0.333333	1.2	1.26667	0	1.93333	1.2	1.86667	0.4	0.8	1.8	1.66667	1.8	2	0.466667	0.466667	0.6	1.2	0.6	1.06667	0	0.6	0	1.2	1.2	0.6	0	0	0.6	0.6	0.6	2.33333	1.2	2.4	0	2.33333	0	0	0	0	1.6
666	1.06667	1.8	2	0.8	0.133333	0.6	2	1.86667	1.13333	0.466667	1.2	1.06667	0	1.66667	1.2	2.2	0.466667	0.666667	1.93333	1.4	1.8	1.66667	0.733333	0.466667	0.6	1.2	0.6	1	0	0.6	0	1.2	1.2	0.6	0	0	0.6	0.533333	0.6	2.2	1.2	2.06667	0	2.53333	0	0	0	0	1.73333
668	1	1.73333	1.86667	1	0.266667	0.6	2	1.46667	1.13333	0.533333	1.33333	1.06667	0	1.33333	1.13333	2.26667	0.533333	0.6	2.06667	1.2	1.8	1.53333	0.933333	0.4	0.6	1.2	0.6	1.13333	0	0.6	0	1.13333	1.26667	0.6	0	0	0.666667	0.4	0.6	2.13333	1.2	1.86667	0	2.73333	0	0	0	0	1.86667
670	1.06667	1.66667	1.8	1.13333	0.266667	0.6	2.06667	1.26667	1	0.533333	1.6	0.933333	0	1	1	2.2	0.6	0.666667	2.2	1.2	1.8	1.66667	1	0.466667	0.6	1.2	0.6	1.2	0	0.6	0	1	1.33333	0.6	0	0	0.8	0.2	0.6	2.13333	1.2	1.8	0	2.93333	0	0	0	0	1.93333
672	1.13333	1.53333	1.8	1.2	0.266667	0.6	2.26667	1.33333	0.733333	0.533333	1.86667	0.866667	0	0.733333	0.866667	1.86667	0.533333	0.8	2.06667	1.13333	1.8	1.66667	1	0.533333	0.6	1.2	0.6	1.2	0	0.6	0	0.733333	1.4	0.6	0	0	0.933333	0.0666667	0.6	2.06667	1.2	1.8	0	2.93333	0	0	0	0	2.06667
674	1.2	1.53333	1.8	1.2	0.2	0.6	2.46667	1.66667	0.466667	0.533333	1.86667	1	0	0.6	1	1.66667	0.4	1	1.93333	1	1.8	1.73333	1.06667	0.666667	0.533333	1.2	0.6	1	0	0.6	0	0.533333	1.33333	0.6	0.0666667	0	0.933333	0	0.6	1.8	1.2	1.8	0	2.86667	0	0	0	0	2.06667
676	1.13333	1.6	1.86667	1.2	0.2	0.6	2.6	2	0.2	0.666667	1.6	1.2	0	0.733333	1.26667	1.6	0.266667	1.13333	1.93333	0.866667	1.8	1.8	1.13333	0.733333	0.4	1.2	0.6	0.866667	0	0.6	0	0.4	1.26667	0.6	0.2	0	0.8	0.0666667	0.6	1.53333	1.2	1.8	0	2.8	0	0	0	0	2.06667
678	1	1.86667	1.93333	1.2	0.2	0.6	2.46667	2.13333	0.0666667	0.666667	1.33333	1.53333	0	0.866667	1.53333	1.66667	0.266667	1.2	2.2	0.8	1.8	1.86667	1.2	0.8	0.2	1.2	0.6	0.866667	0	0.6	0	0.4	1.2	0.6	0.4	0	0.666667	0.2	0.6	1.53333	1.2	1.8	0	2.73333	0	0	0	0.0666667	1.93333
680	0.8	2.06667	2.06667	1.26667	0.133333	0.6	2.2	1.86667	0	0.6	1.2	1.6	0	1	1.53333	1.73333	0.4	1.2	2.53333	0.8	1.73333	1.8	1.13333	0.733333	0.133333	1.2	0.6	0.933333	0	0.6	0	0.4	1.2	0.6	0.533333	0	0.6	0.4	0.6	1.8	1.2	1.8	0	2.66667	0	0	0	0.2	1.93333
682	0.666667	2.2	2.13333	1.4	0.0666667	0.6	1.86667	1.6	0	0.466667	1.26667	1.73333	0	1	1.6	1.8	0.533333	1.2	2.6	0.8	1.73333	1.46667	1.06667	0.666667	0.133333	1.2	0.6	1.06667	0	0.6	0	0.333333	1.2	0.6	0.6	0	0.6	0.533333	0.6	2.13333	1.2	1.73333	0	2.66667	0	0	0	0.4	1.93333
684	0.6	2.13333	2.2	1.53333	0	0.6	1.6	1.33333	0.0666667	0.333333	1.46667	1.73333	0	1.06667	1.66667	1.8	0.533333	1.2	2.46667	0.866667	1.73333	1.13333	1	0.666667	0.2	1.13333	0.6	1.13333	0	0.6	0	0.333333	1.2	0.6	0.666667	0	0.6	0.6	0.6	2.33333	1.2	1.73333	0	2.93333	0	0	0	0.533333	2
686	0.6	2.2	2.13333	1.53333	0	0.6	1.53333	1.33333	0.133333	0.266667	1.8	1.8	0	1.26667	1.8	1.8	0.466667	1.2	2.2	0.933333	1.86667	0.933333	1	0.8	0.133333	1	0.6	1.2	0	0.6	0	0.333333	1.2	0.6	0.666667	0	0.6	0.6	0.6	2.4	1.2	1.66667	0	3.2	0	0	0	0.6	1.93333
688	0.6	2.26667	2.06667	1.4	0	0.6	1.46667	1.33333	0.2	0.133333	2.13333	1.8	0	1.53333	1.73333	1.86667	0.4	1.13333	2.13333	1.13333	1.93333	1.06667	0.866667	1	0.0666667	0.8	0.6	1.13333	0	0.6	0	0.466667	1.2	0.6	0.6	0	0.533333	0.6	0.6	2.4	1.26667	1.8	0	3.26667	0	0	0	0.6	1.86667
690	0.6	2.33333	2.13333	1.33333	0	0.6	1.6	1.4	0.133333	0.133333	2.4	1.86667	0	1.73333	1.66667	2.06667	0.466667	1	2.13333	1.33333	2.13333	1.4	0.666667	1.13333	0	0.733333	0.6	1	0	0.6	0	0.533333	1.2	0.6	0.333333	0	0.533333	0.6	0.6	2.4	1.4	1.86667	0	3	0	0	0	0.6	1.86667
692	0.666667	2.13333	2.33333	1.33333	0	0.6	1.66667	1.46667	0.0666667	0.266667	2.46667	2	0	1.73333	1.53333	2.33333	0.466667	0.8	2.13333	1.6	2.26667	1.66667	0.4	1.2	0.0666667	0.8	0.6	0.8	0	0.6	0	0.6	1.2	0.6	0.133333	0	0.466667	0.6	0.6	2.4	1.6	2.13333	0	2.6	0	0	0	0.533333	2.06667
694	0.8	1.93333	2.6	1.46667	0	0.6	1.8	1.73333	0.0666667	0.533333	2.46667	2.2	0	1.73333	1.53333	2.46667	0.466667	0.733333	2	1.86667	2.46667	1.8	0.266667	1.2	0.2	1	0.6	0.666667	0	0.6	0	0.6	1.2	0.6	0	0	0.466667	0.6	0.6	2.33333	1.73333	2.26667	0	2.46667	0	0	0	0.4	2.33333
696	0.933333	1.86667	2.6	1.53333	0	0.6	1.73333	2.13333	0.133333	0.666667	2.2	2.33333	0	1.66667	1.6	2.33333	0.333333	0.8	1.8	1.93333	2.53333	1.8	0.2	1.2	0.4	1.13333	0.6	0.666667	0	0.6	0	0.6	1.13333	0.6	0	0	0.4	0.6	0.6	2.26667	1.8	2.46667	0	2.46667	0	0	0	0.2	2.6
698	0.933333	1.93333	2.6	1.53333	0	0.6	1.66667	2.4	0.2	0.6	2.06667	2.2	0	1.66667	1.73333	2.13333	0.333333	1	1.73333	1.93333	2.66667	1.8	0.333333	1.2	0.466667	1.2	0.6	0.933333	0	0.6	0	0.6	1.06667	0.6	0	0	0.466667	0.666667	0.6	2.2	1.73333	2.66667	0	2.8	0	0	0	0.0666667	2.6
[truncated: 35 more columns]

## Sheet: Fig_3_c_i
time	20200804 : 1	20200804 : 10	20200804 : 11	20200804 : 12	20200804 : 13	20200804 : 14	20200804 : 17	20200804 : 19	20200804 : 2	20200804 : 20	20200804 : 21	20200804 : 22	20200804 : 23	20200804 : 24	20200804 : 25	20200804 : 26	20200804 : 28	20200804 : 29	20200804 : 3	20200804 : 30	20200804 : 31	20200804 : 32	20200804 : 33	20200804 : 36	20200804 : 4	20200804 : 5	20200804 : 8	20200804 : 9	20201015 : 10	20201015 : 12	20201015 : 15	20201015 : 2	20201015 : 21	20201015 : 22	20201015 : 25	20201015 : 26	20201015 : 4	20201015 : 5	20201015 : 6	20201015 : 8	20201113 : 1	20201113 : 10	20201113 : 11	20201113 : 12	20201113 : 13	20201113 : 14	20201113 : 15	20201113 : 16	20201113 : 17
2	0	0	0	0	0	0	0	0	0	0	0	0	0	0	0	0	0	0	0	0	0	0	0	0	0	0	0	0	0	0	0	0	0	0	0	0	0	0	0	0	0	0	0	0	0	0	0	0	0
4	0	0	0	0	0	0	0	0	0	0	0	0	0	0	0	0	0	0	0	0	0	0	0	0	0	0	0	0	0	0	0	0	0	0	0	0	0	0	0	0	0	0	0	0	0	0	0	0	0
6	0	0	0	0	0	0	0	0	0	0	0	0	0	0	0	0	0	0	0	0	0	0	0	0	0	0	0	0	0	0	0	0	0	0	0	0	0	0	0	0	0	0	0	0	0	0	0	0	0
8	0	0	0	0	0	0	0	0	0	0	0	0	0	0	0	0	0	0	0	0	0	0	0	0	0	0	0	0	0	0	0	0	0	0	0	0	0	0	0	0	0	0	0	0	0	0	0	0	0
10	0	0	0	0	0	0	0	0	0	0	0	0	0	0	0	0	0	0	0	0	0	0	0	0	0	0	0	0	0	0	0	0	0	0	0	0	0.0666667	0	0	0	0	0	0.0133333	0	0	0	0	0	0
12	0	0	0	0	0	0	0	0	0	0	0	0	0	0	0	0	0	0	0	0	0	0	0	0	0	0	0	0	0	0	0	0	0	0	0	0	0.0333333	0	0	0	0	0	0.0266667	0	0	0	0	0	0
14	0	0	0	0	0	0	0	0	0	0	0	0	0	0	0	0	0	0	0	0	0	0	0	0	0	0	0	0	0	0	0	0	0	0	0	0	0.0111111	0	0	0	0	0	0.0533333	0	0	0	0	0	0
16	0	0	0	0	0	0	0	0	0	0	0	0	0	0	0	0	0	0	0	0	0	0	0	0	0	0	0	0	0	0	0	0	0	0	0	0	0	0	0	0	0	0	0.0533333	0	0	0	0	0	0
18	0	0	0	0	0	0	0	0	0	0	0	0.00392157	0	0	0	0	0	0	0	0	0	0	0	0	0	0	0	0	0	0	0	0	0	0	0	0	0	0	0	0	0	0	0.0533333	0	0	0	0	0	0
20	0	0	0	0	0	0	0	0	0	0	0	0.0117647	0	0	0.00555556	0	0	0	0	0	0	0	0	0	0	0	0	0	0	0	0	0	0	0	0	0	0	0	0	0	0	0	0.0533333	0	0	0	0	0	0
22	0	0	0	0	0	0	0	0	0	0	0	0.0235294	0	0	0.0111111	0	0	0	0	0	0	0	0	0	0	0	0	0	0	0	0	0	0	0	0	0	0	0	0	0	0	0	0.08	0	0	0	0	0	0
24	0	0	0	0	0	0	0	0	0.00416667	0	0	0.0313725	0	0	0.0166667	0	0	0	0	0	0	0	0	0	0	0	0	0	0	0	0	0	0	0	0	0	0	0	0	0	0	0	0.106667	0	0	0	0	0	0
26	0	0	0	0	0	0	0	0	0.0125	0	0	0.0352941	0	0	0.0111111	0	0	0	0	0	0	0	0	0	0	0	0	0	0	0	0	0	0	0	0	0	0	0	0	0	0	0	0.0933333	0	0	0	0	0	0
28	0	0	0	0	0	0	0	0	0.025	0	0	0.0352941	0	0	0.00555556	0	0	0	0	0	0	0	0	0	0	0	0	0	0	0	0	0.00740741	0	0	0	0	0	0	0	0	0	0	0.0533333	0	0	0	0	0	0
30	0	0	0	0	0	0	0	0	0.0333333	0	0	0.0352941	0	0	0	0	0	0	0	0	0	0	0	0	0	0	0	0	0	0	0	0.0222222	0	0	0	0	0	0	0	0	0	0	0.0133333	0	0	0	0	0	0
32	0	0	0	0	0	0	0	0	0.0375	0	0.00833333	0.0352941	0	0	0	0	0	0	0	0	0	0	0	0	0	0	0	0	0	0	0	0.0444444	0	0	0	0	0	0	0	0	0	0	0	0	0	0	0	0	0
34	0	0	0	0	0	0	0	0	0.0333333	0	0.025	0.0352941	0	0	0	0	0	0	0	0	0	0	0	0	0	0	0	0	0	0	0	0.0592593	0	0	0	0	0	0	0	0	0	0	0	0	0	0	0	0	0
36	0	0	0	0	0	0	0	0	0.0291667	0	0.05	0.0352941	0	0	0	0	0	0	0	0	0	0	0.00606061	0	0	0	0	0	0	0	0	0.0666667	0	0	0	0	0	0	0	0	0	0	0	0	0	0	0	0	0
38	0	0	0	0	0	0	0	0	0.025	0	0.0666667	0.0352941	0	0	0	0.00392157	0	0	0	0	0	0	0.0242424	0	0	0	0	0	0	0	0	0.0666667	0	0	0	0	0	0	0	0	0	0	0	0	0	0	0	0	0
40	0	0	0	0	0	0	0	0	0.025	0	0.075	0.0352941	0	0	0	0.00784314	0	0	0	0	0	0	0.0545455	0	0	0	0	0	0	0	0	0.0666667	0	0	0	0	0	0	0	0	0	0	0	0	0	0	0	0	0
42	0	0	0	0	0	0	0	0	0.0208333	0	0.075	0.0313725	0	0	0	0.0117647	0	0	0	0	0	0	0.0787879	0	0	0	0	0	0	0	0	0.0666667	0	0	0	0	0	0	0	0	0	0	0	0	0	0	0	0	0.00740741
44	0	0	0	0	0	0	0	0	0.0166667	0	0.075	0.0235294	0	0	0	0.00784314	0	0	0	0	0.00666667	0	0.0848485	0	0	0	0	0	0	0	0	0.0666667	0	0	0	0	0	0	0	0	0	0	0	0	0	0	0	0	0.0222222
46	0	0	0	0	0	0	0	0	0.0166667	0	0.075	0.0117647	0	0	0	0.00392157	0	0	0	0	0.02	0	0.0787879	0	0	0	0	0	0	0	0	0.0666667	0	0	0	0	0	0	0	0	0	0	0	0	0	0	0	0	0.0444444
48	0	0	0	0	0	0	0	0	0.025	0	0.075	0.00392157	0	0	0	0	0	0	0	0	0.04	0	0.0666667	0	0	0	0	0	0	0	0	0.0740741	0	0	0	0	0	0	0	0.0047619	0	0	0	0	0	0	0	0	0.0592593
50	0	0	0	0	0	0	0	0	0.0291667	0	0.075	0	0	0	0	0	0	0	0	0.00740741	0.0533333	0	0.0606061	0	0	0	0	0	0	0	0	0.0888889	0	0	0	0.0111111	0	0	0	0.0142857	0	0	0	0	0	0	0	0	0.0592593
52	0	0	0	0	0	0	0	0	0.025	0	0.075	0	0	0	0	0	0	0	0	0.0222222	0.06	0	0.0484848	0	0	0	0	0	0	0	0	0.103704	0	0	0	0.0222222	0	0	0	0.0285714	0	0	0	0	0	0	0	0	0.0444444
54	0	0	0	0	0	0	0	0	0.0125	0	0.0666667	0	0	0	0	0	0	0	0	0.037037	0.06	0	0.0424242	0	0	0	0	0	0	0	0	0.103704	0	0	0	0.0444444	0	0	0	0.0380952	0.0111111	0	0	0	0	0	0	0	0.0296296
56	0	0	0	0	0	0	0	0	0.00833333	0	0.05	0	0	0	0	0	0	0	0	0.037037	0.0533333	0	0.030303	0	0	0	0	0	0	0	0	0.0962963	0	0	0	0.0555556	0	0	0	0.0428571	0.0222222	0	0	0	0	0	0	0	0.0296296
58	0	0	0	0	0	0	0	0	0.00833333	0	0.025	0	0	0	0	0	0	0	0	0.0222222	0.0466667	0	0.0181818	0	0	0	0	0	0	0	0	0.0962963	0	0	0	0.0666667	0	0	0	0.0380952	0.0333333	0	0	0	0	0	0	0	0.0444444
60	0	0	0	0	0	0	0	0	0.0125	0	0.00833333	0	0	0	0	0	0	0	0	0.00740741	0.04	0	0.00606061	0	0	0	0	0	0	0	0	0.111111	0	0	0	0.0555556	0	0	0	0.0333333	0.0222222	0	0	0	0	0	0	0	0.0592593
62	0	0	0	0	0	0	0	0	0.0125	0	0	0	0	0	0	0	0.00512821	0	0	0	0.0466667	0	0.00606061	0	0	0	0	0	0	0	0	0.125926	0	0	0	0.0333333	0	0	0	0.0285714	0.0111111	0	0	0	0	0	0	0	0.0666667
64	0	0	0	0	0	0	0	0	0.0166667	0.00606061	0	0	0	0	0	0	0.0102564	0	0	0	0.0533333	0	0.0121212	0	0	0	0	0	0	0	0	0.133333	0	0	0	0.0111111	0	0	0	0.0333333	0	0	0	0	0	0	0	0	0.0666667
66	0	0	0	0	0	0	0	0	0.025	0.0121212	0	0	0	0	0	0	0.0153846	0	0	0	0.06	0	0.0181818	0	0	0	0	0	0	0	0	0.133333	0	0	0	0	0	0	0	0.0380952	0	0	0	0.00606061	0	0	0	0	0.0666667
68	0	0	0	0	0	0	0	0	0.0333333	0.0242424	0	0	0	0	0	0	0.0102564	0	0	0	0.06	0	0.0121212	0	0	0	0	0	0	0	0	0.133333	0	0	0	0	0	0	0	0.0428571	0	0	0	0.0181818	0	0	0	0	0.0666667
70	0	0	0	0	0	0	0	0	0.0333333	0.030303	0	0	0	0	0	0	0.0102564	0	0	0	0.06	0	0.00606061	0	0	0	0	0	0	0	0	0.133333	0	0	0	0	0	0	0	0.0380952	0	0	0	0.0363636	0	0	0	0	0.0666667
72	0	0	0	0	0	0	0.00606061	0	0.025	0.0424242	0	0	0	0	0	0	0.0102564	0	0	0	0.06	0	0	0.00740741	0	0	0	0	0	0	0	0.133333	0	0	0	0	0	0	0	0.0333333	0	0	0	0.0484848	0	0	0	0	0.0666667
74	0	0	0	0	0	0	0.0181818	0	0.0125	0.0484848	0	0	0	0	0	0	0.0153846	0	0	0	0.06	0	0	0.0222222	0	0	0	0	0	0	0	0.133333	0	0	0	0	0	0	0	0.0238095	0	0	0	0.0545455	0	0	0	0	0.0592593
76	0	0	0	0	0	0	0.0363636	0	0.00416667	0.0484848	0	0	0	0	0	0	0.0102564	0	0	0	0.06	0	0	0.0444444	0	0	0	0	0	0	0	0.133333	0	0	0	0	0	0	0	0.0190476	0.0111111	0	0	0.0484848	0	0	0	0	0.0444444
78	0	0	0	0	0	0	0.0484848	0	0	0.0424242	0	0	0	0	0	0	0.00512821	0	0	0	0.06	0	0	0.0592593	0	0	0	0	0	0	0	0.133333	0	0	0	0	0	0	0	0.00952381	0.0333333	0	0	0.0363636	0	0	0	0	0.0222222
80	0	0.00740741	0	0	0	0	0.0545455	0	0	0.030303	0	0	0	0	0	0	0	0	0	0	0.06	0.00444444	0	0.0666667	0	0	0	0	0	0	0	0.133333	0	0	0	0	0	0	0	0.0047619	0.0666667	0	0	0.0181818	0	0	0	0	0.0148148
82	0	0.0148148	0	0	0	0	0.0545455	0	0	0.0242424	0	0	0	0	0	0	0	0	0	0	0.06	0.0133333	0	0.0666667	0	0	0	0	0	0	0	0.133333	0	0	0	0	0	0	0	0.0047619	0.0888889	0	0	0.00606061	0	0	0	0	0.0222222
84	0	0.0296296	0	0	0	0	0.0545455	0	0	0.0121212	0	0	0	0	0	0	0.00512821	0	0	0	0.06	0.0266667	0.00606061	0.0666667	0	0	0	0	0	0	0	0.133333	0	0	0	0	0	0	0	0.0142857	0.1	0	0	0	0	0	0	0	0.037037
86	0	0.037037	0	0	0	0	0.0545455	0	0	0.00606061	0	0.00392157	0	0	0	0	0.0153846	0	0	0	0.06	0.0355556	0.0181818	0.0592593	0	0	0	0	0	0	0	0.133333	0	0	0	0	0	0	0	0.0238095	0.1	0	0	0	0	0	0	0	0.037037
88	0	0.0518519	0	0	0	0	0.0545455	0	0	0	0	0.00784314	0	0	0	0	0.0307692	0	0	0	0.06	0.04	0.0363636	0.0518519	0	0	0	0	0	0	0	0.133333	0	0	0	0	0	0	0	0.0285714	0.1	0	0	0	0	0	0	0	0.0222222
90	0	0.0592593	0.00606061	0	0	0	0.0484848	0	0	0	0	0.0156863	0	0	0.00555556	0	0.0410256	0	0	0	0.06	0.04	0.0484848	0.037037	0	0	0	0	0	0	0	0.125926	0	0	0	0	0	0	0	0.0285714	0.1	0	0	0	0	0	0	0	0.00740741
92	0	0.0666667	0.0121212	0	0	0	0.0363636	0	0	0	0	0.0196078	0	0	0.0111111	0	0.0461538	0	0	0	0.06	0.04	0.0545455	0.037037	0	0	0	0	0	0	0	0.111111	0	0	0	0	0	0	0	0.0380952	0.1	0	0	0	0	0	0	0	0
94	0	0.0666667	0.0181818	0	0	0	0.0181818	0	0	0	0	0.027451	0	0	0.0166667	0	0.0410256	0	0	0	0.06	0.04	0.0606061	0.0444444	0.00606061	0	0	0	0	0	0	0.0888889	0	0	0	0	0	0	0	0.047619	0.1	0	0	0	0	0	0	0	0
96	0	0.0666667	0.0121212	0	0	0	0.00606061	0	0.00416667	0	0	0.0313725	0	0	0.0166667	0	0.0307692	0	0	0	0.06	0.0355556	0.0666667	0.0592593	0.0181818	0	0	0	0	0	0	0.0814815	0	0	0	0	0	0	0	0.0571429	0.1	0	0	0	0	0.0133333	0	0	0
98	0	0.0666667	0.00606061	0	0	0	0	0	0.00833333	0	0	0.0352941	0	0	0.0166667	0	0.0153846	0	0	0	0.06	0.0311111	0.0727273	0.0666667	0.0363636	0	0	0	0	0	0	0.0888889	0	0	0	0	0	0	0	0.052381	0.1	0	0	0	0	0.04	0	0	0
100	0	0.0666667	0	0	0	0	0	0	0.0125	0	0	0.0352941	0	0	0.0222222	0	0.00512821	0	0	0	0.06	0.0266667	0.0606061	0.0518519	0.0484848	0	0	0	0	0	0	0.111111	0	0	0	0	0	0	0	0.047619	0.1	0	0	0	0	0.0666667	0	0	0
102	0	0.0666667	0.00606061	0	0	0	0	0	0.00833333	0	0	0.0352941	0	0	0.0222222	0	0	0	0	0	0.06	0.0266667	0.0424242	0.037037	0.0545455	0	0	0	0	0	0	0.125926	0	0	0	0	0	0	0	0.0428571	0.0888889	0	0	0	0	0.08	0	0	0.00740741
104	0	0.0666667	0.0121212	0	0	0	0	0	0.00416667	0	0	0.0352941	0	0	0.0277778	0	0	0	0	0	0.06	0.0266667	0.0242424	0.0148148	0.0545455	0	0	0	0	0	0	0.133333	0.0133333	0	0	0	0	0	0	0.0428571	0.0666667	0	0	0	0	0.08	0	0	0.0222222
106	0	0.0666667	0.0181818	0	0	0	0	0	0	0	0	0.0352941	0	0	0.0277778	0	0	0	0	0	0.06	0.0222222	0.0242424	0.00740741	0.0545455	0	0	0	0	0	0	0.133333	0.04	0	0	0	0	0	0	0.047619	0.0333333	0	0	0	0	0.0933333	0	0	0.0444444
108	0	0.0592593	0.0181818	0	0	0	0	0	0	0	0	0.0313725	0	0	0.0333333	0	0	0	0	0	0.06	0.0177778	0.0363636	0	0.0545455	0	0	0	0	0	0	0.133333	0.08	0	0	0	0	0	0	0.0619048	0.0111111	0	0	0	0	0.106667	0	0	0.0592593
110	0	0.0444444	0.0181818	0	0	0	0	0	0	0	0	0.027451	0	0	0.0333333	0	0	0	0	0.00740741	0.06	0.00888889	0.0484848	0	0.0545455	0	0	0	0	0	0	0.133333	0.0933333	0	0	0	0	0	0	0.0809524	0	0	0	0	0	0.12	0	0	0.0592593
112	0	0.0222222	0.0181818	0	0	0	0	0	0.00416667	0	0	0.0196078	0	0	0.0333333	0	0	0	0	0.0222222	0.06	0.00888889	0.0545455	0	0.0545455	0	0	0	0	0	0	0.140741	0.08	0	0	0	0	0	0	0.0952381	0	0	0	0	0	0.12	0	0	0.0444444
114	0	0.00740741	0.0121212	0	0	0	0	0	0.0125	0	0	0.0196078	0	0	0.0388889	0	0	0	0	0.0444444	0.06	0.0133333	0.0545455	0	0.0545455	0	0	0	0	0	0	0.155556	0.04	0	0	0	0	0	0	0.0952381	0	0	0	0	0	0.12	0	0	0.0222222
116	0	0	0.00606061	0	0	0	0	0	0.0208333	0	0	0.0156863	0	0	0.0444444	0	0	0	0	0.0592593	0.06	0.0266667	0.0545455	0	0.0545455	0	0.0111111	0	0	0	0	0.177778	0.0266667	0	0	0	0	0	0	0.0904762	0	0	0	0	0	0.12	0	0	0.00740741
118	0	0	0	0	0	0	0.00606061	0	0.025	0	0	0.0196078	0	0	0.05	0	0	0	0	0.0666667	0.06	0.0355556	0.0545455	0	0.0545455	0	0.0333333	0	0	0	0	0.192593	0.0266667	0	0	0	0	0	0	0.0857143	0	0	0	0	0	0.12	0	0	0.00740741
120	0	0	0.00606061	0	0	0	0.0181818	0	0.0208333	0	0	0.0196078	0	0	0.05	0.00392157	0	0	0	0.0666667	0.06	0.04	0.0545455	0	0.0545455	0	0.0666667	0	0	0	0	0.2	0.04	0	0	0	0	0	0	0.0857143	0	0	0	0	0	0.12	0	0	0.0222222
122	0	0	0.0121212	0	0	0	0.030303	0	0.0166667	0	0	0.027451	0	0	0.05	0.00784314	0	0	0	0.0666667	0.06	0.04	0.0545455	0	0.0545455	0	0.0888889	0	0	0	0	0.2	0.0266667	0	0	0	0	0	0	0.0857143	0	0	0	0	0	0.12	0	0	0.0444444
124	0	0	0.0242424	0.00555556	0	0	0.030303	0.00416667	0.0125	0	0	0.0313725	0	0	0.05	0.0156863	0	0	0	0.0666667	0.06	0.04	0.0545455	0	0.0606061	0	0.1	0	0	0	0	0.2	0.0266667	0	0	0	0	0	0	0.0809524	0	0	0	0	0	0.12	0	0	0.0592593
126	0	0	0.030303	0.0166667	0	0.0111111	0.0181818	0.00833333	0.0166667	0	0	0.0352941	0	0	0.05	0.0156863	0	0	0	0.0666667	0.06	0.04	0.0545455	0	0.0727273	0	0.1	0	0	0	0	0.2	0.0533333	0	0	0	0	0	0	0.0761905	0	0	0	0	0	0.12	0	0	0.0666667
128	0	0	0.0363636	0.0333333	0	0.0333333	0.00606061	0.0125	0.0208333	0.00606061	0	0.0352941	0	0	0.05	0.0235294	0	0	0	0.0666667	0.06	0.0444444	0.0545455	0	0.0909091	0	0.1	0	0	0	0	0.2	0.0933333	0	0	0	0	0	0	0.0666667	0	0	0	0	0	0.12	0	0	0.0592593
130	0	0	0.0363636	0.0388889	0	0.0555556	0.00606061	0.0125	0.0208333	0.0181818	0	0.0352941	0	0	0.05	0.0313725	0	0	0	0.0666667	0.06	0.0533333	0.0545455	0	0.10303	0	0.1	0	0	0	0	0.192593	0.106667	0	0	0	0	0	0	0.0714286	0	0	0	0	0	0.12	0	0	0.0518519
132	0	0	0.0363636	0.0388889	0	0.0555556	0.0181818	0.0166667	0.0166667	0.0363636	0	0.0352941	0	0	0.05	0.0470588	0	0	0	0.0666667	0.06	0.0666667	0.0545455	0	0.10303	0	0.1	0	0	0	0	0.177778	0.0666667	0	0	0	0	0	0	0.0809524	0	0	0	0	0	0.12	0	0	0.0444444
134	0	0	0.0424242	0.0277778	0	0.0333333	0.0363636	0.025	0.0125	0.0424242	0	0.0313725	0	0	0.0555556	0.0509804	0	0	0	0.0666667	0.06	0.0755556	0.0545455	0	0.0909091	0	0.1	0	0	0	0	0.155556	0.0266667	0	0	0	0	0	0	0.104762	0	0	0	0	0	0.12	0	0	0.0518519
136	0	0	0.0424242	0.0222222	0	0.0111111	0.0484848	0.0333333	0.0166667	0.0363636	0	0.027451	0	0	0.0611111	0.0470588	0	0	0	0.0666667	0.06	0.08	0.0545455	0	0.0727273	0	0.1	0	0	0	0	0.148148	0	0	0	0	0	0	0	0.114286	0	0	0	0	0	0.12	0	0	0.0592593
138	0	0	0.0363636	0.0166667	0	0.0111111	0.0545455	0.0375	0.0291667	0.0181818	0	0.0196078	0	0	0.0722222	0.0392157	0	0	0	0.0666667	0.06	0.0755556	0.0545455	0	0.0606061	0	0.1	0	0	0	0	0.148148	0	0	0	0	0	0	0	0.114286	0	0	0	0.00606061	0	0.106667	0	0	0.0666667
140	0	0	0.0181818	0.0222222	0	0.0333333	0.0484848	0.0375	0.0458333	0.00606061	0	0.0156863	0	0	0.0777778	0.0392157	0	0	0	0.0666667	0.06	0.0666667	0.0545455	0	0.0545455	0	0.1	0	0	0	0	0.155556	0	0	0	0	0	0	0	0.0952381	0	0	0	0.0121212	0	0.08	0	0	0.0666667
142	0	0	0.00606061	0.0333333	0	0.0777778	0.0363636	0.0375	0.0625	0	0	0.00784314	0	0	0.0888889	0.0470588	0	0	0	0.0666667	0.06	0.0533333	0.0545455	0	0.0545455	0	0.1	0	0	0	0	0.155556	0	0	0	0	0	0	0	0.0809524	0	0	0	0.0181818	0	0.04	0	0	0.0666667
144	0	0	0	0.05	0	0.111111	0.0181818	0.0375	0.0625	0	0	0.00392157	0	0	0.0944444	0.0588235	0	0	0	0.0666667	0.06	0.0444444	0.0545455	0	0.0545455	0	0.1	0	0	0	0	0.155556	0	0	0	0	0	0	0	0.0666667	0	0	0	0.0121212	0	0.0133333	0	0	0.0666667
146	0	0	0.00606061	0.0611111	0	0.133333	0.00606061	0.0375	0.0583333	0	0	0	0	0	0.1	0.0666667	0	0	0	0.0666667	0.06	0.04	0.0545455	0	0.0545455	0	0.1	0	0	0	0	0.155556	0	0	0	0	0	0	0	0.0666667	0	0	0	0.00606061	0	0	0	0	0.0666667
148	0	0	0.0181818	0.0666667	0	0.122222	0.00606061	0.0375	0.0458333	0	0	0	0	0	0.0944444	0.0705882	0	0	0	0.0666667	0.06	0.04	0.0545455	0	0.0545455	0	0.1	0	0	0	0	0.155556	0	0	0	0	0	0	0	0.0619048	0	0	0.0133333	0	0	0	0	0	0.0666667
150	0	0	0.0363636	0.0611111	0	0.1	0.0121212	0.0375	0.0416667	0	0	0	0	0	0.0833333	0.0705882	0	0	0	0.0666667	0.06	0.04	0.0545455	0	0.0545455	0	0.1	0	0	0	0	0.162963	0	0	0	0	0	0	0	0.0619048	0	0	0.0266667	0	0	0	0	0	0.0666667
152	0	0	0.0424242	0.0555556	0	0.0777778	0.0181818	0.0375	0.0375	0	0	0	0	0	0.0666667	0.0705882	0	0	0	0.0666667	0.06	0.04	0.0545455	0	0.0545455	0	0.1	0	0	0	0	0.17037	0	0	0	0	0	0	0	0.052381	0	0	0.04	0	0	0	0	0	0.0666667
154	0	0	0.0363636	0.0444444	0	0.0666667	0.0121212	0.0375	0.0333333	0	0	0	0	0	0.0555556	0.0705882	0	0	0	0.0666667	0.06	0.04	0.0666667	0	0.0545455	0	0.1	0	0	0	0	0.17037	0	0	0	0	0	0	0	0.047619	0	0.00833333	0.0266667	0	0	0	0	0	0.0666667
156	0	0	0.0181818	0.0333333	0	0.0777778	0.00606061	0.0375	0.0291667	0	0	0	0	0	0.05	0.0705882	0	0	0	0.0666667	0.06	0.04	0.0909091	0	0.0545455	0	0.1	0	0	0	0	0.17037	0	0	0	0	0	0	0	0.0428571	0	0.025	0.0133333	0	0	0	0	0	0.0666667
158	0	0	0.00606061	0.0222222	0	0.0777778	0.00606061	0.0375	0.0208333	0	0	0	0	0	0.0555556	0.0705882	0	0	0	0.0666667	0.06	0.04	0.127273	0	0.0545455	0	0.1	0	0	0	0	0.177778	0	0	0	0	0	0	0	0.0428571	0	0.05	0	0	0	0	0	0	0.0666667
160	0	0	0	0.0166667	0	0.0666667	0.030303	0.0375	0.0208333	0	0	0	0	0	0.0611111	0.0666667	0	0	0	0.0666667	0.06	0.04	0.151515	0	0.0545455	0	0.0888889	0	0	0	0	0.2	0	0	0	0	0	0	0	0.047619	0	0.0583333	0	0	0	0	0	0	0.0666667
162	0	0	0	0.0166667	0	0.0333333	0.0666667	0.0375	0.0208333	0	0	0	0	0	0.0666667	0.0627451	0	0	0	0.0666667	0.06	0.04	0.163636	0	0.0545455	0	0.0666667	0	0	0	0	0.2	0	0	0	0	0	0	0	0.0571429	0	0.05	0	0	0	0	0	0	0.0666667
164	0	0	0	0.0111111	0	0.0111111	0.10303	0.0375	0.0291667	0	0	0	0	0	0.0611111	0.0627451	0	0	0.00740741	0.0666667	0.0533333	0.04	0.163636	0	0.0545455	0	0.0333333	0	0	0	0	0.192593	0	0	0	0	0	0	0	0.0714286	0	0.025	0	0.00606061	0	0	0	0	0.0666667
166	0	0	0	0.00555556	0	0	0.115152	0.0375	0.0333333	0	0	0	0	0	0.0555556	0.0666667	0	0	0.0222222	0.0666667	0.0466667	0.04	0.163636	0	0.0545455	0	0.0111111	0	0	0	0	0.177778	0	0	0	0	0	0	0	0.0761905	0	0.00833333	0	0.0181818	0	0	0	0	0.0666667
168	0	0	0	0	0	0	0.115152	0.0375	0.0375	0	0	0	0	0	0.0444444	0.0705882	0	0	0.0444444	0.0666667	0.04	0.0355556	0.163636	0	0.0545455	0	0	0	0	0	0	0.185185	0	0	0	0	0	0	0	0.0714286	0	0	0	0.0363636	0	0	0	0	0.0666667
170	0	0	0.00606061	0	0	0	0.109091	0.0375	0.0375	0	0	0	0	0	0.0333333	0.0666667	0	0	0.0592593	0.0666667	0.0466667	0.0311111	0.157576	0	0.0545455	0	0	0	0	0	0	0.192593	0	0	0	0	0	0	0	0.0571429	0	0	0	0.0484848	0	0	0	0	0.0666667
172	0	0	0.0121212	0	0	0	0.10303	0.0375	0.0375	0	0	0	0	0	0.0166667	0.0666667	0	0	0.0592593	0.0666667	0.0533333	0.0222222	0.145455	0	0.0545455	0	0.0111111	0	0	0	0	0.2	0	0	0	0	0	0	0	0.0571429	0	0	0	0.0545455	0	0	0	0	0.0666667
174	0.0111111	0	0.0181818	0	0	0	0.0969697	0.0375	0.0375	0	0	0	0	0	0.00555556	0.0588235	0	0	0.0444444	0.0740741	0.06	0.0222222	0.133333	0	0.0545455	0	0.0222222	0	0	0	0	0.2	0	0	0	0	0	0	0	0.0714286	0	0	0	0.0545455	0	0	0	0	0.0666667
176	0.0333333	0	0.0181818	0.00555556	0	0	0.0848485	0.0375	0.0333333	0	0	0	0	0.0047619	0	0.0470588	0	0	0.037037	0.0814815	0.06	0.0222222	0.127273	0	0.0545455	0	0.0333333	0	0	0	0	0.192593	0	0	0	0	0	0	0	0.0952381	0	0	0	0.0545455	0	0	0	0	0.0740741
178	0.0555556	0	0.0181818	0.0111111	0	0	0.0848485	0.0375	0.025	0	0	0	0	0.0190476	0	0.0235294	0	0	0.0444444	0.0962963	0.06	0.0355556	0.127273	0	0.0545455	0	0.0222222	0	0	0	0	0.185185	0	0	0	0	0	0	0	0.104762	0	0.00833333	0	0.0545455	0	0	0	0	0.0888889
180	0.0555556	0.00740741	0.0181818	0.0166667	0	0	0.0787879	0.0375	0.0166667	0	0	0	0	0.0333333	0	0.00784314	0	0	0.0592593	0.103704	0.0533333	0.0488889	0.121212	0	0.0545455	0	0.0111111	0	0	0	0	0.177778	0	0	0	0	0	0	0	0.104762	0	0.025	0	0.0545455	0	0	0	0	0.103704
182	0.0333333	0.0222222	0.0121212	0.0111111	0	0	0.0787879	0.0375	0.0166667	0	0	0	0	0.047619	0	0	0	0	0.0518519	0.118519	0.0466667	0.0622222	0.115152	0	0.0545455	0	0	0	0	0	0	0.192593	0	0	0	0	0	0	0	0.104762	0	0.05	0	0.0606061	0	0	0	0	0.103704
184	0.0111111	0.0518519	0.00606061	0.00555556	0	0	0.0727273	0.0375	0.025	0	0	0.00392157	0	0.047619	0	0	0	0	0.0296296	0.125926	0.04	0.0622222	0.109091	0	0.0545455	0	0	0	0	0	0	0.207407	0	0	0	0	0	0	0	0.109524	0	0.0666667	0	0.0727273	0	0	0	0	0.0888889
186	0	0.0814815	0	0	0	0	0.0727273	0.0375	0.0333333	0	0	0.00784314	0	0.047619	0	0	0	0	0.00740741	0.133333	0.0533333	0.0533333	0.109091	0	0.0545455	0	0	0	0	0	0	0.222222	0	0	0	0	0	0	0	0.104762	0	0.075	0	0.0909091	0	0	0	0	0.0740741
188	0	0.0962963	0	0	0	0	0.0787879	0.0375	0.0375	0	0	0.0156863	0	0.0380952	0	0	0	0	0	0.133333	0.0733333	0.0444444	0.109091	0	0.0545455	0	0	0.00606061	0	0	0	0.222222	0.0133333	0	0	0	0	0	0	0.0857143	0.0111111	0.075	0	0.10303	0	0	0	0	0.0666667
190	0	0.0888889	0.00606061	0	0	0	0.0787879	0.0375	0.0416667	0	0	0.0196078	0	0.0333333	0	0	0	0	0	0.133333	0.1	0.0444444	0.115152	0	0.0545455	0	0	0.0121212	0	0	0	0.22963	0.04	0	0	0	0	0	0	0.0619048	0.0333333	0.075	0	0.109091	0	0	0	0	0.0666667
192	0	0.0740741	0.0181818	0	0	0	0.0787879	0.0375	0.05	0	0	0.0235294	0	0.0333333	0.00555556	0.00392157	0	0	0	0.133333	0.113333	0.0488889	0.127273	0	0.0545455	0	0.0111111	0.0181818	0	0	0	0.237037	0.08	0	0	0	0	0	0	0.047619	0.0666667	0.075	0	0.109091	0	0	0	0	0.0666667
194	0	0.0740741	0.0363636	0	0	0	0.0666667	0.0375	0.0583333	0	0	0.0196078	0	0.0380952	0.0166667	0.00784314	0	0	0	0.133333	0.113333	0.0577778	0.145455	0	0.0545455	0	0.0333333	0.0121212	0	0	0	0.237037	0.106667	0	0	0	0	0	0	0.047619	0.0888889	0.075	0	0.109091	0	0	0	0	0.0666667
196	0	0.0740741	0.0484848	0	0	0	0.0606061	0.0375	0.0583333	0	0	0.0117647	0	0.0428571	0.0333333	0.0117647	0	0	0	0.133333	0.1	0.0533333	0.151515	0	0.0545455	0	0.0666667	0.00606061	0	0.0333333	0	0.214815	0.133333	0	0	0	0	0	0	0.0571429	0.1	0.075	0	0.109091	0	0	0	0	0.0666667
198	0	0.0666667	0.0545455	0	0	0	0.0545455	0.0375	0.05	0	0	0.00392157	0	0.047619	0.05	0.00784314	0	0	0	0.133333	0.0866667	0.0488889	0.151515	0	0.0545455	0	0.0888889	0	0	0.1	0	0.192593	0.146667	0	0	0	0	0	0	0.0809524	0.0888889	0.075	0	0.109091	0	0	0	0	0.0666667
200	0	0.0518519	0.0545455	0	0	0	0.0545455	0.0375	0.0416667	0	0	0	0	0.047619	0.0666667	0.00784314	0	0	0	0.133333	0.0866667	0.04	0.145455	0	0.0545455	0	0.1	0.00606061	0	0.166667	0	0.177778	0.173333	0	0	0	0	0	0	0.104762	0.0666667	0.075	0	0.10303	0	0	0	0	0.0666667
202	0	0.0518519	0.0545455	0	0	0	0.0545455	0.0375	0.0375	0	0	0	0	0.047619	0.0833333	0.00784314	0	0	0	0.133333	0.0933333	0.0488889	0.151515	0	0.0545455	0	0.1	0.0181818	0	0.166667	0	0.185185	0.173333	0	0	0	0	0	0	0.128571	0.0444444	0.075	0	0.0909091	0	0.0133333	0	0.0133333	0.0666667
204	0	0.0518519	0.0545455	0	0	0	0.0545455	0.0375	0.0375	0	0	0	0	0.0380952	0.0888889	0.0117647	0	0	0	0.133333	0.0933333	0.0577778	0.157576	0	0.0545455	0	0.1	0.0363636	0	0.116667	0	0.192593	0.173333	0	0	0	0	0	0	0.133333	0.0333333	0.075	0	0.0727273	0	0.0266667	0	0.0266667	0.0666667
206	0	0.0444444	0.0484848	0	0	0	0.0484848	0.0375	0.0375	0	0	0	0	0.0333333	0.0833333	0.00784314	0	0	0	0.133333	0.08	0.0622222	0.157576	0	0.0545455	0	0.1	0.0484848	0	0.0666667	0	0.192593	0.146667	0	0	0	0	0	0	0.133333	0.0333333	0.075	0	0.0606061	0	0.04	0	0.04	0.0666667
208	0	0.0296296	0.0424242	0	0	0	0.0424242	0.0375	0.0375	0	0	0.00392157	0	0.0238095	0.0666667	0.00784314	0	0	0	0.133333	0.0666667	0.0533333	0.151515	0	0.0545455	0	0.1	0.0545455	0	0.05	0	0.177778	0.133333	0	0	0	0	0	0	0.128571	0.0222222	0.075	0	0.0545455	0	0.0266667	0	0.0266667	0.0666667
210	0	0.0296296	0.0424242	0	0	0.0111111	0.0363636	0.0375	0.0375	0	0.00833333	0.0117647	0	0.0142857	0.0555556	0.00784314	0	0	0	0.133333	0.0666667	0.0444444	0.145455	0	0.0545455	0	0.1	0.0545455	0	0.0333333	0	0.162963	0.12	0	0	0	0	0	0	0.128571	0.0111111	0.075	0	0.0545455	0	0.0133333	0	0.0266667	0.0666667
212	0	0.037037	0.0606061	0	0	0.0222222	0.0424242	0.0375	0.0333333	0	0.0166667	0.027451	0	0.0047619	0.05	0.0156863	0	0	0	0.133333	0.08	0.04	0.145455	0	0.0484848	0	0.1	0.0484848	0	0.0166667	0	0.155556	0.12	0	0	0	0	0	0	0.133333	0	0.075	0	0.0545455	0	0	0	0.0266667	0.0666667
214	0	0.037037	0.0848485	0	0	0.0333333	0.0484848	0.0375	0.0291667	0	0.025	0.0392157	0	0	0.05	0.0196078	0	0	0	0.133333	0.1	0.04	0.145455	0	0.0363636	0	0.1	0.0424242	0	0	0	0.155556	0.12	0	0	0	0	0	0	0.138095	0	0.075	0	0.0545455	0	0	0	0.04	0.0666667
216	0	0.0222222	0.10303	0.00555556	0	0.0222222	0.0545455	0.0375	0.0333333	0	0.0166667	0.0470588	0	0	0.05	0.027451	0	0	0	0.133333	0.113333	0.04	0.139394	0	0.0181818	0	0.1	0.0363636	0	0	0	0.148148	0.12	0	0	0	0	0	0	0.147619	0	0.075	0	0.0545455	0	0	0	0.0266667	0.0666667
218	0	0.00740741	0.109091	0.0111111	0	0.0111111	0.0545455	0.0416667	0.05	0	0.00833333	0.0392157	0	0	0.05	0.0313725	0	0	0	0.133333	0.12	0.04	0.127273	0	0.0121212	0	0.1	0.0424242	0	0	0	0.148148	0.12	0	0	0	0	0	0	0.157143	0	0.075	0	0.0545455	0	0	0	0.0133333	0.0666667
220	0	0	0.109091	0.0166667	0	0	0.0545455	0.05	0.075	0	0.00833333	0.0313725	0	0	0.05	0.0352941	0	0	0	0.133333	0.12	0.04	0.115152	0	0.0181818	0.00740741	0.1	0.0424242	0	0	0	0.155556	0.12	0	0	0	0	0	0	0.17619	0	0.075	0	0.0545455	0	0	0	0	0.0666667
222	0	0	0.109091	0.0111111	0	0	0.0545455	0.0583333	0.0875	0	0.0166667	0.0196078	0	0	0.05	0.0352941	0	0.00555556	0	0.133333	0.113333	0.04	0.115152	0	0.0363636	0.0148148	0.1	0.0363636	0	0	0	0.177778	0.12	0	0	0	0	0	0	0.195238	0	0.075	0	0.0545455	0	0	0	0.0133333	0.0666667
224	0	0	0.109091	0.00555556	0	0	0.0545455	0.0625	0.0875	0	0.025	0.0196078	0	0	0.05	0.0352941	0.00512821	0.0111111	0	0.133333	0.106667	0.04	0.127273	0	0.0484848	0.0296296	0.1	0.0242424	0	0	0	0.192593	0.12	0	0	0	0	0	0	0.209524	0	0.075	0	0.0545455	0	0	0	0.0266667	0.0592593
226	0	0	0.109091	0.00555556	0	0	0.0545455	0.0583333	0.075	0	0.025	0.0196078	0	0	0.05	0.0313725	0.0153846	0.0166667	0	0.133333	0.0866667	0.04	0.133333	0	0.0545455	0.037037	0.1	0.0242424	0	0	0	0.2	0.12	0	0	0	0	0	0	0.209524	0	0.075	0	0.0545455	0	0	0	0.0533333	0.0518519
228	0	0	0.115152	0.0111111	0	0	0.0545455	0.0583333	0.0666667	0	0.025	0.027451	0	0	0.05	0.027451	0.0307692	0.0111111	0.00740741	0.133333	0.08	0.0355556	0.121212	0	0.0545455	0.0518519	0.1	0.0363636	0	0	0	0.192593	0.12	0	0	0	0	0	0	0.204762	0	0.075	0	0.0545455	0	0	0	0.0666667	0.0444444
230	0	0	0.115152	0.0166667	0	0	0.0606061	0.0541667	0.0666667	0	0.0333333	0.027451	0	0.0047619	0.05	0.027451	0.0410256	0.0111111	0.0222222	0.133333	0.0733333	0.0311111	0.10303	0	0.0545455	0.0592593	0.1	0.0484848	0	0	0	0.185185	0.12	0	0	0	0	0	0	0.190476	0	0.075	0	0.0545455	0	0	0	0.0933333	0.0518519
232	0	0	0.115152	0.0111111	0	0	0.0787879	0.0583333	0.0666667	0	0.0416667	0.027451	0	0.00952381	0.05	0.0392157	0.0461538	0.0166667	0.0444444	0.133333	0.0933333	0.0266667	0.0909091	0	0.0545455	0.0666667	0.1	0.0545455	0	0	0	0.17037	0.12	0	0	0	0	0	0	0.180952	0	0.075	0	0.0484848	0	0	0	0.106667	0.0592593
234	0	0	0.10303	0.00555556	0	0	0.109091	0.0541667	0.0583333	0	0.0583333	0.0196078	0	0.0190476	0.05	0.054902	0.0461538	0.0277778	0.0592593	0.133333	0.106667	0.0311111	0.0969697	0	0.0484848	0.0666667	0.1	0.0545455	0	0	0	0.162963	0.12	0	0	0	0	0	0	0.171429	0	0.075	0	0.0424242	0	0	0	0.12	0.0666667
236	0	0	0.115152	0.00555556	0	0	0.139394	0.0541667	0.0416667	0	0.0666667	0.0196078	0	0.0238095	0.05	0.0627451	0.0461538	0.0333333	0.0666667	0.133333	0.12	0.04	0.10303	0.00740741	0.0424242	0.0666667	0.1	0.0545455	0	0	0	0.155556	0.12	0	0	0	0	0	0	0.17619	0	0.075	0	0.0363636	0	0	0	0.12	0.0666667
238	0	0	0.127273	0.0166667	0	0	0.157576	0.0458333	0.0291667	0	0.075	0.0156863	0	0.0333333	0.0555556	0.054902	0.0461538	0.0277778	0.0666667	0.133333	0.12	0.0488889	0.109091	0.0222222	0.0363636	0.0666667	0.1	0.0545455	0	0	0	0.17037	0.12	0	0	0	0	0	0	0.185714	0	0.075	0	0.0363636	0	0	0	0.12	0.0666667
240	0	0	0.151515	0.0277778	0	0	0.157576	0.0416667	0.0291667	0	0.0666667	0.0156863	0	0.0333333	0.0666667	0.0352941	0.0461538	0.0222222	0.0666667	0.140741	0.12	0.0533333	0.10303	0.0444444	0.0424242	0.0666667	0.1	0.0545455	0	0	0	0.192593	0.12	0	0	0	0	0	0	0.190476	0	0.075	0	0.0363636	0	0	0	0.12	0.0666667
242	0	0	0.145455	0.0277778	0	0	0.145455	0.0375	0.0333333	0	0.0666667	0.00784314	0	0.0333333	0.0833333	0.0156863	0.0461538	0.0111111	0.0666667	0.155556	0.12	0.0444444	0.0909091	0.0518519	0.0484848	0.0666667	0.1	0.0545455	0	0	0	0.222222	0.12	0	0	0	0	0	0	0.195238	0	0.075	0	0.0363636	0	0	0	0.12	0.0666667
244	0	0	0.139394	0.0166667	0	0	0.133333	0.0375	0.0416667	0	0.0666667	0.00392157	0	0.0333333	0.0944444	0.00392157	0.0461538	0.00555556	0.0666667	0.177778	0.12	0.0355556	0.0727273	0.0444444	0.0484848	0.0666667	0.1	0.0545455	0	0	0	0.22963	0.12	0	0	0	0	0	0	0.190476	0	0.075	0	0.0424242	0	0	0	0.12	0.0666667
246	0	0	0.115152	0.00555556	0	0	0.121212	0.0375	0.0416667	0	0.0916667	0	0	0.0428571	0.1	0	0.0461538	0.00555556	0.0666667	0.177778	0.126667	0.0266667	0.0606061	0.0222222	0.0363636	0.0666667	0.1	0.0545455	0	0	0	0.222222	0.12	0	0	0	0	0	0	0.195238	0	0.075	0	0.0484848	0	0	0	0.12	0.0666667
248	0	0	0.0969697	0.00555556	0	0	0.115152	0.0375	0.0375	0	0.1	0	0	0.052381	0.0944444	0.00392157	0.0461538	0.0111111	0.0666667	0.17037	0.14	0.0311111	0.0545455	0.00740741	0.0181818	0.0666667	0.1	0.0545455	0	0	0	0.192593	0.133333	0	0	0	0	0	0	0.185714	0	0.0833333	0	0.0545455	0	0	0	0.12	0.0666667
250	0	0	0.0727273	0.0111111	0	0	0.10303	0.0375	0.025	0	0.108333	0	0	0.0571429	0.0833333	0.0117647	0.0461538	0.0166667	0.0666667	0.155556	0.16	0.0355556	0.0545455	0	0.0121212	0.0666667	0.1	0.0545455	0	0	0	0.162963	0.16	0	0	0	0	0	0	0.180952	0	0.1	0	0.0545455	0	0	0	0.12	0.0666667
252	0	0	0.0666667	0.0166667	0	0	0.10303	0.0333333	0.0208333	0	0.0916667	0	0	0.0619048	0.0722222	0.0235294	0.0461538	0.0111111	0.0666667	0.17037	0.166667	0.04	0.0545455	0	0.0181818	0.0666667	0.111111	0.0484848	0	0	0	0.155556	0.2	0	0	0	0	0	0	0.166667	0	0.116667	0	0.0545455	0	0	0	0.12	0.0666667
254	0	0	0.0787879	0.0111111	0	0	0.10303	0.0291667	0.025	0	0.0833333	0	0	0.0666667	0.0666667	0.0313725	0.0461538	0.0111111	0.0666667	0.177778	0.16	0.04	0.0545455	0	0.0363636	0.0666667	0.133333	0.0424242	0	0	0	0.177778	0.226667	0	0	0	0.0111111	0	0	0.161905	0	0.116667	0	0.0545455	0	0	0	0.12	0.0666667
256	0	0	0.10303	0.0111111	0	0	0.109091	0.025	0.0333333	0	0.0666667	0.00784314	0	0.0666667	0.0722222	0.0352941	0.0461538	0.0111111	0.0592593	0.177778	0.14	0.04	0.0545455	0	0.0484848	0.0666667	0.144444	0.0363636	0	0	0	0.222222	0.24	0	0	0	0.0222222	0	0	0.152381	0	0.1	0	0.0545455	0	0	0	0.12	0.0666667
258	0	0	0.121212	0.0111111	0	0	0.109091	0.025	0.0333333	0	0.0583333	0.0196078	0	0.052381	0.0722222	0.0352941	0.0461538	0.0166667	0.0444444	0.148148	0.14	0.04	0.0545455	0	0.0545455	0.0666667	0.133333	0.0424242	0	0	0	0.251852	0.24	0	0	0	0.0333333	0	0	0.147619	0	0.1	0	0.0545455	0	0	0	0.12	0.0666667
260	0	0	0.121212	0.0166667	0	0	0.109091	0.025	0.025	0	0.05	0.0352941	0	0.0428571	0.0722222	0.0352941	0.0461538	0.0111111	0.0222222	0.118519	0.153333	0.04	0.0545455	0	0.0484848	0.0666667	0.1	0.0484848	0	0	0	0.266667	0.24	0	0	0	0.0222222	0	0	0.147619	0	0.108333	0	0.0545455	0	0	0	0.12	0.0666667
262	0	0	0.115152	0.0111111	0	0	0.109091	0.025	0.0166667	0	0.0583333	0.0392157	0	0.0380952	0.0611111	0.0352941	0.0461538	0.00555556	0.00740741	0.0814815	0.186667	0.04	0.0545455	0	0.0363636	0.0666667	0.0888889	0.0545455	0	0	0	0.266667	0.24	0	0	0	0.0111111	0	0.0166667	0.157143	0	0.133333	0	0.0545455	0	0	0	0.12	0.0666667
264	0	0	0.109091	0.00555556	0	0	0.10303	0.0291667	0.0166667	0	0.0666667	0.0392157	0	0.0428571	0.0555556	0.0352941	0.0461538	0	0	0.0518519	0.2	0.04	0.0545455	0	0.0242424	0.0666667	0.0888889	0.0545455	0	0	0	0.266667	0.24	0	0	0	0	0	0.05	0.166667	0	0.125	0	0.0545455	0	0	0	0.106667	0.0666667
266	0	0	0.109091	0	0	0	0.0909091	0.0333333	0.025	0	0.075	0.0392157	0	0.0380952	0.05	0.0352941	0.0461538	0	0	0.0296296	0.206667	0.04	0.0545455	0	0.0181818	0.0666667	0.1	0.0545455	0	0	0	0.251852	0.24	0	0	0	0	0	0.1	0.166667	0	0.133333	0	0.0545455	0	0	0	0.08	0.0666667
268	0	0.00740741	0.115152	0	0	0	0.0787879	0.0375	0.0375	0	0.075	0.0470588	0	0.0333333	0.05	0.0352941	0.0461538	0	0	0.0296296	0.186667	0.04	0.0545455	0	0.0181818	0.0666667	0.1	0.0545455	0	0	0	0.222222	0.24	0	0	0	0	0	0.116667	0.161905	0	0.141667	0	0.0545455	0	0	0	0.04	0.0666667
270	0	0.0222222	0.127273	0	0	0	0.0787879	0.0375	0.05	0	0.0833333	0.0588235	0	0.0333333	0.05	0.0392157	0.0461538	0	0	0.0518519	0.166667	0.0355556	0.0545455	0	0.0121212	0.0666667	0.1	0.0484848	0	0	0	0.177778	0.24	0	0	0	0	0	0.1	0.157143	0	0.175	0	0.0545455	0	0	0	0.0133333	0.0666667
272	0	0.0444444	0.139394	0	0	0	0.0909091	0.0375	0.0625	0	0.1	0.0666667	0	0.0333333	0.05	0.0470588	0.0461538	0	0	0.0666667	0.146667	0.0311111	0.0545455	0	0.00606061	0.0666667	0.1	0.0363636	0	0	0	0.155556	0.24	0	0	0	0	0	0.05	0.161905	0	0.175	0	0.0545455	0	0	0	0.0133333	0.0666667
274	0	0.0592593	0.139394	0	0	0	0.10303	0.0375	0.0708333	0	0.116667	0.0666667	0	0.0333333	0.05	0.0588235	0.0461538	0	0	0.0740741	0.146667	0.0266667	0.0545455	0	0	0.0666667	0.1	0.0181818	0	0	0	0.148148	0.24	0	0	0	0	0	0.0166667	0.161905	0	0.15	0	0.0545455	0	0	0	0.04	0.0666667
276	0	0.0666667	0.127273	0	0	0.0111111	0.109091	0.0375	0.075	0	0.116667	0.0627451	0	0.0238095	0.05	0.0666667	0.0461538	0	0	0.0666667	0.153333	0.0311111	0.0545455	0	0	0.0592593	0.1	0.0121212	0	0	0	0.162963	0.24	0	0	0	0	0	0	0.157143	0	0.108333	0	0.0545455	0	0	0	0.08	0.0666667
278	0	0.0666667	0.115152	0	0	0.0333333	0.10303	0.0416667	0.075	0	0.0916667	0.0588235	0	0.0238095	0.05	0.0705882	0.0461538	0	0	0.0740741	0.16	0.0355556	0.0606061	0	0	0.0444444	0.0888889	0.0181818	0	0	0	0.17037	0.24	0	0	0	0	0	0	0.142857	0	0.0833333	0	0.0545455	0	0	0	0.106667	0.0666667
280	0	0.0666667	0.109091	0	0	0.0555556	0.0909091	0.05	0.075	0	0.0666667	0.0627451	0	0.0238095	0.05	0.0745098	0.0461538	0	0	0.0814815	0.153333	0.0355556	0.0727273	0	0	0.0222222	0.0777778	0.0363636	0	0	0	0.177778	0.24	0	0	0	0	0	0	0.133333	0	0.0833333	0	0.0606061	0	0	0	0.12	0.0666667
282	0	0.0666667	0.115152	0	0	0.0555556	0.0727273	0.0583333	0.075	0	0.05	0.0666667	0	0.0333333	0.05	0.0784314	0.0410256	0	0	0.0814815	0.146667	0.0311111	0.0909091	0	0	0.00740741	0.0666667	0.0484848	0	0	0	0.177778	0.24	0	0	0	0.0111111	0	0.0166667	0.133333	0	0.1	0	0.0666667	0	0	0	0.12	0.0666667
284	0	0.0592593	0.121212	0	0	0.0333333	0.0606061	0.0625	0.075	0	0.075	0.0705882	0	0.0380952	0.05	0.0823529	0.0307692	0	0	0.0740741	0.133333	0.0222222	0.10303	0	0	0.00740741	0.0777778	0.0545455	0	0	0	0.177778	0.24	0	0	0	0.0333333	0	0.0333333	0.133333	0	0.125	0	0.0727273	0	0	0.0333333	0.12	0.0666667
286	0	0.0518519	0.127273	0	0	0.0111111	0.0545455	0.0583333	0.075	0.00606061	0.116667	0.0705882	0	0.047619	0.05	0.0784314	0.0153846	0	0	0.0666667	0.126667	0.0222222	0.109091	0	0	0.0222222	0.0888889	0.0545455	0	0	0	0.185185	0.24	0	0	0	0.0666667	0	0.05	0.138095	0	0.141667	0	0.0666667	0	0	0.0666667	0.12	0.0666667
288	0	0.037037	0.121212	0.00555556	0	0	0.0545455	0.0541667	0.075	0.0181818	0.166667	0.0627451	0	0.052381	0.05	0.0745098	0.00512821	0	0	0.0666667	0.12	0.0222222	0.10303	0	0	0.0444444	0.1	0.0545455	0	0.0166667	0	0.192593	0.24	0	0	0	0.0888889	0	0.0333333	0.138095	0	0.15	0	0.0606061	0	0	0.1	0.12	0.0666667
290	0	0.037037	0.115152	0.0111111	0	0.0111111	0.0545455	0.0416667	0.075	0.030303	0.166667	0.054902	0	0.0571429	0.05	0.0705882	0	0	0	0.0592593	0.12	0.0311111	0.0909091	0	0	0.0592593	0.1	0.0545455	0	0.0333333	0	0.2	0.24	0	0	0	0.1	0	0.0166667	0.152381	0	0.15	0	0.0606061	0	0	0.1	0.12	0.0666667
292	0	0.037037	0.109091	0.0166667	0	0.0333333	0.0545455	0.0291667	0.075	0.030303	0.15	0.0431373	0	0.052381	0.05	0.0705882	0	0	0	0.0444444	0.12	0.0311111	0.0787879	0	0	0.0666667	0.1	0.0545455	0	0.05	0	0.207407	0.24	0	0	0	0.1	0	0	0.161905	0	0.141667	0	0.0666667	0	0	0.133333	0.12	0.0666667
294	0	0.0518519	0.109091	0.0166667	0	0.0666667	0.0545455	0.0166667	0.075	0.0242424	0.116667	0.0431373	0	0.047619	0.05	0.0705882	0	0	0	0.0222222	0.12	0.0266667	0.0787879	0	0	0.0666667	0.1	0.0484848	0	0.0333333	0	0.214815	0.24	0	0	0	0.1	0	0	0.171429	0	0.125	0	0.0787879	0	0	0.166667	0.12	0.0666667
296	0	0.0592593	0.109091	0.0222222	0	0.0888889	0.0545455	0.0166667	0.0708333	0.0181818	0.116667	0.0392157	0	0.0428571	0.05	0.0705882	0	0	0	0.00740741	0.113333	0.0133333	0.0909091	0	0	0.0666667	0.1	0.0424242	0	0.0166667	0	0.22963	0.24	0	0	0	0.1	0	0.0166667	0.171429	0	0.1	0	0.0909091	0	0	0.166667	0.12	0.0666667
298	0	0.0666667	0.109091	0.0333333	0	0.1	0.0545455	0.025	0.0625	0.0181818	0.1	0.0431373	0.00740741	0.0428571	0.05	0.0666667	0	0	0	0	0.106667	0.00888889	0.10303	0	0	0.0666667	0.1	0.030303	0	0	0	0.22963	0.24	0.0166667	0	0	0.1	0	0.0333333	0.171429	0	0.0833333	0	0.109091	0	0	0.1	0.133333	0.0666667
300	0	0.0666667	0.109091	0.0444444	0	0.1	0.0545455	0.0416667	0.0541667	0.0121212	0.0916667	0.0470588	0.0148148	0.0428571	0.05	0.0627451	0	0	0.00740741	0	0.0933333	0.0133333	0.109091	0	0	0.0666667	0.1	0.0242424	0	0	0	0.237037	0.24	0.0333333	0	0	0.1	0	0.05	0.171429	0	0.075	0	0.127273	0	0	0.0333333	0.146667	0.0666667
302	0	0.0666667	0.109091	0.05	0	0.0888889	0.0545455	0.0625	0.0541667	0.0121212	0.075	0.054902	0.0222222	0.0428571	0.05	0.0588235	0	0	0.0222222	0	0.0866667	0.0266667	0.109091	0	0	0.0666667	0.1	0.0121212	0	0	0	0.237037	0.24	0.05	0	0	0.1	0	0.0333333	0.171429	0.0111111	0.075	0	0.127273	0	0	0	0.173333	0.0740741
304	0	0.0666667	0.109091	0.0555556	0	0.0666667	0.0545455	0.0875	0.0625	0.0181818	0.0666667	0.0588235	0.0148148	0.0428571	0.05	0.0627451	0	0	0.0444444	0	0.0733333	0.0355556	0.109091	0	0	0.0666667	0.1	0.0121212	0	0	0	0.244444	0.24	0.0333333	0	0	0.1	0	0.0166667	0.171429	0.0333333	0.075	0	0.127273	0	0	0	0.173333	0.0888889
306	0	0.0666667	0.109091	0.0611111	0	0.0444444	0.0545455	0.1	0.0708333	0.030303	0.05	0.054902	0.00740741	0.0428571	0.05	0.0666667	0	0	0.0592593	0	0.0666667	0.04	0.109091	0	0.00606061	0.0666667	0.1	0.0121212	0	0	0	0.244444	0.24	0.0166667	0	0	0.1	0	0	0.171429	0.0666667	0.075	0	0.121212	0	0	0	0.173333	0.111111
308	0	0.0666667	0.109091	0.0666667	0	0.0333333	0.0545455	0.1	0.0708333	0.0363636	0.025	0.054902	0	0.0428571	0.05	0.0705882	0	0	0.0740741	0	0.06	0.04	0.109091	0	0.0181818	0.0666667	0.1	0.0181818	0	0	0	0.244444	0.24	0	0	0	0.0888889	0	0	0.171429	0.0777778	0.075	0	0.133333	0	0	0	0.146667	0.125926
310	0.0111111	0.0666667	0.10303	0.0611111	0	0.0333333	0.0545455	0.0833333	0.0625	0.030303	0.00833333	0.0509804	0	0.0428571	0.05	0.0705882	0	0	0.0888889	0	0.06	0.0488889	0.109091	0	0.0363636	0.0666667	0.1	0.0121212	0	0	0	0.251852	0.24	0	0	0	0.0666667	0	0	0.171429	0.0666667	0.075	0	0.139394	0	0	0	0.146667	0.133333
312	0.0222222	0.0666667	0.0969697	0.0555556	0	0.0333333	0.0545455	0.0708333	0.0458333	0.030303	0	0.054902	0	0.0380952	0.05	0.0705882	0	0	0.103704	0	0.06	0.0622222	0.109091	0	0.0484848	0.0666667	0.1	0.00606061	0	0	0	0.251852	0.24	0	0	0	0.0333333	0	0	0.171429	0.0333333	0.075	0	0.139394	0	0	0	0.173333	0.133333
314	0.0333333	0.0666667	0.0969697	0.0555556	0	0.0333333	0.0545455	0.0625	0.0333333	0.0242424	0	0.0509804	0	0.0333333	0.05	0.0705882	0	0	0.111111	0	0.06	0.0844444	0.109091	0	0.0545455	0.0666667	0.1	0	0	0	0	0.244444	0.24	0	0	0	0.0111111	0	0	0.171429	0.0111111	0.0916667	0	0.139394	0	0	0	0.213333	0.133333
316	0.0333333	0.0666667	0.115152	0.0555556	0	0.0333333	0.0545455	0.0666667	0.0291667	0.030303	0	0.054902	0	0.0238095	0.05	0.0705882	0	0	0.103704	0	0.06	0.0933333	0.109091	0	0.0484848	0.0666667	0.1	0	0	0	0	0.222222	0.24	0	0	0	0	0	0	0.171429	0	0.108333	0	0.133333	0	0	0	0.226667	0.133333
318	0.0444444	0.0740741	0.133333	0.0555556	0	0.0222222	0.0545455	0.0708333	0.0375	0.030303	0	0.054902	0	0.0190476	0.05	0.0705882	0	0	0.103704	0	0.06	0.102222	0.109091	0	0.0363636	0.0666667	0.1	0.00606061	0	0	0	0.214815	0.24	0	0	0	0	0	0	0.171429	0	0.133333	0	0.139394	0	0	0	0.2	0.133333
320	0.0666667	0.0814815	0.151515	0.0444444	0	0.0111111	0.0545455	0.075	0.0541667	0.0424242	0	0.0627451	0	0.00952381	0.05	0.0705882	0	0	0.0962963	0	0.06	0.102222	0.109091	0	0.0242424	0.0666667	0.1	0.0121212	0	0.0166667	0	0.222222	0.24	0	0	0	0	0	0	0.171429	0	0.133333	0	0.127273	0	0	0	0.186667	0.125926
322	0.0777778	0.0962963	0.163636	0.05	0	0	0.0545455	0.075	0.0666667	0.0424242	0	0.0627451	0	0.0047619	0.05	0.0705882	0	0	0.0962963	0	0.06	0.106667	0.109091	0	0.0242424	0.0666667	0.1	0.0181818	0	0.05	0	0.244444	0.24	0	0	0	0	0	0	0.171429	0	0.15	0	0.121212	0	0	0	0.2	0.111111
324	0.0888889	0.0962963	0.181818	0.0555556	0	0	0.0545455	0.0791667	0.0791667	0.0363636	0	0.0627451	0	0	0.05	0.0705882	0	0	0.0814815	0	0.06	0.102222	0.109091	0	0.030303	0.0666667	0.1	0.0121212	0	0.1	0	0.259259	0.24	0	0	0	0	0	0	0.171429	0	0.166667	0	0.109091	0	0	0	0.2	0.0962963
326	0.0888889	0.103704	0.193939	0.0611111	0	0	0.0545455	0.0833333	0.0791667	0.0181818	0	0.0627451	0	0	0.05	0.0705882	0	0	0.0814815	0.00740741	0.0666667	0.0933333	0.109091	0	0.030303	0.0666667	0.1	0.00606061	0	0.133333	0	0.266667	0.24	0	0	0	0	0	0	0.171429	0	0.191667	0	0.115152	0	0	0	0.173333	0.0962963
328	0.1	0.103704	0.193939	0.0444444	0	0	0.0545455	0.0875	0.0791667	0.0121212	0	0.0705882	0	0	0.05	0.0705882	0	0	0.0888889	0.0222222	0.0733333	0.0755556	0.109091	0	0.0181818	0.0666667	0.1	0	0	0.15	0	0.251852	0.24	0	0	0	0	0	0	0.161905	0	0.191667	0	0.121212	0	0	0	0.106667	0.111111
330	0.1	0.118519	0.187879	0.0277778	0	0	0.0545455	0.0791667	0.0791667	0.0181818	0	0.0823529	0	0	0.05	0.0705882	0	0	0.111111	0.0444444	0.0866667	0.0577778	0.10303	0	0.00606061	0.0666667	0.1	0	0	0.15	0	0.222222	0.24	0	0	0	0	0	0	0.152381	0	0.166667	0	0.115152	0	0	0	0.0666667	0.125926
332	0.0888889	0.118519	0.175758	0.0222222	0	0	0.0545455	0.0708333	0.0833333	0.030303	0	0.0862745	0	0	0.05	0.0705882	0	0	0.133333	0.0518519	0.0933333	0.0444444	0.0969697	0	0	0.0666667	0.1	0	0	0.15	0	0.185185	0.24	0	0	0	0	0	0	0.142857	0	0.133333	0	0.0969697	0	0	0	0.0266667	0.125926
334	0.0888889	0.111111	0.163636	0.0388889	0	0	0.0545455	0.0625	0.0875	0.0363636	0	0.0901961	0	0	0.05	0.0784314	0	0	0.148148	0.0444444	0.106667	0.0488889	0.0848485	0	0	0.0666667	0.1	0.00606061	0	0.15	0	0.162963	0.24	0	0	0	0	0	0	0.142857	0	0.108333	0	0.0727273	0	0	0	0.0133333	0.118519
336	0.0666667	0.0888889	0.145455	0.0555556	0	0	0.0545455	0.0625	0.0833333	0.0363636	0	0.0862745	0	0	0.05	0.0941176	0	0.00555556	0.148148	0.0296296	0.113333	0.0577778	0.0787879	0	0	0.0666667	0.1	0.0121212	0	0.15	0	0.155556	0.253333	0	0	0.0111111	0	0	0	0.133333	0	0.108333	0	0.0666667	0	0.0133333	0	0	0.111111
338	0.0555556	0.0740741	0.127273	0.0611111	0	0	0.0545455	0.0666667	0.0708333	0.0363636	0	0.0901961	0	0	0.05	0.117647	0	0.0111111	0.125926	0.0222222	0.12	0.0666667	0.0727273	0	0	0.0666667	0.1	0.0181818	0	0.15	0	0.148148	0.266667	0	0	0.0333333	0	0	0	0.114286	0	0.125	0	0.0666667	0	0.04	0	0	0.118519
340	0.0333333	0.0666667	0.115152	0.05	0	0	0.0545455	0.075	0.0541667	0.030303	0	0.0862745	0	0.0047619	0.05	0.129412	0	0.0222222	0.0962963	0.0296296	0.12	0.0622222	0.0787879	0	0	0.0592593	0.1	0.0121212	0	0.15	0	0.133333	0.293333	0	0	0.0777778	0	0	0	0.1	0	0.141667	0	0.0727273	0	0.08	0	0	0.125926
342	0.0333333	0.0666667	0.109091	0.0388889	0	0	0.0545455	0.0916667	0.0333333	0.0242424	0	0.0901961	0	0.00952381	0.05	0.121569	0	0.0222222	0.0740741	0.037037	0.12	0.0622222	0.0848485	0	0	0.0444444	0.1	0.00606061	0	0.15	0	0.111111	0.306667	0	0	0.111111	0	0	0	0.104762	0	0.15	0	0.0666667	0	0.106667	0	0	0.133333
344	0.0333333	0.0666667	0.109091	0.0388889	0	0	0.0545455	0.108333	0.025	0.0242424	0	0.0862745	0	0.0142857	0.05	0.0980392	0.00512821	0.0222222	0.0666667	0.0518519	0.12	0.0622222	0.0848485	0	0	0.0222222	0.1	0	0	0.15	0	0.0888889	0.32	0	0	0.144444	0	0	0	0.12381	0	0.15	0	0.0606061	0	0.12	0	0	0.133333
346	0.0222222	0.0666667	0.10303	0.0388889	0	0	0.0545455	0.125	0.0166667	0.030303	0	0.0901961	0	0.00952381	0.05	0.0745098	0.0153846	0.0166667	0.0666667	0.0592593	0.12	0.0755556	0.0727273	0	0	0.00740741	0.1	0	0	0.15	0	0.0740741	0.306667	0	0	0.155556	0	0	0	0.147619	0	0.158333	0	0.0545455	0.0111111	0.106667	0	0	0.133333
348	0.0111111	0.0666667	0.0909091	0.0388889	0	0	0.0545455	0.133333	0.0208333	0.030303	0	0.0901961	0	0.00952381	0.05	0.0666667	0.0307692	0.0166667	0.0666667	0.0666667	0.12	0.0888889	0.0545455	0	0	0	0.1	0	0	0.15	0	0.0666667	0.28	0	0	0.166667	0	0	0	0.161905	0	0.166667	0	0.0545455	0.0222222	0.08	0	0	0.133333
350	0	0.0666667	0.0727273	0.0388889	0	0	0.0545455	0.129167	0.0208333	0.0181818	0	0.0941176	0	0.0142857	0.05	0.0666667	0.0358974	0.0166667	0.0666667	0.0666667	0.12	0.106667	0.0424242	0	0	0	0.1	0	0	0.15	0	0.0666667	0.253333	0	0	0.155556	0	0	0	0.180952	0	0.175	0	0.0545455	0.0333333	0.04	0	0	0.133333
352	0	0.0666667	0.0666667	0.0555556	0	0	0.0545455	0.120833	0.0291667	0.00606061	0	0.0901961	0	0.0333333	0.05	0.0705882	0.0307692	0.0166667	0.0666667	0.0740741	0.12	0.111111	0.0424242	0	0	0	0.1	0	0	0.15	0	0.0666667	0.24	0	0	0.133333	0	0	0	0.185714	0	0.175	0	0.0545455	0.0222222	0.0133333	0	0	0.133333
354	0	0.0592593	0.0727273	0.0722222	0	0	0.0545455	0.120833	0.0291667	0	0	0.0823529	0	0.052381	0.05	0.0705882	0.0153846	0.0222222	0.0666667	0.0740741	0.12	0.106667	0.0606061	0	0	0	0.1	0.00606061	0	0.15	0	0.0814815	0.24	0	0	0.111111	0	0	0	0.2	0	0.183333	0	0.0606061	0.0111111	0	0	0	0.125926
356	0	0.0518519	0.0909091	0.0777778	0	0	0.0545455	0.1375	0.0291667	0	0	0.0745098	0	0.0714286	0.05	0.0705882	0.00512821	0.0333333	0.0666667	0.0740741	0.12	0.0933333	0.0848485	0	0	0	0.1	0.0181818	0	0.15	0	0.111111	0.24	0	0	0.1	0	0	0	0.204762	0	0.2	0	0.0727273	0.0111111	0	0	0	0.118519
358	0	0.0444444	0.0969697	0.0611111	0	0	0.0545455	0.145833	0.0291667	0.00606061	0	0.0705882	0	0.0761905	0.05	0.0705882	0.00512821	0.0444444	0.0666667	0.0518519	0.12	0.0844444	0.10303	0	0	0	0.1	0.0363636	0	0.15	0	0.148148	0.24	0	0	0.0888889	0	0	0	0.219048	0	0.225	0	0.0909091	0.0222222	0	0	0	0.111111
360	0	0.0518519	0.109091	0.0388889	0	0	0.0545455	0.133333	0.0416667	0.0181818	0	0.0705882	0	0.0714286	0.05	0.0705882	0.0102564	0.0444444	0.0740741	0.0444444	0.126667	0.08	0.109091	0	0.00606061	0.00740741	0.1	0.0484848	0	0.15	0	0.162963	0.24	0	0	0.0666667	0	0	0	0.214286	0	0.25	0	0.10303	0.0333333	0	0	0	0.118519
362	0	0.0592593	0.115152	0.0166667	0	0	0.0545455	0.104167	0.0541667	0.0363636	0	0.0705882	0	0.0571429	0.05	0.0745098	0.0153846	0.0388889	0.0962963	0.037037	0.14	0.08	0.10303	0	0.0121212	0.0222222	0.1	0.0545455	0	0.15	0	0.155556	0.24	0	0	0.0333333	0	0	0	0.2	0	0.241667	0	0.10303	0.0222222	0	0	0	0.125926
364	0	0.0592593	0.127273	0.00555556	0	0	0.0545455	0.0791667	0.0583333	0.0484848	0	0.0745098	0	0.047619	0.0444444	0.0823529	0.0102564	0.0333333	0.133333	0.0444444	0.153333	0.08	0.0969697	0	0.0242424	0.0444444	0.1	0.0545455	0	0.15	0	0.140741	0.24	0	0	0.0111111	0	0	0.0166667	0.17619	0	0.216667	0	0.0909091	0.0111111	0	0	0.0133333	0.133333
366	0	0.0444444	0.115152	0	0	0	0.0545455	0.0666667	0.05	0.0484848	0	0.0823529	0	0.0428571	0.0388889	0.0941176	0.00512821	0.0388889	0.17037	0.0444444	0.153333	0.08	0.0848485	0	0.030303	0.0592593	0.1	0.0545455	0	0.15	0	0.133333	0.24	0	0	0	0	0	0.05	0.157143	0	0.183333	0	0.0727273	0	0	0	0.04	0.133333
368	0	0.0296296	0.0909091	0	0	0	0.0545455	0.0666667	0.0416667	0.0363636	0	0.0862745	0	0.0428571	0.0333333	0.0980392	0	0.0444444	0.192593	0.0444444	0.146667	0.0844444	0.0787879	0	0.0363636	0.0666667	0.1	0.0545455	0	0.15	0	0.133333	0.24	0	0	0	0	0	0.1	0.152381	0	0.2	0	0.0606061	0	0	0	0.08	0.133333
370	0	0.0296296	0.0666667	0	0	0	0.0545455	0.0791667	0.0333333	0.0242424	0	0.0823529	0	0.0428571	0.0388889	0.0980392	0.00512821	0.05	0.192593	0.0518519	0.14	0.0888889	0.0666667	0	0.030303	0.0666667	0.1	0.0545455	0	0.15	0	0.133333	0.24	0	0	0	0	0	0.133333	0.152381	0	0.225	0	0.0545455	0	0	0	0.106667	0.133333
372	0	0.0444444	0.0545455	0	0	0	0.0545455	0.0958333	0.025	0.0181818	0	0.0705882	0.00740741	0.0428571	0.0444444	0.0941176	0.0102564	0.05	0.185185	0.0592593	0.14	0.0933333	0.0606061	0	0.0242424	0.0666667	0.1	0.0545455	0	0.15	0	0.133333	0.24	0	0	0	0	0	0.15	0.161905	0	0.233333	0	0.0545455	0	0	0	0.12	0.133333
374	0	0.0592593	0.0666667	0	0	0	0.0545455	0.108333	0.0166667	0.0242424	0	0.0666667	0.0222222	0.0428571	0.05	0.0941176	0.0153846	0.0555556	0.17037	0.0666667	0.133333	0.0888889	0.0545455	0	0.0242424	0.0666667	0.1	0.0545455	0	0.15	0	0.133333	0.24	0	0	0	0	0	0.15	0.161905	0	0.208333	0	0.0545455	0	0	0	0.12	0.133333
376	0	0.0666667	0.0848485	0	0	0	0.0545455	0.108333	0.0125	0.030303	0	0.0627451	0.0444444	0.0428571	0.05	0.0941176	0.0102564	0.0666667	0.162963	0.0666667	0.126667	0.0888889	0.0545455	0	0.0363636	0.0666667	0.1	0.0545455	0	0.15	0	0.133333	0.24	0	0	0	0	0	0.15	0.161905	0	0.175	0	0.0545455	0	0	0	0.12	0.133333
378	0	0.0666667	0.10303	0	0	0	0.0545455	0.108333	0.0125	0.0424242	0	0.0627451	0.0518519	0.0428571	0.05	0.0862745	0.00512821	0.0777778	0.148148	0.0666667	0.12	0.0888889	0.0545455	0	0.0484848	0.0666667	0.1	0.0545455	0	0.15	0	0.133333	0.24	0	0	0	0	0	0.15	0.157143	0	0.158333	0	0.0606061	0	0	0	0.106667	0.133333
380	0	0.0666667	0.109091	0	0	0	0.0545455	0.1125	0.00833333	0.0484848	0	0.0588235	0.0518519	0.0428571	0.05	0.0745098	0.00512821	0.0722222	0.140741	0.0666667	0.126667	0.0977778	0.0545455	0	0.0545455	0.0666667	0.1	0.0545455	0	0.15	0	0.133333	0.24	0	0	0	0	0	0.15	0.157143	0	0.158333	0	0.0666667	0	0	0	0.08	0.133333
382	0	0.0666667	0.109091	0	0	0	0.0545455	0.125	0.00416667	0.0545455	0	0.0627451	0.037037	0.047619	0.0555556	0.0588235	0.0153846	0.05	0.133333	0.0666667	0.133333	0.0977778	0.0606061	0	0.0545455	0.0666667	0.1	0.0484848	0	0.15	0	0.125926	0.24	0	0	0	0	0	0.15	0.157143	0	0.166667	0	0.0787879	0	0	0	0.04	0.133333
384	0	0.0666667	0.109091	0	0	0	0.0545455	0.125	0	0.0484848	0	0.0705882	0.0296296	0.052381	0.0666667	0.054902	0.025641	0.0222222	0.133333	0.0592593	0.14	0.0977778	0.0727273	0.00740741	0.0545455	0.0666667	0.1	0.0424242	0	0.15	0	0.118519	0.24	0	0	0	0	0	0.15	0.157143	0	0.175	0.0133333	0.0909091	0	0	0	0.0133333	0.133333
386	0	0.0666667	0.109091	0	0	0	0.0545455	0.120833	0	0.0424242	0	0.0784314	0.0148148	0.0571429	0.0777778	0.0588235	0.025641	0.00555556	0.133333	0.0518519	0.14	0.0888889	0.0909091	0.0296296	0.0545455	0.0666667	0.1	0.0363636	0	0.15	0	0.103704	0.24	0	0	0	0	0	0.15	0.161905	0	0.166667	0.0266667	0.109091	0	0	0	0.0133333	0.133333
388	0	0.0666667	0.10303	0	0	0	0.0545455	0.108333	0	0.0363636	0	0.0784314	0.00740741	0.0571429	0.0777778	0.0666667	0.0153846	0	0.140741	0.0444444	0.14	0.0844444	0.0969697	0.0740741	0.0545455	0.0666667	0.1	0.0424242	0	0.15	0	0.0962963	0.24	0	0	0	0	0	0.15	0.166667	0	0.158333	0.04	0.127273	0	0	0	0.04	0.133333
390	0	0.0666667	0.0969697	0	0	0	0.0545455	0.108333	0.00416667	0.0424242	0.00833333	0.0745098	0.00740741	0.0619048	0.0666667	0.0666667	0.00512821	0	0.148148	0.0518519	0.146667	0.0844444	0.0969697	0.118519	0.0545455	0.0666667	0.1	0.0484848	0	0.15	0	0.0814815	0.24	0	0	0	0	0	0.15	0.171429	0	0.141667	0.0266667	0.127273	0	0	0	0.08	0.125926
392	0	0.0666667	0.0909091	0	0	0	0.0545455	0.108333	0.0125	0.0484848	0.025	0.0745098	0.0148148	0.0761905	0.0555556	0.0588235	0	0	0.155556	0.0592593	0.153333	0.0933333	0.0848485	0.148148	0.0606061	0.0666667	0.1	0.0545455	0	0.15	0	0.0740741	0.24	0	0	0	0	0	0.15	0.171429	0	0.133333	0.0133333	0.121212	0	0	0	0.106667	0.111111
394	0	0.0666667	0.0969697	0	0	0.0111111	0.0545455	0.120833	0.025	0.0545455	0.05	0.0901961	0.0222222	0.0952381	0.0555556	0.0509804	0	0	0.155556	0.0666667	0.166667	0.102222	0.0848485	0.140741	0.0666667	0.0666667	0.1	0.0606061	0	0.15	0	0.0666667	0.24	0	0	0	0	0	0.15	0.17619	0	0.125	0	0.10303	0	0	0	0.12	0.0888889
396	0	0.0666667	0.10303	0	0	0.0333333	0.0545455	0.133333	0.0291667	0.0545455	0.0666667	0.109804	0.0222222	0.114286	0.0611111	0.054902	0	0	0.155556	0.0666667	0.166667	0.102222	0.0787879	0.118519	0.0666667	0.0666667	0.1	0.0666667	0	0.15	0	0.0666667	0.24	0	0	0	0	0	0.15	0.190476	0	0.141667	0	0.0969697	0	0	0	0.12	0.0740741
398	0	0.0666667	0.10303	0	0	0.0666667	0.0545455	0.154167	0.025	0.0545455	0.075	0.129412	0.0222222	0.119048	0.0722222	0.0627451	0	0	0.155556	0.0666667	0.166667	0.0888889	0.0787879	0.0888889	0.0545455	0.0666667	0.1	0.0666667	0	0.15	0	0.0666667	0.24	0	0	0	0	0	0.15	0.214286	0	0.166667	0	0.0909091	0	0	0	0.12	0.0666667
400	0	0.0666667	0.0909091	0.00555556	0	0.0888889	0.0606061	0.170833	0.0125	0.0606061	0.075	0.133333	0.0222222	0.114286	0.0722222	0.0745098	0	0	0.148148	0.0666667	0.16	0.0755556	0.0727273	0.0740741	0.0424242	0.0740741	0.1	0.0484848	0	0.15	0	0.0666667	0.24	0	0	0	0	0	0.15	0.238095	0	0.191667	0	0.0909091	0	0	0	0.12	0.0814815
402	0	0.0666667	0.0727273	0.0166667	0	0.0888889	0.0727273	0.1875	0.00416667	0.0727273	0.075	0.12549	0.0222222	0.1	0.0777778	0.0784314	0	0.00555556	0.140741	0.0666667	0.166667	0.0666667	0.0787879	0.0666667	0.0424242	0.0888889	0.1	0.030303	0	0.15	0	0.0666667	0.24	0	0	0	0	0	0.15	0.247619	0	0.183333	0	0.10303	0	0	0	0.12	0.103704
404	0	0.0666667	0.0606061	0.0333333	0	0.0666667	0.0909091	0.183333	0	0.0909091	0.075	0.105882	0.0222222	0.0857143	0.0777778	0.0901961	0	0.0166667	0.140741	0.0592593	0.166667	0.0711111	0.0848485	0.0740741	0.0424242	0.103704	0.1	0.0181818	0	0.15	0	0.0666667	0.24	0	0	0	0	0	0.15	0.247619	0	0.15	0	0.121212	0	0	0	0.106667	0.133333
406	0	0.0592593	0.0545455	0.0444444	0	0.0333333	0.10303	0.170833	0.00416667	0.10303	0.075	0.0823529	0.0222222	0.0761905	0.0833333	0.0941176	0	0.0277778	0.155556	0.0518519	0.16	0.0711111	0.0848485	0.0814815	0.0363636	0.103704	0.1	0.0242424	0	0.15	0	0.0666667	0.24	0	0	0	0	0	0.15	0.242857	0	0.116667	0	0.139394	0	0	0	0.08	0.140741
408	0	0.0444444	0.0606061	0.05	0	0.0111111	0.109091	0.154167	0.00833333	0.109091	0.075	0.0666667	0.0222222	0.0666667	0.0777778	0.0941176	0	0.0333333	0.177778	0.0444444	0.14	0.0711111	0.0727273	0.0962963	0.0242424	0.0888889	0.1	0.0242424	0	0.15	0	0.0666667	0.24	0	0	0	0	0	0.166667	0.242857	0	0.116667	0	0.133333	0	0	0	0.04	0.140741
410	0	0.0222222	0.0727273	0.05	0	0	0.10303	0.15	0.0166667	0.109091	0.075	0.0588235	0.0222222	0.0619048	0.0777778	0.0823529	0	0.0277778	0.185185	0.0518519	0.133333	0.0577778	0.0606061	0.0888889	0.0181818	0.0740741	0.1	0.0242424	0	0.15	0	0.0666667	0.24	0	0	0	0	0	0.2	0.242857	0	0.141667	0.0133333	0.109091	0	0	0	0.0133333	0.133333
412	0	0.00740741	0.0909091	0.0555556	0	0	0.109091	0.145833	0.0208333	0.109091	0.075	0.0588235	0.0222222	0.052381	0.0833333	0.0784314	0	0.0222222	0.177778	0.0592593	0.126667	0.0444444	0.0545455	0.0814815	0.0242424	0.0740741	0.1	0.0181818	0	0.15	0	0.0666667	0.24	0.0166667	0	0	0	0	0.25	0.238095	0	0.166667	0.0266667	0.0787879	0	0	0	0	0.133333
414	0	0.00740741	0.10303	0.0611111	0	0	0.121212	0.129167	0.0291667	0.109091	0.075	0.0588235	0.0148148	0.047619	0.1	0.0823529	0	0.0111111	0.155556	0.0666667	0.126667	0.0266667	0.0545455	0.0592593	0.0242424	0.0888889	0.1	0.0181818	0	0.15	0	0.0666667	0.24	0.05	0	0	0	0	0.283333	0.238095	0	0.158333	0.04	0.0606061	0	0	0	0.0133333	0.140741
416	0	0.0148148	0.109091	0.0666667	0	0	0.157576	0.1125	0.0333333	0.10303	0.075	0.0627451	0.0148148	0.0428571	0.105556	0.0941176	0	0.00555556	0.148148	0.0666667	0.113333	0.0266667	0.0545455	0.0592593	0.0242424	0.111111	0.1	0.0181818	0	0.15	0	0.0666667	0.24	0.116667	0	0	0	0	0.3	0.228571	0	0.133333	0.04	0.0545455	0	0	0	0.04	0.148148
418	0	0.0296296	0.109091	0.0611111	0	0	0.181818	0.1	0.0375	0.0969697	0.0666667	0.0705882	0.0222222	0.047619	0.105556	0.101961	0	0.00555556	0.148148	0.0666667	0.113333	0.04	0.0545455	0.0592593	0.0121212	0.125926	0.1	0.0181818	0	0.15	0	0.0666667	0.24	0.183333	0	0	0	0	0.3	0.219048	0	0.1	0.04	0.0606061	0	0	0	0.08	0.155556
420	0	0.0296296	0.109091	0.0555556	0	0	0.206061	0.1	0.0416667	0.0909091	0.05	0.0823529	0.0444444	0.052381	0.1	0.101961	0	0.0111111	0.148148	0.0666667	0.12	0.0622222	0.0545455	0.0666667	0.00606061	0.133333	0.1	0.0242424	0	0.15	0	0.0666667	0.24	0.233333	0	0	0	0	0.3	0.2	0	0.0833333	0.04	0.0666667	0	0	0	0.106667	0.155556
422	0	0.0296296	0.109091	0.05	0	0	0.206061	0.0958333	0.0416667	0.0969697	0.025	0.0901961	0.0518519	0.0571429	0.1	0.0980392	0	0.0166667	0.140741	0.0666667	0.133333	0.0711111	0.0545455	0.0666667	0	0.125926	0.1	0.0363636	0	0.15	0.0222222	0.0740741	0.24	0.233333	0	0	0	0	0.3	0.190476	0	0.075	0.0266667	0.0727273	0	0	0	0.12	0.155556
424	0	0.0148148	0.109091	0.0555556	0	0	0.206061	0.0916667	0.0375	0.10303	0.00833333	0.0941176	0.0444444	0.0571429	0.1	0.0941176	0	0.0111111	0.140741	0.0666667	0.14	0.0711111	0.0545455	0.0666667	0	0.118519	0.1	0.0484848	0	0.15	0.0444444	0.0814815	0.24	0.183333	0	0	0	0	0.3	0.190476	0	0.075	0.0133333	0.0666667	0	0	0	0.12	0.155556
426	0	0.00740741	0.109091	0.0611111	0	0	0.2	0.1	0.025	0.109091	0	0.0941176	0.0296296	0.0619048	0.0944444	0.0980392	0	0.00555556	0.155556	0.0666667	0.133333	0.0622222	0.0545455	0.0666667	0	0.111111	0.1	0.0545455	0	0.15	0.0666667	0.0888889	0.24	0.116667	0	0	0	0	0.283333	0.195238	0	0.0833333	0	0.0666667	0	0	0	0.12	0.155556
428	0	0	0.109091	0.0666667	0	0	0.2	0.120833	0.0208333	0.109091	0	0.0862745	0.0222222	0.0714286	0.0888889	0.101961	0	0	0.162963	0.0666667	0.126667	0.0577778	0.0545455	0.0666667	0.00606061	0.118519	0.1	0.0606061	0	0.15	0.0444444	0.0814815	0.24	0.05	0	0	0	0	0.25	0.209524	0	0.1	0	0.0787879	0	0	0	0.12	0.162963
430	0	0	0.109091	0.0611111	0	0.0222222	0.193939	0.15	0.0208333	0.109091	0	0.0745098	0.0296296	0.0809524	0.0777778	0.105882	0	0	0.162963	0.0666667	0.12	0.0533333	0.0545455	0.0666667	0.0181818	0.125926	0.1	0.0727273	0	0.15	0.0222222	0.0740741	0.24	0.0166667	0	0	0	0	0.2	0.22381	0	0.125	0	0.10303	0	0	0	0.12	0.185185
432	0	0.00740741	0.109091	0.0555556	0	0.0666667	0.181818	0.166667	0.0208333	0.109091	0	0.0588235	0.037037	0.0857143	0.0722222	0.101961	0	0	0.162963	0.0666667	0.12	0.0666667	0.0545455	0.0666667	0.0363636	0.133333	0.1	0.0848485	0	0.15	0	0.0666667	0.253333	0	0	0	0	0	0.166667	0.238095	0	0.141667	0	0.121212	0	0	0	0.12	0.214815
434	0	0.0148148	0.109091	0.05	0	0.111111	0.175758	0.179167	0.0125	0.109091	0	0.0509804	0.0444444	0.0904762	0.0611111	0.0901961	0	0	0.17037	0.0666667	0.12	0.08	0.0606061	0.0666667	0.0484848	0.133333	0.1	0.0787879	0	0.15	0	0.0666667	0.28	0	0	0	0	0	0.15	0.233333	0	0.15	0	0.115152	0	0	0	0.12	0.237037
436	0	0.0296296	0.109091	0.0555556	0	0.122222	0.181818	0.179167	0.00416667	0.109091	0	0.0470588	0.037037	0.1	0.0611111	0.0745098	0	0	0.177778	0.0666667	0.12	0.102222	0.0727273	0.0666667	0.0545455	0.133333	0.1	0.0606061	0	0.15	0	0.0666667	0.32	0	0	0	0.0111111	0	0.15	0.219048	0	0.15	0	0.10303	0	0	0	0.106667	0.237037
438	0	0.037037	0.115152	0.0666667	0	0.1	0.193939	0.179167	0	0.109091	0	0.0431373	0.0222222	0.119048	0.0611111	0.0627451	0	0	0.177778	0.0592593	0.12	0.106667	0.0909091	0.0666667	0.0545455	0.133333	0.1	0.0363636	0	0.15	0	0.0666667	0.346667	0	0	0	0.0333333	0	0.15	0.209524	0	0.141667	0	0.0909091	0	0	0	0.08	0.214815
440	0	0.0518519	0.121212	0.0833333	0.0111111	0.0888889	0.193939	0.183333	0	0.109091	0	0.0392157	0.00740741	0.128571	0.0666667	0.0627451	0	0	0.185185	0.0444444	0.126667	0.124444	0.0969697	0.0666667	0.0545455	0.133333	0.1	0.0242424	0	0.15	0	0.0666667	0.36	0	0	0	0.0666667	0	0.15	0.214286	0	0.133333	0	0.0969697	0	0	0	0.04	0.192593
442	0	0.0592593	0.133333	0.0944444	0.0333333	0.0888889	0.181818	0.191667	0.00833333	0.10303	0.00833333	0.0352941	0.00740741	0.133333	0.0611111	0.0705882	0	0	0.192593	0.0222222	0.14	0.128889	0.0969697	0.0666667	0.0545455	0.133333	0.1	0.0121212	0	0.15	0	0.0666667	0.36	0	0	0	0.0888889	0	0.15	0.228571	0	0.125	0	0.10303	0	0	0	0.0133333	0.177778
444	0	0.0666667	0.139394	0.1	0.0555556	0.1	0.169697	0.195833	0.0208333	0.0969697	0.025	0.0352941	0.0148148	0.12381	0.0555556	0.0784314	0	0	0.2	0.00740741	0.16	0.137778	0.0909091	0.0666667	0.0545455	0.133333	0.1	0.00606061	0.0133333	0.15	0	0.0666667	0.36	0	0	0	0.1	0	0.15	0.233333	0	0.133333	0	0.109091	0	0	0	0	0.185185
446	0	0.0592593	0.151515	0.1	0.0555556	0.1	0.163636	0.179167	0.0375	0.0909091	0.05	0.0431373	0.0222222	0.119048	0.05	0.0823529	0	0	0.2	0	0.166667	0.133333	0.0969697	0.0666667	0.0484848	0.133333	0.1	0	0.04	0.15	0	0.0666667	0.36	0	0	0	0.1	0	0.15	0.233333	0	0.141667	0	0.10303	0	0	0	0	0.192593
448	0	0.0518519	0.157576	0.0944444	0.0333333	0.1	0.163636	0.166667	0.0375	0.0969697	0.0666667	0.0588235	0.0148148	0.114286	0.05	0.0745098	0	0	0.207407	0	0.16	0.133333	0.10303	0.0740741	0.0424242	0.125926	0.1	0.00606061	0.08	0.15	0	0.0666667	0.36	0	0	0	0.1	0	0.15	0.228571	0.0111111	0.141667	0	0.0909091	0	0	0	0	0.192593
450	0	0.0444444	0.157576	0.0888889	0.0222222	0.111111	0.169697	0.158333	0.0291667	0.10303	0.075	0.0823529	0.00740741	0.104762	0.05	0.0666667	0	0.00555556	0.214815	0.00740741	0.14	0.137778	0.10303	0.0814815	0.0363636	0.118519	0.1	0.0242424	0.106667	0.15	0	0.0666667	0.36	0	0	0	0.1	0	0.15	0.228571	0.0333333	0.125	0	0.0787879	0	0	0	0	0.177778
452	0	0.0518519	0.145455	0.0777778	0.0222222	0.122222	0.175758	0.1625	0.0125	0.109091	0.075	0.0941176	0	0.1	0.05	0.0588235	0	0.0111111	0.222222	0.0222222	0.126667	0.146667	0.0969697	0.0962963	0.0424242	0.111111	0.1	0.0484848	0.12	0.15	0	0.0666667	0.36	0	0	0	0.1	0	0.15	0.228571	0.0666667	0.116667	0	0.0727273	0	0	0	0	0.155556
454	0	0.0592593	0.127273	0.0722222	0.0333333	0.133333	0.181818	0.1625	0.00416667	0.109091	0.075	0.0941176	0	0.0952381	0.0555556	0.0627451	0	0.0222222	0.214815	0.037037	0.12	0.16	0.0909091	0.103704	0.0484848	0.118519	0.1	0.0666667	0.106667	0.15	0	0.0666667	0.36	0	0	0	0.1	0	0.15	0.228571	0.0888889	0.133333	0	0.0727273	0	0	0	0	0.140741
456	0	0.0666667	0.121212	0.0611111	0.0333333	0.122222	0.175758	0.1625	0	0.109091	0.075	0.0862745	0	0.109524	0.0666667	0.0705882	0	0.0222222	0.207407	0.0518519	0.12	0.173333	0.0909091	0.111111	0.0545455	0.125926	0.1	0.0727273	0.08	0.15	0	0.0666667	0.36	0	0	0	0.111111	0	0.15	0.228571	0.1	0.166667	0	0.0727273	0	0	0	0	0.133333
458	0	0.0666667	0.121212	0.0555556	0.0444444	0.111111	0.169697	0.166667	0	0.10303	0.075	0.0862745	0	0.114286	0.0833333	0.0784314	0	0.0222222	0.2	0.0592593	0.12	0.177778	0.0848485	0.103704	0.0545455	0.133333	0.1	0.0787879	0.04	0.15	0	0.0740741	0.36	0	0	0	0.122222	0	0.15	0.228571	0.1	0.191667	0	0.0787879	0	0	0	0	0.133333
460	0	0.0666667	0.127273	0.05	0.0666667	0.1	0.163636	0.170833	0	0.0969697	0.075	0.0901961	0	0.114286	0.0944444	0.0823529	0	0.0111111	0.2	0.0814815	0.12	0.173333	0.0727273	0.0962963	0.0545455	0.133333	0.1	0.0969697	0.0266667	0.15	0	0.0888889	0.36	0	0	0	0.133333	0	0.15	0.22381	0.1	0.191667	0	0.0909091	0	0	0	0	0.133333
462	0	0.0666667	0.127273	0.05	0.0888889	0.1	0.163636	0.175	0	0.0909091	0.075	0.0901961	0	0.1	0.1	0.0784314	0	0.00555556	0.2	0.0962963	0.12	0.151111	0.0606061	0.0888889	0.0545455	0.133333	0.1	0.115152	0.04	0.15	0	0.111111	0.36	0	0	0	0.122222	0	0.15	0.219048	0.1	0.191667	0	0.0969697	0	0	0	0	0.133333
464	0	0.0666667	0.139394	0.05	0.0888889	0.1	0.157576	0.175	0	0.0969697	0.075	0.0823529	0	0.0904762	0.1	0.0784314	0	0	0.2	0.118519	0.12	0.124444	0.0545455	0.0888889	0.0545455	0.133333	0.1	0.127273	0.08	0.15	0	0.125926	0.36	0	0	0	0.111111	0	0.15	0.214286	0.1	0.183333	0	0.10303	0	0	0	0	0.140741
466	0	0.0666667	0.151515	0.0555556	0.0666667	0.1	0.145455	0.175	0	0.10303	0.0666667	0.0705882	0	0.0857143	0.1	0.0784314	0	0	0.2	0.125926	0.12	0.0933333	0.0545455	0.0814815	0.0545455	0.133333	0.1	0.121212	0.12	0.15	0	0.133333	0.36	0	0	0	0.1	0	0.15	0.214286	0.1	0.183333	0	0.109091	0	0	0	0	0.155556
468	0	0.0666667	0.163636	0.0611111	0.0333333	0.1	0.127273	0.175	0	0.109091	0.05	0.0627451	0	0.0857143	0.0944444	0.0823529	0	0	0.2	0.125926	0.12	0.0755556	0.0545455	0.0740741	0.0545455	0.133333	0.1	0.109091	0.16	0.15	0	0.133333	0.36	0	0	0	0.1	0	0.15	0.214286	0.1	0.166667	0	0.127273	0	0	0	0	0.177778
470	0	0.0592593	0.157576	0.0666667	0.0111111	0.1	0.121212	0.175	0.00416667	0.109091	0.025	0.0588235	0	0.0904762	0.0833333	0.0784314	0	0	0.2	0.111111	0.12	0.0666667	0.0545455	0.0592593	0.0545455	0.133333	0.1	0.0969697	0.186667	0.15	0	0.133333	0.36	0	0	0	0.1	0	0.15	0.214286	0.1	0.166667	0	0.139394	0	0	0	0.0133333	0.185185
472	0	0.0444444	0.151515	0.0611111	0	0.1	0.121212	0.170833	0.0125	0.109091	0.00833333	0.0666667	0	0.0952381	0.0666667	0.0745098	0	0	0.2	0.0962963	0.126667	0.0711111	0.0545455	0.0444444	0.0545455	0.133333	0.1	0.0909091	0.186667	0.15	0	0.133333	0.36	0	0	0	0.1	0	0.15	0.209524	0.1	0.166667	0	0.145455	0	0	0	0.04	0.177778
474	0	0.0222222	0.139394	0.0555556	0	0.1	0.133333	0.170833	0.0208333	0.109091	0	0.0784314	0	0.0952381	0.0555556	0.0705882	0	0	0.2	0.0962963	0.133333	0.0755556	0.0606061	0.037037	0.0545455	0.133333	0.1	0.0909091	0.16	0.15	0	0.133333	0.36	0	0	0	0.111111	0	0.15	0.204762	0.1	0.175	0	0.145455	0	0	0	0.0666667	0.155556
476	0	0.0148148	0.127273	0.0555556	0	0.1	0.133333	0.166667	0.0208333	0.0969697	0.00833333	0.0901961	0	0.0904762	0.05	0.0705882	0	0	0.2	0.111111	0.14	0.08	0.0727273	0.0518519	0.0545455	0.133333	0.1	0.0909091	0.133333	0.15	0	0.133333	0.36	0	0	0	0.122222	0	0.15	0.2	0.1	0.166667	0	0.145455	0	0	0	0.0666667	0.148148
478	0	0.0222222	0.115152	0.0611111	0	0.1	0.133333	0.170833	0.0125	0.0787879	0.0166667	0.0862745	0	0.0904762	0.0444444	0.0705882	0	0	0.192593	0.125926	0.133333	0.0844444	0.0909091	0.0814815	0.0545455	0.133333	0.1	0.0848485	0.12	0.15	0	0.133333	0.36	0	0	0	0.133333	0	0.15	0.204762	0.1	0.166667	0	0.145455	0	0	0	0.04	0.155556
480	0	0.0444444	0.109091	0.0666667	0	0.1	0.121212	0.1625	0.00416667	0.0545455	0.025	0.0745098	0	0.104762	0.0388889	0.0705882	0	0	0.185185	0.140741	0.126667	0.0933333	0.0969697	0.0888889	0.0545455	0.133333	0.1	0.0787879	0.12	0.15	0	0.133333	0.36	0	0	0	0.122222	0	0.15	0.209524	0.1	0.166667	0	0.151515	0	0	0	0.0133333	0.177778
482	0	0.0592593	0.121212	0.0666667	0	0.1	0.115152	0.1625	0	0.0484848	0.0166667	0.0627451	0	0.12381	0.0333333	0.0705882	0	0	0.17037	0.155556	0.126667	0.106667	0.0969697	0.0666667	0.0545455	0.133333	0.1	0.0727273	0.12	0.15	0	0.133333	0.36	0	0	0	0.111111	0	0.15	0.214286	0.1	0.183333	0	0.151515	0	0	0	0	0.192593
484	0	0.0666667	0.133333	0.0666667	0	0.1	0.109091	0.158333	0	0.0484848	0.00833333	0.0627451	0	0.142857	0.0388889	0.0666667	0	0	0.162963	0.185185	0.14	0.115556	0.0909091	0.037037	0.0545455	0.133333	0.1	0.0727273	0.12	0.15	0	0.133333	0.36	0	0	0	0.111111	0	0.15	0.214286	0.1	0.183333	0	0.151515	0	0	0	0	0.2
486	0	0.0666667	0.139394	0.0722222	0	0.1	0.10303	0.166667	0	0.0484848	0	0.0627451	0	0.152381	0.0444444	0.0588235	0.00512821	0	0.148148	0.2	0.153333	0.124444	0.0969697	0.0222222	0.0545455	0.133333	0.1	0.0666667	0.12	0.15	0	0.133333	0.36	0	0	0	0.122222	0	0.15	0.219048	0.1	0.183333	0	0.133333	0	0	0	0	0.192593
488	0	0.0592593	0.115152	0.0722222	0	0.1	0.10303	0.166667	0	0.0363636	0	0.0588235	0	0.147619	0.05	0.0470588	0.0153846	0	0.140741	0.2	0.153333	0.128889	0.10303	0.0222222	0.0545455	0.133333	0.1	0.0484848	0.12	0.15	0	0.133333	0.36	0	0	0	0.133333	0	0.15	0.22381	0.1	0.166667	0	0.133333	0	0	0	0	0.17037
490	0	0.0444444	0.0848485	0.0722222	0	0.1	0.109091	0.1625	0	0.0181818	0	0.0509804	0	0.133333	0.05	0.0431373	0.0307692	0	0.133333	0.17037	0.14	0.137778	0.109091	0.0148148	0.0545455	0.133333	0.1	0.030303	0.12	0.15	0	0.133333	0.36	0	0	0	0.122222	0	0.15	0.228571	0.1	0.158333	0	0.139394	0	0	0	0	0.140741
492	0	0.0296296	0.0666667	0.0611111	0	0.1	0.133333	0.154167	0	0.0121212	0	0.054902	0	0.119048	0.05	0.0431373	0.0358974	0	0.125926	0.148148	0.126667	0.142222	0.109091	0.00740741	0.0545455	0.133333	0.1	0.0242424	0.12	0.15	0	0.133333	0.36	0	0	0	0.111111	0	0.15	0.22381	0.1	0.166667	0	0.169697	0	0	0	0	0.125926
494	0	0.0296296	0.0666667	0.0555556	0	0.1	0.151515	0.15	0	0.0181818	0	0.0627451	0	0.119048	0.05	0.0470588	0.0307692	0	0.118519	0.140741	0.12	0.155556	0.10303	0	0.0545455	0.133333	0.1	0.0363636	0.12	0.15	0	0.133333	0.36	0	0	0	0.1	0	0.15	0.219048	0.1	0.191667	0	0.175758	0	0	0	0	0.140741
496	0	0.0518519	0.0787879	0.05	0	0.1	0.163636	0.15	0	0.0424242	0	0.0823529	0	0.12381	0.05	0.0431373	0.0153846	0	0.111111	0.148148	0.12	0.164444	0.0969697	0	0.0545455	0.133333	0.1	0.0484848	0.12	0.15	0	0.133333	0.36	0	0	0	0.1	0	0.15	0.214286	0.1	0.216667	0	0.169697	0	0	0	0	0.17037
498	0.0222222	0.0814815	0.0848485	0.05	0	0.1	0.157576	0.1625	0	0.0727273	0	0.101961	0.00740741	0.12381	0.05	0.0392157	0.00512821	0	0.118519	0.162963	0.12	0.177778	0.0909091	0.00740741	0.0545455	0.133333	0.1	0.0545455	0.12	0.15	0	0.133333	0.36	0	0	0	0.1	0	0.15	0.214286	0.1	0.208333	0	0.145455	0	0	0	0	0.185185
500	0.0444444	0.111111	0.0969697	0.05	0	0.1	0.139394	0.170833	0	0.0969697	0	0.129412	0.0222222	0.12381	0.05	0.0352941	0	0.0111111	0.125926	0.155556	0.126667	0.182222	0.10303	0.0222222	0.0545455	0.133333	0.1	0.0545455	0.12	0.15	0	0.140741	0.346667	0	0	0	0.1	0	0.15	0.209524	0.1	0.183333	0	0.133333	0	0	0	0	0.185185
502	0.0777778	0.125926	0.10303	0.05	0	0.1	0.121212	0.183333	0	0.10303	0	0.137255	0.037037	0.12381	0.05	0.0352941	0	0.0277778	0.133333	0.155556	0.133333	0.186667	0.115152	0.0444444	0.0545455	0.133333	0.1	0.0484848	0.12	0.15	0	0.155556	0.333333	0	0	0	0.1	0	0.15	0.204762	0.1	0.158333	0	0.121212	0	0	0	0	0.177778
504	0.0777778	0.133333	0.109091	0.0444444	0	0.1	0.10303	0.166667	0	0.0848485	0	0.129412	0.037037	0.133333	0.05	0.0352941	0	0.05	0.133333	0.148148	0.146667	0.182222	0.121212	0.0592593	0.0545455	0.133333	0.1	0.0484848	0.12	0.15	0	0.177778	0.32	0	0	0	0.1	0	0.15	0.195238	0.1	0.15	0	0.121212	0	0	0	0	0.185185
506	0.0888889	0.133333	0.109091	0.0388889	0	0.1	0.0969697	0.154167	0	0.0727273	0	0.117647	0.0222222	0.128571	0.05	0.0392157	0	0.0611111	0.133333	0.185185	0.153333	0.168889	0.10303	0.0666667	0.0545455	0.133333	0.1	0.0484848	0.146667	0.15	0	0.177778	0.333333	0	0	0	0.1	0	0.15	0.195238	0.111111	0.158333	0	0.121212	0	0	0	0	0.185185
508	0.0888889	0.133333	0.115152	0.0333333	0	0.1	0.0848485	0.1375	0	0.0787879	0.00833333	0.121569	0.00740741	0.12381	0.05	0.0431373	0	0.0666667	0.140741	0.22963	0.166667	0.151111	0.0848485	0.0666667	0.0545455	0.133333	0.1	0.0666667	0.173333	0.15	0	0.17037	0.346667	0	0	0	0.1	0	0.15	0.195238	0.133333	0.175	0	0.139394	0	0	0	0	0.17037
510	0.1	0.125926	0.115152	0.0388889	0	0.1	0.0909091	0.145833	0	0.10303	0.0166667	0.133333	0	0.104762	0.05	0.0509804	0	0.0611111	0.155556	0.288889	0.173333	0.133333	0.0727273	0.0666667	0.0545455	0.133333	0.1	0.0787879	0.186667	0.15	0	0.155556	0.36	0	0	0	0.1	0	0.15	0.2	0.155556	0.208333	0	0.151515	0	0	0	0	0.140741
512	0.1	0.118519	0.115152	0.0444444	0	0.1	0.115152	0.158333	0	0.121212	0.025	0.141176	0	0.0952381	0.05	0.0509804	0	0.05	0.177778	0.318519	0.18	0.124444	0.0787879	0.0666667	0.0545455	0.133333	0.1	0.0909091	0.16	0.15	0	0.17037	0.36	0	0	0	0.1	0	0.15	0.195238	0.166667	0.233333	0	0.175758	0	0	0	0	0.111111
514	0.1	0.111111	0.109091	0.05	0	0.1	0.151515	0.166667	0	0.121212	0.0166667	0.137255	0	0.0809524	0.05	0.0509804	0	0.0444444	0.185185	0.333333	0.18	0.12	0.0787879	0.0666667	0.0545455	0.133333	0.1	0.0848485	0.133333	0.15	0	0.177778	0.36	0	0	0	0.1	0	0.15	0.190476	0.166667	0.241667	0	0.187879	0	0	0	0	0.103704
516	0.1	0.118519	0.121212	0.05	0	0.1	0.175758	0.158333	0	0.121212	0.00833333	0.137255	0	0.0857143	0.05	0.0431373	0	0.05	0.177778	0.325926	0.18	0.115556	0.0787879	0.0666667	0.0545455	0.133333	0.1	0.0727273	0.146667	0.15	0	0.177778	0.36	0	0	0	0.1	0	0.15	0.190476	0.177778	0.216667	0	0.206061	0	0	0	0	0.0962963
518	0.1	0.125926	0.139394	0.0555556	0	0.1	0.181818	0.1375	0	0.121212	0.00833333	0.141176	0.00740741	0.0904762	0.05	0.0352941	0	0.0611111	0.155556	0.318519	0.18	0.111111	0.0727273	0.0666667	0.0545455	0.133333	0.1	0.0727273	0.16	0.15	0	0.148148	0.36	0	0	0	0.1	0	0.15	0.209524	0.188889	0.183333	0	0.206061	0	0	0	0	0.0962963
520	0.1	0.125926	0.151515	0.0611111	0	0.1	0.181818	0.1125	0.00416667	0.127273	0.025	0.14902	0.0222222	0.109524	0.05	0.027451	0	0.0611111	0.140741	0.303704	0.18	0.106667	0.0787879	0.0666667	0.0545455	0.133333	0.1	0.0848485	0.173333	0.15	0	0.125926	0.36	0	0	0	0.1	0	0.15	0.233333	0.2	0.158333	0	0.2	0	0	0	0	0.0814815
522	0.1	0.111111	0.145455	0.0666667	0	0.1	0.181818	0.0958333	0.00833333	0.121212	0.05	0.14902	0.0444444	0.12381	0.05	0.0235294	0	0.0555556	0.140741	0.303704	0.18	0.115556	0.0909091	0.0740741	0.0545455	0.133333	0.1	0.109091	0.146667	0.15	0	0.111111	0.36	0	0	0	0.1	0	0.15	0.257143	0.2	0.158333	0	0.187879	0	0	0	0	0.0740741
524	0.1	0.0962963	0.127273	0.0611111	0	0.1	0.175758	0.0958333	0.0166667	0.115152	0.0666667	0.141176	0.0518519	0.142857	0.05	0.027451	0	0.05	0.155556	0.296296	0.173333	0.133333	0.10303	0.0814815	0.0545455	0.133333	0.1	0.115152	0.146667	0.15	0	0.118519	0.36	0	0	0	0.1	0	0.15	0.261905	0.2	0.158333	0	0.187879	0	0	0	0	0.0666667
526	0.1	0.0962963	0.115152	0.0555556	0	0.1	0.169697	0.108333	0.0208333	0.109091	0.0833333	0.12549	0.0444444	0.142857	0.0555556	0.0313725	0	0.05	0.177778	0.303704	0.166667	0.16	0.109091	0.0962963	0.0545455	0.133333	0.1	0.115152	0.146667	0.15	0	0.125926	0.36	0	0	0	0.1	0	0.15	0.261905	0.2	0.166667	0	0.212121	0	0	0	0	0.0666667
528	0.1	0.111111	0.10303	0.05	0	0.1	0.157576	0.125	0.0291667	0.109091	0.0916667	0.109804	0.0222222	0.128571	0.0666667	0.0352941	0	0.05	0.192593	0.311111	0.153333	0.182222	0.109091	0.0962963	0.0545455	0.133333	0.1	0.115152	0.173333	0.15	0	0.133333	0.36	0	0	0	0.1	0	0.15	0.252381	0.2	0.175	0	0.242424	0	0	0	0	0.0666667
530	0.1	0.118519	0.0969697	0.05	0	0.1	0.151515	0.133333	0.0291667	0.10303	0.1	0.0901961	0.00740741	0.104762	0.0777778	0.0392157	0	0.0555556	0.192593	0.340741	0.146667	0.191111	0.10303	0.0962963	0.0545455	0.133333	0.1	0.127273	0.16	0.15	0	0.133333	0.36	0	0	0	0.1	0	0.15	0.238095	0.2	0.216667	0	0.272727	0	0	0	0	0.0666667
532	0.1	0.111111	0.0909091	0.05	0	0.1	0.139394	0.141667	0.025	0.0909091	0.0916667	0.0745098	0	0.0952381	0.0777778	0.0431373	0	0.0666667	0.185185	0.37037	0.133333	0.186667	0.0909091	0.0814815	0.0545455	0.133333	0.1	0.139394	0.133333	0.15	0	0.133333	0.346667	0	0	0	0.1	0	0.15	0.219048	0.2	0.258333	0	0.266667	0	0	0	0	0.0666667
534	0.1	0.0814815	0.109091	0.05	0	0.1	0.133333	0.15	0.0125	0.0727273	0.0833333	0.0666667	0	0.1	0.0666667	0.0509804	0	0.0722222	0.177778	0.385185	0.126667	0.168889	0.0727273	0.0666667	0.0545455	0.133333	0.1	0.139394	0.0666667	0.15	0	0.133333	0.32	0	0	0	0.1	0	0.15	0.2	0.2	0.291667	0	0.248485	0	0	0	0	0.0666667
536	0.1	0.0592593	0.139394	0.05	0	0.1	0.127273	0.158333	0.00416667	0.0606061	0.075	0.0666667	0	0.109524	0.0555556	0.0509804	0	0.0611111	0.177778	0.385185	0.12	0.151111	0.0606061	0.0518519	0.0545455	0.133333	0.1	0.121212	0.0266667	0.15	0	0.140741	0.28	0	0	0	0.1	0	0.15	0.195238	0.2	0.3	0	0.212121	0	0	0	0	0.0666667
538	0.1	0.0444444	0.175758	0.05	0	0.1	0.133333	0.166667	0	0.0545455	0.075	0.0745098	0	0.109524	0.05	0.0627451	0	0.0444444	0.17037	0.362963	0.12	0.137778	0.0545455	0.037037	0.0484848	0.133333	0.1	0.10303	0	0.15	0	0.155556	0.24	0	0	0	0.1	0	0.15	0.195238	0.2	0.291667	0	0.193939	0	0	0	0	0.0666667
540	0.1	0.0518519	0.187879	0.05	0	0.111111	0.145455	0.166667	0.00416667	0.0606061	0.0833333	0.0745098	0	0.1	0.05	0.0784314	0	0.0444444	0.162963	0.340741	0.12	0.137778	0.0545455	0.0296296	0.0363636	0.133333	0.1	0.0909091	0	0.15	0	0.177778	0.226667	0	0	0	0.1	0.0166667	0.15	0.204762	0.2	0.283333	0	0.175758	0	0	0	0	0.0740741
542	0.1	0.0592593	0.169697	0.05	0	0.122222	0.157576	0.1625	0.00833333	0.0666667	0.1	0.0745098	0	0.0952381	0.05	0.101961	0	0.0555556	0.17037	0.303704	0.126667	0.142222	0.0545455	0.0222222	0.0242424	0.133333	0.1	0.0969697	0	0.15	0	0.192593	0.24	0	0	0	0.1	0.0333333	0.15	0.209524	0.2	0.266667	0	0.169697	0	0	0	0	0.0888889
544	0.1	0.0666667	0.133333	0.05	0	0.133333	0.163636	0.154167	0.0125	0.0848485	0.116667	0.0745098	0	0.0952381	0.05	0.105882	0	0.0611111	0.192593	0.274074	0.133333	0.146667	0.0606061	0.0296296	0.0242424	0.133333	0.1	0.10303	0	0.15	0	0.192593	0.28	0	0	0	0.1	0.05	0.15	0.214286	0.2	0.266667	0	0.169697	0	0	0	0	0.111111
546	0.1	0.0666667	0.0969697	0.05	0	0.122222	0.157576	0.15	0.00833333	0.0909091	0.125	0.0784314	0	0.0904762	0.05	0.101961	0	0.05	0.214815	0.237037	0.14	0.142222	0.0727273	0.0444444	0.030303	0.133333	0.1	0.109091	0	0.15	0	0.177778	0.306667	0	0	0	0.1	0.0333333	0.15	0.214286	0.2	0.258333	0	0.175758	0	0	0	0	0.125926
548	0.1	0.0666667	0.0848485	0.05	0	0.111111	0.145455	0.158333	0.00833333	0.0969697	0.125	0.0862745	0	0.0761905	0.05	0.0980392	0	0.0444444	0.214815	0.2	0.14	0.146667	0.0848485	0.0592593	0.0363636	0.133333	0.1	0.121212	0	0.15	0	0.155556	0.32	0	0	0	0.1	0.0166667	0.15	0.219048	0.2	0.258333	0	0.181818	0	0	0	0	0.133333
550	0.1	0.0666667	0.0969697	0.05	0	0.1	0.133333	0.158333	0.0125	0.0787879	0.125	0.0901961	0	0.0619048	0.05	0.105882	0	0.0388889	0.2	0.162963	0.146667	0.155556	0.0848485	0.0666667	0.0363636	0.133333	0.1	0.145455	0	0.15	0	0.133333	0.333333	0	0	0	0.1	0	0.15	0.228571	0.2	0.25	0	0.175758	0	0	0	0	0.133333
552	0.1	0.0666667	0.121212	0.05	0	0.1	0.133333	0.154167	0.025	0.0606061	0.116667	0.0941176	0	0.0619048	0.0444444	0.109804	0	0.0444444	0.185185	0.148148	0.16	0.173333	0.0787879	0.0666667	0.0424242	0.133333	0.1	0.181818	0	0.15	0	0.111111	0.346667	0	0	0	0.1	0	0.15	0.233333	0.2	0.25	0	0.175758	0	0	0	0	0.140741
554	0.1	0.0666667	0.145455	0.0555556	0	0.1	0.139394	0.1375	0.0333333	0.0484848	0.108333	0.0901961	0	0.0714286	0.0388889	0.109804	0	0.0388889	0.192593	0.148148	0.173333	0.177778	0.0787879	0.0740741	0.0484848	0.133333	0.1	0.2	0	0.15	0	0.0888889	0.36	0	0	0	0.1	0	0.15	0.219048	0.2	0.25	0	0.181818	0	0	0	0	0.148148
556	0.1	0.0814815	0.157576	0.0611111	0	0.1	0.139394	0.133333	0.0375	0.0545455	0.108333	0.0823529	0	0.0761905	0.0388889	0.105882	0	0.0444444	0.214815	0.17037	0.18	0.168889	0.0909091	0.0888889	0.0545455	0.133333	0.1	0.2	0	0.15	0	0.0814815	0.36	0	0	0	0.1	0	0.15	0.195238	0.2	0.225	0	0.2	0	0	0	0	0.155556
558	0.1	0.111111	0.157576	0.0722222	0	0.1	0.133333	0.129167	0.0375	0.0848485	0.125	0.0784314	0	0.0714286	0.05	0.105882	0	0.0444444	0.244444	0.185185	0.18	0.155556	0.0969697	0.118519	0.0545455	0.133333	0.1	0.181818	0	0.15	0	0.0814815	0.36	0.0166667	0	0	0.1	0	0.15	0.17619	0.2	0.191667	0	0.212121	0	0	0	0	0.140741
560	0.1	0.162963	0.151515	0.0722222	0	0.1	0.133333	0.125	0.0375	0.10303	0.133333	0.0784314	0	0.052381	0.0555556	0.101961	0	0.0555556	0.251852	0.2	0.18	0.142222	0.0909091	0.140741	0.0545455	0.133333	0.1	0.175758	0	0.15	0	0.0888889	0.36	0.05	0	0	0.1	0	0.15	0.185714	0.2	0.15	0	0.212121	0	0	0	0	0.118519
562	0.1	0.2	0.145455	0.0777778	0	0.1	0.145455	0.1125	0.0375	0.109091	0.125	0.0823529	0	0.0380952	0.05	0.0941176	0	0.0666667	0.259259	0.192593	0.18	0.142222	0.0787879	0.155556	0.0545455	0.133333	0.1	0.175758	0	0.15	0	0.0740741	0.36	0.1	0	0	0.1	0	0.15	0.2	0.2	0.15	0	0.206061	0	0	0	0	0.0962963
564	0.1	0.222222	0.139394	0.0777778	0	0.1	0.157576	0.104167	0.0333333	0.0848485	0.108333	0.0784314	0	0.0333333	0.0388889	0.0862745	0	0.0777778	0.259259	0.177778	0.173333	0.137778	0.0787879	0.148148	0.0484848	0.133333	0.1	0.187879	0	0.15	0	0.0518519	0.36	0.133333	0	0	0.1	0	0.15	0.22381	0.2	0.166667	0	0.206061	0	0	0	0	0.0962963
566	0.1	0.207407	0.127273	0.0833333	0	0.1	0.157576	0.1	0.025	0.0666667	0.108333	0.0745098	0	0.0428571	0.0388889	0.0901961	0	0.0777778	0.266667	0.162963	0.16	0.133333	0.0909091	0.140741	0.0424242	0.133333	0.1	0.193939	0	0.15	0	0.0296296	0.36	0.15	0	0	0.1	0	0.15	0.233333	0.2	0.2	0	0.224242	0	0	0	0	0.111111
568	0.1	0.185185	0.109091	0.0888889	0	0.1	0.145455	0.1	0.0166667	0.0545455	0.125	0.0705882	0	0.052381	0.0444444	0.105882	0	0.0722222	0.266667	0.140741	0.133333	0.12	0.10303	0.133333	0.0363636	0.133333	0.1	0.2	0	0.15	0	0.0222222	0.36	0.15	0	0	0.1	0	0.15	0.247619	0.2	0.233333	0	0.248485	0	0	0	0	0.125926
570	0.1	0.162963	0.10303	0.0944444	0	0.1	0.121212	0.108333	0.0125	0.0484848	0.133333	0.0666667	0	0.0571429	0.05	0.129412	0	0.0722222	0.259259	0.125926	0.113333	0.115556	0.10303	0.125926	0.0363636	0.133333	0.1	0.2	0	0.15	0	0.0222222	0.36	0.15	0	0	0.1	0	0.15	0.242857	0.2	0.275	0	0.260606	0	0	0	0	0.133333
572	0.1	0.162963	0.10303	0.105556	0	0.1	0.0969697	0.125	0.0166667	0.0424242	0.125	0.0627451	0	0.0571429	0.0555556	0.141176	0	0.0944444	0.251852	0.111111	0.1	0.124444	0.0969697	0.111111	0.0363636	0.133333	0.1	0.193939	0	0.15	0	0.0148148	0.36	0.15	0	0	0.1	0	0.15	0.228571	0.2	0.316667	0	0.260606	0	0	0	0	0.133333
574	0.1	0.17037	0.115152	0.105556	0	0.1	0.0848485	0.141667	0.025	0.030303	0.1	0.054902	0	0.0666667	0.0666667	0.137255	0	0.105556	0.237037	0.118519	0.113333	0.142222	0.0909091	0.0814815	0.0363636	0.133333	0.1	0.193939	0	0.15	0	0.00740741	0.36	0.15	0	0	0.1	0	0.15	0.2	0.2	0.333333	0	0.254545	0	0	0	0	0.133333
576	0.1	0.162963	0.127273	0.105556	0	0.1	0.0909091	0.145833	0.0416667	0.0242424	0.0833333	0.0509804	0	0.0809524	0.0722222	0.113725	0	0.1	0.237037	0.133333	0.133333	0.155556	0.0969697	0.0592593	0.0424242	0.133333	0.1	0.193939	0.0133333	0.166667	0	0	0.36	0.15	0	0	0.1	0	0.166667	0.190476	0.2	0.333333	0	0.260606	0	0	0	0	0.125926
578	0.1	0.140741	0.139394	0.1	0	0.1	0.109091	0.1375	0.0541667	0.0121212	0.075	0.0470588	0	0.0952381	0.0666667	0.0862745	0	0.0666667	0.244444	0.155556	0.16	0.16	0.10303	0.0444444	0.0484848	0.133333	0.1	0.206061	0.0266667	0.183333	0	0.00740741	0.346667	0.15	0	0	0.1	0	0.183333	0.195238	0.2	0.325	0	0.266667	0	0	0	0	0.118519
580	0.1	0.118519	0.133333	0.1	0	0.1	0.121212	0.133333	0.0541667	0.0121212	0.0833333	0.0509804	0	0.104762	0.05	0.0705882	0	0.0555556	0.259259	0.17037	0.173333	0.168889	0.109091	0.0518519	0.0545455	0.133333	0.1	0.212121	0.04	0.2	0	0.0296296	0.333333	0.15	0	0	0.1	0	0.2	0.219048	0.2	0.325	0	0.278788	0	0	0	0	0.103704
582	0.1	0.111111	0.115152	0.1	0	0.1	0.133333	0.141667	0.0375	0.0121212	0.1	0.054902	0	0.119048	0.0444444	0.0705882	0	0.0555556	0.259259	0.17037	0.18	0.177778	0.10303	0.0666667	0.0545455	0.133333	0.1	0.218182	0.0266667	0.183333	0	0.0666667	0.32	0.15	0	0	0.1	0	0.183333	0.219048	0.2	0.3	0	0.290909	0	0	0	0	0.103704
584	0.0888889	0.111111	0.0969697	0.1	0	0.111111	0.145455	0.15	0.0208333	0.0181818	0.125	0.054902	0	0.138095	0.0388889	0.0823529	0	0.0722222	0.237037	0.155556	0.18	0.186667	0.0848485	0.0888889	0.0545455	0.133333	0.1	0.212121	0.0133333	0.166667	0	0.103704	0.346667	0.15	0	0	0.1	0	0.166667	0.204762	0.2	0.266667	0	0.309091	0	0	0	0	0.111111
586	0.0777778	0.111111	0.0969697	0.1	0	0.122222	0.163636	0.158333	0.0208333	0.0181818	0.133333	0.054902	0	0.147619	0.0333333	0.0823529	0	0.0777778	0.222222	0.140741	0.173333	0.177778	0.0545455	0.103704	0.0484848	0.133333	0.1	0.206061	0	0.15	0	0.118519	0.373333	0.15	0	0	0.1	0	0.15	0.166667	0.2	0.225	0	0.321212	0	0	0	0	0.140741
588	0.0666667	0.111111	0.10303	0.1	0	0.133333	0.175758	0.158333	0.0375	0.0242424	0.133333	0.0666667	0	0.133333	0.0166667	0.0784314	0	0.0888889	0.222222	0.133333	0.166667	0.164444	0.030303	0.103704	0.0363636	0.133333	0.1	0.193939	0	0.15	0	0.118519	0.4	0.15	0	0	0.1	0	0.15	0.147619	0.2	0.225	0	0.315152	0	0	0	0	0.17037
590	0.0777778	0.103704	0.109091	0.1	0	0.122222	0.175758	0.1625	0.0583333	0.0363636	0.116667	0.0901961	0	0.104762	0.00555556	0.0705882	0.00512821	0.0888889	0.237037	0.133333	0.16	0.151111	0.0242424	0.0814815	0.0181818	0.133333	0.1	0.187879	0	0.15	0	0.111111	0.373333	0.15	0	0	0.1	0	0.15	0.138095	0.2	0.241667	0	0.29697	0	0	0	0	0.185185
592	0.0888889	0.103704	0.10303	0.1	0	0.111111	0.163636	0.154167	0.0666667	0.0484848	0.125	0.113725	0	0.0666667	0	0.0745098	0.0102564	0.0833333	0.237037	0.140741	0.166667	0.142222	0.0363636	0.0666667	0.0121212	0.133333	0.1	0.169697	0	0.15	0	0.111111	0.333333	0.15	0	0	0.1	0	0.15	0.142857	0.2	0.283333	0	0.284848	0	0	0	0	0.177778
594	0.111111	0.111111	0.0969697	0.105556	0	0.1	0.145455	0.133333	0.0625	0.0545455	0.141667	0.12549	0	0.047619	0	0.0784314	0.0153846	0.0666667	0.22963	0.148148	0.173333	0.137778	0.0484848	0.0666667	0.0181818	0.133333	0.1	0.157576	0	0.15	0	0.103704	0.28	0.15	0	0	0.111111	0	0.15	0.133333	0.2	0.3	0	0.29697	0	0	0	0	0.155556
596	0.133333	0.133333	0.0969697	0.111111	0	0.1	0.139394	0.1125	0.0541667	0.0545455	0.175	0.133333	0	0.0380952	0	0.0823529	0.0102564	0.0555556	0.22963	0.162963	0.18	0.137778	0.0545455	0.0888889	0.0363636	0.133333	0.1	0.145455	0	0.15	0	0.0814815	0.253333	0.15	0	0	0.122222	0	0.15	0.128571	0.2	0.308333	0	0.315152	0	0	0	0	0.148148
598	0.166667	0.140741	0.115152	0.116667	0	0.1	0.139394	0.1	0.0541667	0.0484848	0.191667	0.129412	0	0.0428571	0	0.0862745	0.00512821	0.05	0.237037	0.162963	0.18	0.142222	0.0484848	0.0962963	0.0484848	0.133333	0.1	0.139394	0	0.15	0	0.0666667	0.24	0.15	0	0	0.133333	0	0.15	0.133333	0.2	0.3	0	0.321212	0	0	0	0	0.148148
600	0.188889	0.133333	0.139394	0.111111	0	0.1	0.151515	0.1	0.0583333	0.0424242	0.183333	0.12549	0	0.0380952	0	0.0823529	0	0.05	0.244444	0.162963	0.18	0.146667	0.0484848	0.0888889	0.0545455	0.133333	0.1	0.121212	0	0.15	0	0.0592593	0.24	0.15	0	0	0.122222	0	0.15	0.161905	0.2	0.316667	0	0.309091	0	0	0	0	0.162963
602	0.2	0.111111	0.163636	0.105556	0	0.1	0.157576	0.0916667	0.0541667	0.0363636	0.158333	0.113725	0	0.0333333	0	0.0862745	0	0.05	0.244444	0.148148	0.173333	0.142222	0.0484848	0.0740741	0.0545455	0.133333	0.1	0.0909091	0	0.15	0	0.0740741	0.24	0.15	0	0	0.122222	0	0.15	0.190476	0.2	0.341667	0	0.30303	0	0	0	0	0.17037
604	0.2	0.103704	0.175758	0.1	0	0.1	0.169697	0.0875	0.0416667	0.0484848	0.133333	0.117647	0	0.0285714	0	0.0862745	0	0.05	0.244444	0.140741	0.16	0.146667	0.0666667	0.0666667	0.0545455	0.133333	0.1	0.0666667	0	0.15	0	0.0814815	0.24	0.15	0	0	0.133333	0	0.15	0.209524	0.2	0.366667	0	0.29697	0	0	0	0	0.185185
606	0.2	0.111111	0.181818	0.0944444	0	0.1	0.175758	0.0875	0.025	0.0545455	0.141667	0.12549	0	0.0380952	0	0.101961	0	0.05	0.244444	0.133333	0.14	0.155556	0.0787879	0.0666667	0.0484848	0.133333	0.1	0.0545455	0	0.15	0	0.0888889	0.24	0.15	0	0	0.155556	0.0166667	0.15	0.214286	0.2	0.366667	0	0.290909	0	0	0	0	0.192593
608	0.2	0.133333	0.181818	0.0888889	0	0.1	0.181818	0.104167	0.025	0.0606061	0.175	0.141176	0	0.047619	0	0.105882	0	0.05	0.251852	0.133333	0.133333	0.164444	0.0969697	0.0666667	0.0424242	0.133333	0.1	0.0545455	0	0.15	0	0.0962963	0.24	0.15	0	0	0.155556	0.0333333	0.15	0.219048	0.2	0.35	0	0.266667	0	0	0	0	0.207407
610	0.188889	0.140741	0.187879	0.0777778	0	0.1	0.175758	0.108333	0.0333333	0.0484848	0.2	0.152941	0	0.0666667	0.00555556	0.109804	0	0.05	0.259259	0.133333	0.146667	0.16	0.0969697	0.0666667	0.0363636	0.133333	0.1	0.0545455	0	0.15	0	0.0962963	0.24	0.15	0	0	0.133333	0.05	0.15	0.214286	0.2	0.325	0	0.242424	0.0111111	0	0	0	0.214815
612	0.166667	0.140741	0.2	0.0722222	0	0.1	0.169697	0.116667	0.0458333	0.0484848	0.2	0.156863	0	0.0714286	0.0166667	0.101961	0	0.05	0.259259	0.133333	0.18	0.146667	0.0969697	0.0666667	0.0363636	0.125926	0.1	0.0545455	0	0.15	0	0.0962963	0.253333	0.15	0	0	0.111111	0.0333333	0.15	0.204762	0.2	0.316667	0	0.218182	0.0222222	0	0	0	0.222222
614	0.133333	0.133333	0.218182	0.0666667	0	0.1	0.163636	0.116667	0.0416667	0.0484848	0.175	0.156863	0	0.0809524	0.0333333	0.0941176	0	0.05	0.244444	0.133333	0.206667	0.137778	0.0909091	0.0592593	0.0363636	0.111111	0.1	0.0545455	0	0.15	0	0.0888889	0.266667	0.15	0	0	0.1	0.0166667	0.15	0.180952	0.2	0.325	0	0.193939	0.0333333	0	0	0	0.214815
616	0.111111	0.140741	0.224242	0.0722222	0	0.1	0.163636	0.129167	0.0291667	0.0606061	0.158333	0.14902	0	0.0857143	0.0444444	0.0784314	0	0.05	0.22963	0.140741	0.213333	0.124444	0.0969697	0.0444444	0.030303	0.0888889	0.1	0.0545455	0	0.15	0	0.0888889	0.28	0.15	0	0	0.1	0	0.15	0.17619	0.2	0.333333	0	0.175758	0.0222222	0	0	0	0.207407
618	0.1	0.155556	0.218182	0.0833333	0	0.1	0.163636	0.120833	0.0166667	0.0727273	0.15	0.152941	0.00740741	0.1	0.05	0.0627451	0	0.05	0.222222	0.155556	0.206667	0.115556	0.10303	0.0222222	0.0242424	0.0814815	0.1	0.0545455	0	0.15	0	0.0962963	0.266667	0.15	0	0	0.1	0	0.15	0.17619	0.2	0.333333	0	0.169697	0.0111111	0	0	0	0.2
620	0.1	0.177778	0.206061	0.0944444	0	0.1	0.163636	0.1125	0.0166667	0.0848485	0.15	0.156863	0.0222222	0.109524	0.05	0.0470588	0	0.05	0.214815	0.177778	0.206667	0.106667	0.115152	0.00740741	0.0121212	0.0888889	0.1	0.0545455	0	0.15	0	0.103704	0.253333	0.15	0	0	0.1	0	0.15	0.195238	0.2	0.333333	0	0.181818	0	0	0	0	0.207407
622	0.1	0.192593	0.2	0.0944444	0	0.1	0.169697	0.1	0.0166667	0.0848485	0.15	0.160784	0.037037	0.104762	0.05	0.0392157	0	0.05	0.207407	0.192593	0.213333	0.115556	0.127273	0	0.00606061	0.111111	0.1	0.0545455	0	0.15	0	0.111111	0.253333	0.15	0	0	0.1	0	0.15	0.209524	0.2	0.375	0	0.2	0	0	0	0	0.222222
624	0.1	0.2	0.193939	0.0833333	0	0.1	0.181818	0.108333	0.0208333	0.0666667	0.15	0.145098	0.037037	0.0952381	0.05	0.0352941	0	0.05	0.2	0.2	0.213333	0.12	0.145455	0.00740741	0	0.125926	0.1	0.0545455	0	0.15	0	0.103704	0.266667	0.15	0	0	0.1	0.0166667	0.15	0.228571	0.2	0.416667	0	0.212121	0	0	0	0	0.22963
626	0.1	0.2	0.187879	0.0722222	0	0.1	0.2	0.125	0.0166667	0.0484848	0.15	0.121569	0.0222222	0.0809524	0.05	0.0352941	0	0.05	0.192593	0.192593	0.193333	0.12	0.157576	0.0148148	0.00606061	0.133333	0.1	0.0545455	0	0.15	0	0.0962963	0.28	0.15	0	0	0.1	0.05	0.15	0.233333	0.2	0.45	0	0.230303	0	0	0	0	0.222222
628	0.1	0.2	0.193939	0.0666667	0	0.1	0.212121	0.145833	0.0166667	0.0363636	0.158333	0.101961	0.00740741	0.0904762	0.0555556	0.0352941	0	0.0611111	0.192593	0.177778	0.173333	0.106667	0.163636	0.0296296	0.0181818	0.133333	0.1	0.0545455	0	0.15	0	0.0888889	0.266667	0.15	0	0	0.1	0.0833333	0.15	0.219048	0.2	0.416667	0	0.230303	0	0	0	0	0.2
630	0.1	0.207407	0.212121	0.0666667	0	0.1	0.218182	0.158333	0.00833333	0.0424242	0.175	0.0941176	0	0.0952381	0.0666667	0.0352941	0	0.0722222	0.2	0.17037	0.146667	0.106667	0.157576	0.037037	0.030303	0.133333	0.1	0.0545455	0	0.15	0	0.0962963	0.253333	0.15	0	0	0.1	0.0833333	0.15	0.190476	0.2	0.383333	0	0.218182	0	0	0	0	0.192593
632	0.1	0.222222	0.230303	0.0666667	0	0.1	0.218182	0.1625	0.00833333	0.0484848	0.2	0.0941176	0	0.119048	0.0888889	0.0352941	0	0.0833333	0.22963	0.185185	0.133333	0.115556	0.145455	0.0444444	0.030303	0.133333	0.1	0.0545455	0	0.15	0	0.103704	0.24	0.15	0	0	0.1	0.0666667	0.15	0.157143	0.211111	0.325	0	0.175758	0	0	0	0	0.185185
634	0.1	0.237037	0.230303	0.0777778	0	0.1	0.218182	0.179167	0.0125	0.0545455	0.225	0.0941176	0	0.12381	0.105556	0.0313725	0	0.0722222	0.237037	0.214815	0.126667	0.124444	0.121212	0.0518519	0.0242424	0.133333	0.1	0.0545455	0	0.15	0	0.118519	0.24	0.15	0	0	0.1	0.0666667	0.15	0.138095	0.233333	0.308333	0	0.145455	0	0	0	0	0.192593
636	0.1	0.237037	0.218182	0.1	0	0.1	0.218182	0.204167	0.025	0.0545455	0.25	0.0901961	0	0.138095	0.116667	0.0313725	0	0.0611111	0.22963	0.237037	0.14	0.12	0.0909091	0.0518519	0.0242424	0.133333	0.1	0.0545455	0	0.15	0	0.125926	0.24	0.15	0	0	0.1	0.0833333	0.15	0.128571	0.255556	0.291667	0	0.151515	0	0	0	0	0.192593
638	0.1	0.222222	0.193939	0.122222	0	0.111111	0.218182	0.245833	0.0333333	0.0545455	0.266667	0.0862745	0	0.133333	0.111111	0.0431373	0	0.0555556	0.2	0.244444	0.16	0.111111	0.0606061	0.0666667	0.0363636	0.133333	0.1	0.0545455	0	0.15	0	0.125926	0.24	0.15	0	0	0.1	0.1	0.15	0.133333	0.266667	0.308333	0	0.181818	0	0	0	0.0133333	0.214815
640	0.0888889	0.2	0.163636	0.127778	0	0.133333	0.218182	0.266667	0.0375	0.0545455	0.275	0.0784314	0	0.133333	0.111111	0.0705882	0	0.0666667	0.192593	0.259259	0.166667	0.111111	0.0424242	0.0592593	0.0424242	0.133333	0.1	0.0545455	0	0.15	0	0.111111	0.24	0.15	0	0	0.1	0.1	0.15	0.138095	0.255556	0.316667	0	0.212121	0	0	0	0.04	0.22963
642	0.0777778	0.185185	0.145455	0.116667	0	0.155556	0.218182	0.279167	0.0375	0.0545455	0.275	0.0745098	0	0.128571	0.111111	0.0901961	0	0.0777778	0.192593	0.259259	0.173333	0.115556	0.0484848	0.0666667	0.0363636	0.133333	0.1	0.0606061	0	0.15	0	0.0888889	0.24	0.15	0.00740741	0	0.1	0.116667	0.15	0.142857	0.244444	0.325	0	0.206061	0	0	0	0.08	0.251852
644	0.0777778	0.17037	0.139394	0.111111	0	0.155556	0.218182	0.266667	0.0375	0.0606061	0.283333	0.0745098	0	0.12381	0.122222	0.0901961	0	0.0777778	0.2	0.259259	0.173333	0.12	0.0606061	0.0518519	0.0242424	0.133333	0.1	0.0727273	0	0.15	0	0.0814815	0.24	0.15	0.0148148	0	0.1	0.133333	0.15	0.138095	0.222222	0.333333	0	0.2	0.0111111	0	0	0.106667	0.259259
646	0.111111	0.17037	0.145455	0.116667	0	0.133333	0.212121	0.25	0.0416667	0.0727273	0.291667	0.0784314	0	0.109524	0.116667	0.0784314	0	0.0666667	0.192593	0.22963	0.18	0.124444	0.0727273	0.0666667	0.0181818	0.133333	0.1	0.0909091	0	0.15	0	0.0888889	0.24	0.15	0.0222222	0	0.1	0.133333	0.15	0.138095	0.211111	0.35	0	0.193939	0.0333333	0	0	0.12	0.266667
648	0.155556	0.155556	0.133333	0.133333	0	0.111111	0.193939	0.229167	0.0458333	0.0848485	0.3	0.0862745	0	0.0857143	0.105556	0.0745098	0	0.0555556	0.177778	0.222222	0.18	0.133333	0.0666667	0.0740741	0.0181818	0.133333	0.1	0.109091	0	0.15	0	0.111111	0.24	0.15	0.0148148	0	0.1	0.116667	0.15	0.142857	0.2	0.358333	0	0.193939	0.0555556	0	0	0.12	0.259259
650	0.188889	0.148148	0.121212	0.138889	0	0.1	0.169697	0.216667	0.0541667	0.0848485	0.291667	0.0823529	0	0.0666667	0.0777778	0.0784314	0	0.0555556	0.155556	0.2	0.18	0.142222	0.0606061	0.0888889	0.0181818	0.133333	0.1	0.121212	0	0.15	0	0.125926	0.24	0.15	0.00740741	0	0.0888889	0.1	0.15	0.157143	0.2	0.358333	0	0.187879	0.0555556	0	0	0.12	0.251852
652	0.2	0.125926	0.109091	0.133333	0	0.1	0.151515	0.216667	0.05	0.0727273	0.275	0.0823529	0	0.0761905	0.0611111	0.0784314	0	0.0666667	0.140741	0.185185	0.18	0.146667	0.0545455	0.0814815	0.0242424	0.133333	0.1	0.127273	0	0.15	0	0.125926	0.253333	0.15	0	0	0.0666667	0.116667	0.15	0.161905	0.2	0.35	0	0.181818	0.0333333	0	0	0.106667	0.237037
654	0.2	0.118519	0.121212	0.111111	0	0.1	0.157576	0.229167	0.0416667	0.0545455	0.241667	0.0745098	0	0.1	0.0555556	0.0705882	0	0.0833333	0.133333	0.155556	0.186667	0.142222	0.0545455	0.0740741	0.0363636	0.133333	0.1	0.121212	0	0.15	0	0.111111	0.266667	0.15	0	0	0.0555556	0.133333	0.15	0.157143	0.2	0.358333	0	0.181818	0.0111111	0	0	0.08	0.22963
656	0.2	0.118519	0.139394	0.0944444	0	0.1	0.169697	0.233333	0.0208333	0.0363636	0.208333	0.0862745	0	0.133333	0.0666667	0.0666667	0.00512821	0.0944444	0.140741	0.148148	0.193333	0.146667	0.0484848	0.0592593	0.0484848	0.133333	0.1	0.115152	0	0.15	0	0.0962963	0.28	0.15	0	0	0.0666667	0.15	0.15	0.142857	0.2	0.366667	0	0.175758	0	0	0	0.04	0.207407
658	0.2	0.133333	0.169697	0.0777778	0	0.1	0.181818	0.229167	0.0125	0.0242424	0.175	0.0901961	0	0.142857	0.0833333	0.0784314	0.0153846	0.1	0.155556	0.162963	0.2	0.155556	0.0363636	0.0518519	0.0545455	0.133333	0.1	0.109091	0	0.15	0	0.0962963	0.266667	0.15	0	0	0.1	0.15	0.15	0.138095	0.2	0.375	0	0.175758	0	0	0	0.0133333	0.185185
660	0.2	0.162963	0.193939	0.0722222	0	0.1	0.175758	0.204167	0.0166667	0.0181818	0.158333	0.0980392	0	0.152381	0.0944444	0.0901961	0.025641	0.0944444	0.177778	0.192593	0.193333	0.168889	0.0242424	0.0444444	0.0545455	0.133333	0.1	0.109091	0	0.15	0	0.111111	0.253333	0.15	0	0	0.111111	0.15	0.15	0.147619	0.2	0.366667	0	0.181818	0	0	0	0	0.162963
662	0.2	0.185185	0.206061	0.0611111	0	0.1	0.175758	0.179167	0.0375	0.0242424	0.15	0.0823529	0	0.147619	0.1	0.105882	0.0307692	0.0833333	0.192593	0.207407	0.186667	0.16	0.0242424	0.0518519	0.0545455	0.133333	0.1	0.10303	0	0.15	0	0.125926	0.24	0.15	0	0	0.111111	0.15	0.15	0.161905	0.2	0.341667	0	0.2	0	0	0	0	0.162963
664	0.188889	0.2	0.2	0.0611111	0.0111111	0.1	0.175758	0.145833	0.0583333	0.030303	0.15	0.0745098	0	0.138095	0.1	0.109804	0.0307692	0.0666667	0.2	0.185185	0.18	0.133333	0.0424242	0.0518519	0.0545455	0.133333	0.1	0.0969697	0	0.15	0	0.133333	0.24	0.15	0	0	0.1	0.15	0.15	0.166667	0.2	0.3	0	0.212121	0	0	0	0	0.177778
666	0.177778	0.2	0.181818	0.0666667	0.0222222	0.1	0.181818	0.116667	0.0708333	0.0424242	0.15	0.0627451	0	0.119048	0.1	0.129412	0.0358974	0.0555556	0.214815	0.155556	0.18	0.111111	0.0666667	0.0518519	0.0545455	0.133333	0.1	0.0909091	0	0.15	0	0.133333	0.24	0.15	0	0	0.1	0.133333	0.15	0.157143	0.2	0.258333	0	0.230303	0	0	0	0	0.192593
668	0.166667	0.192593	0.169697	0.0833333	0.0444444	0.1	0.181818	0.0916667	0.0708333	0.0484848	0.166667	0.0627451	0	0.0952381	0.0944444	0.133333	0.0410256	0.05	0.22963	0.133333	0.18	0.102222	0.0848485	0.0444444	0.0545455	0.133333	0.1	0.10303	0	0.15	0	0.125926	0.253333	0.15	0	0	0.111111	0.1	0.15	0.152381	0.2	0.233333	0	0.248485	0	0	0	0	0.207407
670	0.177778	0.185185	0.163636	0.0944444	0.0444444	0.1	0.187879	0.0791667	0.0625	0.0484848	0.2	0.054902	0	0.0714286	0.0833333	0.129412	0.0461538	0.0555556	0.244444	0.133333	0.18	0.111111	0.0909091	0.0518519	0.0545455	0.133333	0.1	0.109091	0	0.15	0	0.111111	0.266667	0.15	0	0	0.133333	0.05	0.15	0.152381	0.2	0.225	0	0.266667	0	0	0	0	0.214815
672	0.188889	0.17037	0.163636	0.1	0.0444444	0.1	0.206061	0.0833333	0.0458333	0.0484848	0.233333	0.0509804	0	0.052381	0.0722222	0.109804	0.0410256	0.0666667	0.22963	0.125926	0.18	0.111111	0.0909091	0.0592593	0.0545455	0.133333	0.1	0.109091	0	0.15	0	0.0814815	0.28	0.15	0	0	0.155556	0.0166667	0.15	0.147619	0.2	0.225	0	0.266667	0	0	0	0	0.22963
674	0.2	0.17037	0.163636	0.1	0.0333333	0.1	0.224242	0.104167	0.0291667	0.0484848	0.233333	0.0588235	0	0.0428571	0.0833333	0.0980392	0.0307692	0.0833333	0.214815	0.111111	0.18	0.115556	0.0969697	0.0740741	0.0484848	0.133333	0.1	0.0909091	0	0.15	0	0.0592593	0.266667	0.15	0.00740741	0	0.155556	0	0.15	0.128571	0.2	0.225	0	0.260606	0	0	0	0	0.22963
676	0.188889	0.177778	0.169697	0.1	0.0333333	0.1	0.236364	0.125	0.0125	0.0606061	0.2	0.0705882	0	0.052381	0.105556	0.0941176	0.0205128	0.0944444	0.214815	0.0962963	0.18	0.12	0.10303	0.0814815	0.0363636	0.133333	0.1	0.0787879	0	0.15	0	0.0444444	0.253333	0.15	0.0222222	0	0.133333	0.0166667	0.15	0.109524	0.2	0.225	0	0.254545	0	0	0	0	0.22963
678	0.166667	0.207407	0.175758	0.1	0.0333333	0.1	0.224242	0.133333	0.00416667	0.0606061	0.166667	0.0901961	0	0.0619048	0.127778	0.0980392	0.0205128	0.1	0.244444	0.0888889	0.18	0.124444	0.109091	0.0888889	0.0181818	0.133333	0.1	0.0787879	0	0.15	0	0.0444444	0.24	0.15	0.0444444	0	0.111111	0.05	0.15	0.109524	0.2	0.225	0	0.248485	0	0	0	0.0133333	0.214815
680	0.133333	0.22963	0.187879	0.105556	0.0222222	0.1	0.2	0.116667	0	0.0545455	0.15	0.0941176	0	0.0714286	0.127778	0.101961	0.0307692	0.1	0.281481	0.0888889	0.173333	0.12	0.10303	0.0814815	0.0121212	0.133333	0.1	0.0848485	0	0.15	0	0.0444444	0.24	0.15	0.0592593	0	0.1	0.1	0.15	0.128571	0.2	0.225	0	0.242424	0	0	0	0.04	0.214815
682	0.111111	0.244444	0.193939	0.116667	0.0111111	0.1	0.169697	0.1	0	0.0424242	0.158333	0.101961	0	0.0714286	0.133333	0.105882	0.0410256	0.1	0.288889	0.0888889	0.173333	0.0977778	0.0969697	0.0740741	0.0121212	0.133333	0.1	0.0969697	0	0.15	0	0.037037	0.24	0.15	0.0666667	0	0.1	0.133333	0.15	0.152381	0.2	0.216667	0	0.242424	0	0	0	0.08	0.214815
684	0.1	0.237037	0.2	0.127778	0	0.1	0.145455	0.0833333	0.00416667	0.030303	0.183333	0.101961	0	0.0761905	0.138889	0.105882	0.0410256	0.1	0.274074	0.0962963	0.173333	0.0755556	0.0909091	0.0740741	0.0181818	0.125926	0.1	0.10303	0	0.15	0	0.037037	0.24	0.15	0.0740741	0	0.1	0.15	0.15	0.166667	0.2	0.216667	0	0.266667	0	0	0	0.106667	0.222222
686	0.1	0.244444	0.193939	0.127778	0	0.1	0.139394	0.0833333	0.00833333	0.0242424	0.225	0.105882	0	0.0904762	0.15	0.105882	0.0358974	0.1	0.244444	0.103704	0.186667	0.0622222	0.0909091	0.0888889	0.0121212	0.111111	0.1	0.109091	0	0.15	0	0.037037	0.24	0.15	0.0740741	0	0.1	0.15	0.15	0.171429	0.2	0.208333	0	0.290909	0	0	0	0.12	0.214815
688	0.1	0.251852	0.187879	0.116667	0	0.1	0.133333	0.0833333	0.0125	0.0121212	0.266667	0.105882	0	0.109524	0.144444	0.109804	0.0307692	0.0944444	0.237037	0.125926	0.193333	0.0711111	0.0787879	0.111111	0.00606061	0.0888889	0.1	0.10303	0	0.15	0	0.0518519	0.24	0.15	0.0666667	0	0.0888889	0.15	0.15	0.171429	0.211111	0.225	0	0.29697	0	0	0	0.12	0.207407
690	0.1	0.259259	0.193939	0.111111	0	0.1	0.145455	0.0875	0.00833333	0.0121212	0.3	0.109804	0	0.12381	0.138889	0.121569	0.0358974	0.0833333	0.237037	0.148148	0.213333	0.0933333	0.0606061	0.125926	0	0.0814815	0.1	0.0909091	0	0.15	0	0.0592593	0.24	0.15	0.037037	0	0.0888889	0.15	0.15	0.171429	0.233333	0.233333	0	0.272727	0	0	0	0.12	0.207407
692	0.111111	0.237037	0.212121	0.111111	0	0.1	0.151515	0.0916667	0.00416667	0.0242424	0.308333	0.117647	0	0.12381	0.127778	0.137255	0.0358974	0.0666667	0.237037	0.177778	0.226667	0.111111	0.0363636	0.133333	0.00606061	0.0888889	0.1	0.0727273	0	0.15	0	0.0666667	0.24	0.15	0.0148148	0	0.0777778	0.15	0.15	0.171429	0.266667	0.266667	0	0.236364	0	0	0	0.106667	0.22963
694	0.133333	0.214815	0.236364	0.122222	0	0.1	0.163636	0.108333	0.00416667	0.0484848	0.308333	0.129412	0	0.12381	0.127778	0.145098	0.0358974	0.0611111	0.222222	0.207407	0.246667	0.12	0.0242424	0.133333	0.0181818	0.111111	0.1	0.0606061	0	0.15	0	0.0666667	0.24	0.15	0	0	0.0777778	0.15	0.15	0.166667	0.288889	0.283333	0	0.224242	0	0	0	0.08	0.259259
696	0.155556	0.207407	0.236364	0.127778	0	0.1	0.157576	0.133333	0.00833333	0.0606061	0.275	0.137255	0	0.119048	0.133333	0.137255	0.025641	0.0666667	0.2	0.214815	0.253333	0.12	0.0181818	0.133333	0.0363636	0.125926	0.1	0.0606061	0	0.15	0	0.0666667	0.226667	0.15	0	0	0.0666667	0.15	0.15	0.161905	0.3	0.308333	0	0.224242	0	0	0	0.04	0.288889
698	0.155556	0.214815	0.236364	0.127778	0	0.1	0.151515	0.15	0.0125	0.0545455	0.258333	0.129412	0	0.119048	0.144444	0.12549	0.025641	0.0833333	0.192593	0.214815	0.266667	0.12	0.030303	0.133333	0.0424242	0.133333	0.1	0.0848485	0	0.15	0	0.0666667	0.213333	0.15	0	0	0.0777778	0.166667	0.15	0.157143	0.288889	0.333333	0	0.254545	0	0	0	0.0133333	0.288889
[truncated: 35 more columns]

## Sheet: Fig_3_c_ii
time	20200602 : 11	20200602 : 20	20200602 : 28	20200602 : 29	20200602 : 3	20200602 : 30	20200602 : 31	20200602 : 32	20200602 : 33	20200602 : 34	20200602 : 40	20200602 : 43	20200602 : 46	20200602 : 49	20200602 : 50	20200602 : 51	20200602 : 54	20200602 : 59	20200602 : 6	20200602 : 60	20200602 : 62	20200602 : 7	20200602 : 9	20200623 : 12	20200623 : 13	20200623 : 17	20200623 : 19	20200623 : 20	20200623 : 25	20200623 : 27	20200623 : 29	20200623 : 3	20200623 : 30	20200623 : 31	20200623 : 34	20200623 : 35	20200623 : 36	20200623 : 37	20200623 : 38	20200623 : 5	20200623 : 8
2	0	0	0	0	0	0	0	0	0	0	0	0	0	0	0	0	0	0	0	0	0	0	0	0	0	0	0	0	0	0	0	0	0	0	0	0	0	0	0	0	0
4	0	0	0	0	0	0	0	0	0	0	0	0	0	0	0	0	0	0	0	0	0	0	0	0	0	0	0	0	0	0	0	0	0	0	0	0	0	0	0	0	0
6	0	0	0	0	0	0	0	0	0	0	0	0	0	0	0	0	0	0	0	0	0	0	0	0	0	0	0	0	0	0	0	0	0	0	0	0	0	0	0	0	0
8	0	0	0	0	0	0	0	0	0	0	0	0	0	0	0	0	0	0	0	0	0	0	0	0	0	0	0	0	0	0	0	0	0	0	0	0	0	0	0	0	0
10	0.0333333	0	0	0	0	0	0	0	0	0	0	0	0	0	0	0	0	0	0	0.1	0	0	0	0	0	0	0	0	0	0	0	0	0.3	0	0	0	0	0	0.00701754	0	0
12	0.0166667	0	0	0	0	0	0	0	0	0	0	0	0	0	0	0	0	0	0	0.133333	0	0	0	0	0	0	0	0	0	0	0	0	0.3	0	0	0	0	0	0.0105263	0	0
14	0	0	0	0	0	0	0	0	0	0	0	0	0	0	0	0	0	0	0	0.15	0	0	0	0	0	0	0	0	0	0	0	0	0.3	0	0	0	0	0	0.00701754	0	0
16	0	0	0	0	0	0	0	0	0	0	0	0	0	0	0	0	0.00952381	0	0	0.15	0	0	0	0	0	0	0	0	0	0	0	0	0.3	0	0	0	0	0	0.00350877	0	0
18	0	0	0	0	0	0	0	0	0	0	0	0	0	0	0	0	0.0190476	0	0	0.133333	0	0	0	0	0	0	0	0	0	0	0	0	0.3	0	0	0	0	0	0.00701754	0	0
20	0	0	0	0	0	0	0	0	0	0	0	0	0	0	0	0	0.0285714	0	0	0.1	0	0	0	0	0	0	0	0	0	0	0	0	0.3	0	0	0	0	0	0.0175439	0	0
22	0	0	0	0	0	0	0	0	0	0	0	0	0	0	0	0	0.0190476	0	0	0.05	0	0	0	0	0	0	0	0	0	0	0	0	0.3	0	0	0	0	0	0.0350877	0	0
24	0	0	0	0	0	0	0	0	0	0	0	0	0	0	0	0	0.00952381	0	0	0.0333333	0	0	0	0	0	0	0	0	0	0	0	0	0.3	0	0	0	0	0	0.0385965	0	0
26	0	0	0	0	0	0	0	0	0	0	0	0	0	0	0	0	0	0	0	0.0333333	0	0	0	0	0	0	0	0	0	0	0	0	0.3	0	0	0	0	0	0.0350877	0	0
28	0	0	0	0	0	0	0	0	0	0	0	0	0	0	0	0	0	0	0	0.05	0	0	0	0	0	0	0	0	0	0	0	0	0.3	0	0	0	0	0	0.0175439	0	0
30	0	0	0	0	0	0	0	0	0	0	0	0	0	0	0	0	0	0	0	0.0333333	0	0	0	0	0	0	0	0	0	0	0	0	0.3	0	0	0	0	0	0.00701754	0	0
32	0	0	0	0.0133333	0	0	0	0	0	0	0	0	0	0	0	0	0	0	0	0.0166667	0	0	0	0	0	0	0	0	0	0	0	0	0.3	0	0	0	0	0	0	0	0
34	0	0	0	0.0266667	0	0	0	0	0	0	0	0	0	0	0	0	0	0	0	0.0166667	0	0	0	0	0	0	0	0	0	0	0	0	0.3	0	0	0	0	0	0	0	0
36	0	0	0	0.0533333	0	0	0	0	0	0	0	0	0	0	0	0	0	0	0	0.05	0	0	0	0	0	0	0	0	0	0	0	0	0.3	0	0	0	0	0	0	0	0
38	0	0	0	0.0533333	0	0	0	0	0	0	0	0	0	0	0	0	0	0	0	0.0833333	0	0	0	0	0	0	0	0	0	0	0	0	0.3	0	0	0	0	0	0	0	0
40	0	0	0	0.0533333	0	0	0	0	0	0	0	0	0	0	0	0	0	0	0	0.0833333	0	0	0	0	0	0	0	0	0	0	0	0	0.3	0	0	0	0	0	0	0	0
42	0	0	0	0.0266667	0	0	0	0	0	0	0	0	0	0	0	0	0	0	0	0.0833333	0	0	0	0	0	0	0	0	0	0	0	0	0.3	0	0	0	0	0	0	0	0
44	0	0	0	0.0133333	0	0	0	0	0	0	0	0	0	0	0	0	0	0	0	0.1	0	0	0	0	0	0	0	0	0	0	0	0	0.3	0	0	0	0	0	0	0	0
46	0	0	0	0	0	0	0	0	0	0	0	0	0	0	0	0	0	0	0	0.15	0	0	0	0	0	0	0	0	0	0	0	0	0.3	0	0	0	0	0	0.00350877	0	0
48	0	0	0	0	0	0	0	0	0	0	0	0	0	0	0	0	0	0	0	0.166667	0	0	0	0	0	0	0	0	0	0	0	0	0.3	0	0	0	0	0	0.00701754	0	0
50	0	0	0	0	0	0	0	0	0	0	0	0	0	0	0	0	0	0	0	0.166667	0	0	0	0	0	0	0	0	0	0	0	0	0.3	0	0	0	0	0	0.0140351	0	0
52	0	0	0	0	0	0	0	0	0	0	0	0.0166667	0	0	0	0	0	0	0	0.15	0	0	0	0	0	0	0	0	0	0	0	0	0.3	0	0	0	0	0	0.0175439	0	0
54	0	0	0	0	0	0	0	0	0	0	0	0.05	0	0	0	0	0.00952381	0	0	0.15	0	0	0	0	0	0	0	0	0	0	0	0	0.3	0	0	0	0	0	0.0245614	0	0
56	0	0	0	0	0	0	0	0	0	0	0	0.1	0	0	0	0	0.0285714	0	0	0.15	0	0	0	0	0	0	0	0	0	0	0	0	0.3	0	0	0	0	0	0.0245614	0	0
58	0	0	0	0	0	0	0	0	0	0	0	0.133333	0	0	0	0	0.047619	0	0	0.15	0	0	0	0	0	0	0	0	0	0	0	0	0.3	0	0	0	0	0	0.0210526	0	0
60	0	0	0	0	0	0	0	0	0	0	0	0.15	0	0	0	0	0.047619	0	0	0.15	0	0	0	0	0	0	0	0	0	0	0	0	0.3	0	0	0	0	0	0.0105263	0	0
62	0	0	0	0	0	0	0	0	0	0	0	0.133333	0	0	0	0	0.0285714	0	0	0.15	0	0	0	0	0	0	0	0	0	0	0	0	0.3	0	0	0	0	0	0.00701754	0	0
64	0	0	0	0	0	0	0	0	0	0	0	0.1	0	0	0	0	0.00952381	0	0	0.15	0	0	0	0	0	0	0	0	0	0	0	0	0.3	0	0	0	0	0	0.0105263	0	0
66	0	0	0	0	0	0	0	0	0	0	0	0.05	0	0	0	0	0	0	0	0.15	0	0	0	0	0	0	0	0	0	0	0	0	0.3	0	0	0	0	0	0.0210526	0	0
68	0	0	0	0	0	0	0	0	0	0	0	0.0166667	0	0	0	0	0	0	0	0.15	0	0	0	0	0	0	0	0	0	0	0	0	0.3	0	0	0	0	0	0.0280702	0	0
70	0	0	0	0	0	0	0	0	0	0	0	0	0	0	0	0	0	0	0	0.15	0	0	0	0	0	0	0	0	0	0	0	0	0.3	0	0	0	0	0	0.0315789	0	0
72	0	0	0	0	0	0	0	0	0	0	0	0	0	0	0	0	0	0	0	0.15	0	0	0	0	0	0	0	0	0	0.00289855	0	0	0.3	0	0	0	0	0	0.0315789	0	0
74	0	0	0	0	0	0	0	0	0	0	0	0.0166667	0	0	0	0	0	0	0	0.15	0	0	0	0	0	0	0	0	0	0.0057971	0	0	0.3	0	0	0	0	0	0.0315789	0	0
76	0	0	0	0	0	0	0	0	0	0	0	0.0333333	0	0	0	0	0	0	0	0.15	0	0	0	0	0	0	0	0	0	0.00869565	0	0	0.3	0	0	0	0	0	0.0315789	0	0
78	0	0	0	0	0	0	0	0	0	0	0	0.05	0	0	0	0	0	0	0	0.15	0	0	0	0	0	0	0	0	0	0.0057971	0	0	0.3	0	0	0	0	0	0.0280702	0	0
80	0	0	0	0	0	0	0	0	0	0	0	0.0333333	0	0	0	0	0	0	0	0.15	0	0	0	0	0	0	0	0	0	0.00289855	0	0	0.3	0	0	0	0	0	0.0210526	0	0
82	0	0	0	0	0	0	0	0	0	0	0	0.0166667	0	0	0	0	0	0	0	0.15	0	0	0	0	0	0	0	0	0	0	0	0	0.3	0	0	0	0	0	0.0105263	0	0
84	0	0	0	0	0	0	0	0	0	0	0	0.0166667	0	0	0	0	0	0	0	0.15	0	0	0	0	0	0	0	0	0	0	0	0	0.3	0	0	0	0	0	0.00350877	0	0
86	0	0	0	0	0	0	0	0	0	0	0	0.0666667	0	0	0	0	0	0	0	0.15	0	0	0	0	0	0	0	0	0	0	0	0	0.3	0	0	0	0	0	0	0	0
88	0	0	0	0.0133333	0	0	0	0	0	0	0	0.133333	0	0	0	0	0	0	0	0.15	0	0	0	0	0	0	0	0	0	0	0	0	0.3	0	0	0	0	0	0	0	0
90	0	0	0	0.0266667	0	0	0	0	0	0	0	0.183333	0	0	0	0	0	0	0	0.15	0	0	0	0	0	0	0	0	0	0	0	0	0.3	0	0	0	0	0	0	0	0
92	0	0	0	0.04	0	0	0	0	0	0	0	0.2	0	0	0	0	0	0	0	0.15	0	0	0	0	0	0	0	0	0	0	0	0	0.3	0	0	0	0	0	0	0	0
94	0	0	0	0.0266667	0	0.0222222	0	0	0	0	0	0.2	0	0	0	0	0.00952381	0	0	0.15	0	0	0	0	0	0	0	0	0	0	0	0	0.3	0	0	0	0	0	0	0	0
96	0	0	0	0.0133333	0	0.0666667	0	0	0	0	0	0.183333	0	0	0	0	0.0285714	0	0	0.15	0	0	0	0	0	0	0	0	0	0	0	0.00701754	0.3	0	0	0	0	0	0	0	0
98	0	0	0	0	0	0.133333	0	0	0	0	0	0.133333	0	0	0	0	0.0571429	0	0	0.15	0	0	0	0	0	0	0	0	0	0.00289855	0	0.0210526	0.3	0	0	0	0	0	0	0	0
100	0	0	0	0	0	0.155556	0	0	0	0	0	0.0666667	0	0	0	0	0.0761905	0	0	0.15	0	0	0	0	0	0	0	0	0	0.00869565	0	0.0385965	0.3	0	0	0	0	0	0	0	0
102	0	0	0	0	0	0.133333	0	0	0	0	0	0.0166667	0	0	0	0	0.0857143	0	0	0.15	0	0	0	0	0	0	0	0	0	0.0173913	0	0.045614	0.3	0	0	0	0	0	0	0	0
104	0	0	0	0	0	0.0666667	0	0	0	0	0	0	0	0	0	0	0.0857143	0	0	0.15	0	0	0	0.00606061	0	0	0	0	0	0.0231884	0	0.0421053	0.266667	0	0	0	0	0	0	0	0
106	0	0	0	0	0	0.0444444	0	0	0	0	0	0.0166667	0	0	0	0	0.0857143	0	0	0.15	0	0	0	0.0181818	0	0	0	0	0	0.0231884	0	0.0315789	0.2	0	0	0	0	0	0	0	0
108	0	0	0	0	0	0.0444444	0	0	0	0	0	0.05	0	0	0	0	0.0761905	0	0	0.15	0	0	0	0.030303	0	0	0	0	0	0.0173913	0	0.0210526	0.1	0	0.0133333	0	0	0	0	0	0
110	0	0	0	0	0	0.0666667	0	0	0	0	0	0.1	0	0	0	0	0.0571429	0	0	0.15	0	0	0	0.0363636	0	0	0	0	0	0.00869565	0	0.0105263	0.0333333	0	0.0266667	0	0	0	0.00350877	0	0
112	0	0	0	0	0	0.0444444	0	0	0	0	0	0.133333	0	0	0	0	0.0285714	0	0	0.15	0	0	0	0.0363636	0	0	0	0	0	0.0057971	0	0.00350877	0	0	0.04	0	0	0	0.00701754	0	0.00416667
114	0	0	0	0	0	0.0222222	0	0	0	0	0	0.15	0	0	0	0	0.00952381	0	0	0.133333	0	0	0	0.0424242	0	0	0	0	0	0.0057971	0	0	0.0333333	0	0.0266667	0	0	0	0.0140351	0	0.00833333
116	0	0	0	0	0	0	0	0	0	0	0	0.133333	0	0	0	0	0	0	0	0.116667	0	0	0	0.0424242	0	0	0	0	0	0.00869565	0	0	0.0666667	0	0.0133333	0	0	0	0.0140351	0	0.0125
118	0	0	0	0	0	0	0	0	0	0	0	0.1	0	0	0	0	0	0	0	0.1	0	0	0	0.0424242	0	0	0	0	0	0.0057971	0	0	0.1	0	0	0	0	0	0.0140351	0	0.00833333
120	0	0	0	0	0	0	0	0	0	0	0	0.05	0	0	0	0	0	0	0	0.116667	0	0	0	0.030303	0	0	0	0	0	0.00289855	0	0	0.0666667	0	0	0	0	0	0.0105263	0	0.00416667
122	0	0	0	0	0	0	0	0	0	0	0	0.0166667	0	0	0	0	0	0	0	0.133333	0	0	0	0.0242424	0	0	0	0	0	0	0	0.00350877	0.0333333	0	0.0266667	0	0	0	0.0105263	0	0
124	0	0	0	0	0	0	0	0	0	0	0	0	0	0	0	0	0	0	0	0.15	0	0	0	0.0181818	0	0	0	0	0	0	0	0.00701754	0	0	0.0533333	0	0.00952381	0	0.0140351	0	0
126	0	0	0	0	0	0	0	0	0	0	0	0	0	0	0	0	0	0	0	0.15	0	0	0	0.0181818	0	0	0	0.00444444	0	0.00289855	0	0.0140351	0	0	0.08	0	0.0190476	0	0.0140351	0	0
128	0	0	0	0	0	0	0	0	0	0	0	0.0166667	0	0	0	0	0	0	0	0.15	0	0	0	0.0181818	0	0	0	0.00888889	0	0.0057971	0	0.0140351	0	0	0.0533333	0	0.0285714	0.00512821	0.0140351	0	0
130	0	0	0	0.0133333	0	0	0	0	0	0	0	0.05	0	0	0	0	0	0	0	0.15	0	0	0	0.0121212	0	0	0	0.0133333	0	0.00869565	0	0.0210526	0	0	0.0266667	0	0.0190476	0.0102564	0.00701754	0	0
132	0	0	0	0.04	0	0	0	0	0	0	0	0.1	0	0	0	0	0	0	0	0.15	0	0	0	0.0121212	0	0	0	0.00888889	0	0.0057971	0	0.0210526	0	0	0	0	0.00952381	0.0153846	0.00701754	0	0
134	0	0	0	0.08	0	0	0	0	0	0	0	0.133333	0	0	0	0	0	0	0	0.15	0	0	0	0.0181818	0	0	0.0037037	0.00888889	0	0.00289855	0	0.0245614	0	0	0	0	0	0.0102564	0.0105263	0	0
136	0	0	0	0.0933333	0	0	0	0	0	0	0	0.166667	0	0	0	0	0	0	0	0.15	0	0	0	0.0363636	0	0	0.00740741	0.00888889	0	0.00289855	0	0.0140351	0	0.0190476	0	0	0	0.00512821	0.0175439	0	0
138	0	0	0	0.08	0	0	0	0	0	0	0	0.2	0	0	0	0	0	0	0	0.15	0	0	0	0.0424242	0	0	0.0111111	0.0133333	0	0.00869565	0	0.00701754	0	0.0380952	0	0	0	0.00512821	0.0210526	0	0
140	0	0	0	0.04	0	0	0	0	0	0	0	0.266667	0	0	0	0	0	0	0	0.15	0	0	0	0.0424242	0	0	0.00740741	0.00888889	0	0.0202899	0	0	0	0.0571429	0	0	0	0.0102564	0.0175439	0	0
142	0	0	0	0.0133333	0	0	0	0	0	0	0	0.316667	0	0	0	0	0	0	0	0.15	0	0	0	0.030303	0	0	0.0037037	0.00444444	0	0.026087	0	0	0	0.0380952	0	0	0.00952381	0.0153846	0.0140351	0	0
144	0	0	0	0.0133333	0	0	0	0	0	0	0	0.333333	0	0	0	0	0	0	0	0.15	0	0	0	0.030303	0	0	0	0	0	0.0318841	0	0	0	0.0190476	0.0266667	0	0.0190476	0.0102564	0.0105263	0	0
146	0	0	0	0.04	0	0	0	0	0	0	0	0.266667	0	0	0	0	0	0	0	0.15	0	0	0	0.030303	0	0	0	0	0	0.026087	0	0	0	0	0.0533333	0	0.0285714	0.00512821	0.0105263	0	0
148	0	0	0	0.08	0	0	0	0	0	0	0	0.166667	0	0	0	0	0	0	0	0.15	0	0.00952381	0	0.0363636	0	0	0	0	0	0.026087	0	0	0	0	0.08	0	0.0285714	0	0.0140351	0	0
150	0	0	0	0.106667	0	0	0	0	0	0	0	0.0666667	0	0	0	0	0	0	0	0.15	0	0.0285714	0	0.030303	0	0	0	0.00444444	0	0.0202899	0	0	0	0	0.0533333	0	0.0380952	0	0.0210526	0	0
152	0	0	0	0.12	0	0	0	0	0	0	0	0.0166667	0	0	0	0	0	0	0	0.15	0	0.0571429	0	0.0242424	0	0	0	0.00888889	0	0.0202899	0	0	0	0	0.0266667	0	0.047619	0	0.0315789	0	0
154	0	0	0	0.12	0	0	0	0	0	0	0	0	0	0	0	0	0	0	0	0.15	0	0.0761905	0	0.0181818	0	0	0	0.0133333	0	0.0173913	0	0	0	0	0.04	0	0.047619	0	0.0350877	0	0
156	0	0	0	0.12	0	0	0	0	0	0	0	0	0	0	0	0	0	0	0	0.15	0	0.0857143	0	0.0181818	0	0	0	0.00888889	0	0.0144928	0	0	0	0	0.08	0	0.0285714	0	0.0315789	0	0
158	0	0	0	0.12	0	0	0	0	0	0	0	0	0	0	0	0	0	0	0	0.15	0	0.0857143	0	0.0121212	0	0	0	0.00888889	0	0.0115942	0	0	0	0	0.12	0	0.0190476	0	0.0280702	0	0
160	0	0	0	0.12	0	0	0	0	0	0	0	0	0	0	0	0	0	0	0	0.15	0	0.0857143	0	0.0121212	0	0	0	0.00888889	0	0.0057971	0	0	0	0	0.08	0	0.0190476	0	0.0280702	0	0
162	0	0	0	0.12	0	0	0	0	0	0	0	0	0	0	0	0	0	0	0	0.15	0	0.0857143	0	0.0181818	0	0	0	0.0133333	0	0.0057971	0	0	0	0.00952381	0.04	0	0.0380952	0	0.0280702	0	0
164	0	0	0	0.106667	0	0	0	0	0	0	0	0	0	0	0	0	0	0	0	0.15	0	0.0857143	0	0.030303	0	0	0	0.00888889	0	0.0057971	0	0	0	0.0190476	0	0	0.0380952	0	0.0245614	0	0
166	0	0	0	0.08	0	0	0	0	0	0	0	0.0166667	0	0	0	0	0	0	0	0.15	0	0.0857143	0	0.030303	0	0	0	0.00444444	0	0.0115942	0	0	0	0.0285714	0.0133333	0	0.0380952	0	0.0280702	0	0
168	0	0	0	0.04	0	0	0	0	0	0	0	0.05	0	0	0	0	0	0	0	0.15	0	0.0857143	0	0.0242424	0	0	0	0.00444444	0	0.0115942	0	0	0	0.0190476	0.0266667	0	0.0285714	0	0.0421053	0	0
170	0	0	0	0.0133333	0	0	0	0	0	0	0	0.1	0	0	0	0	0	0	0	0.15	0	0.0857143	0	0.0181818	0	0	0	0.00888889	0	0.0115942	0	0	0	0.00952381	0.04	0	0.0285714	0	0.0561404	0	0
172	0	0	0	0	0	0	0	0	0	0	0	0.116667	0	0	0	0	0	0	0	0.15	0	0.0857143	0	0.0242424	0	0	0	0.0133333	0	0.0057971	0	0	0	0	0.0266667	0	0.0285714	0	0.0561404	0	0
174	0	0	0	0	0	0	0	0	0	0	0	0.1	0	0	0	0	0	0	0	0.15	0	0.0857143	0	0.0242424	0	0	0	0.00888889	0	0.00289855	0	0	0	0	0.0133333	0	0.0190476	0	0.045614	0	0
176	0	0	0	0	0	0	0	0	0	0	0	0.05	0	0	0	0	0	0	0	0.15	0	0.0857143	0	0.0242424	0	0	0	0.00888889	0	0.00289855	0	0	0	0	0.0266667	0	0.00952381	0	0.0280702	0	0
178	0	0	0	0	0	0	0	0	0	0	0	0.0166667	0	0	0	0	0	0	0	0.15	0	0.0761905	0	0.0181818	0	0	0	0.00888889	0	0.0057971	0	0	0	0	0.0533333	0	0	0	0.0210526	0	0
180	0	0	0	0	0	0	0	0	0	0.0222222	0	0	0	0.0222222	0	0	0	0	0	0.15	0	0.0571429	0	0.0181818	0	0	0	0.0133333	0	0.0115942	0	0	0	0	0.106667	0	0.00952381	0	0.0140351	0	0
182	0	0	0	0	0	0	0	0	0	0.0444444	0	0	0	0.0444444	0	0	0	0	0	0.15	0	0.0285714	0	0.0242424	0	0	0	0.00888889	0	0.0115942	0	0	0	0	0.133333	0	0.0190476	0	0.0210526	0	0
184	0	0	0	0	0	0	0	0	0	0.0666667	0	0	0	0.0666667	0	0	0	0	0	0.15	0	0.00952381	0	0.0242424	0	0	0	0.00444444	0	0.0115942	0	0	0	0	0.16	0	0.0285714	0	0.0245614	0	0
186	0	0	0	0	0	0	0	0	0	0.0444444	0	0	0	0.0444444	0	0	0	0	0	0.15	0	0	0	0.0242424	0	0	0	0	0	0.00869565	0	0	0	0	0.133333	0	0.0285714	0	0.0350877	0	0
188	0	0	0	0	0	0	0	0	0.0166667	0.0222222	0	0	0	0.0222222	0	0	0	0	0	0.15	0	0	0	0.0121212	0	0	0	0	0	0.00869565	0	0.00701754	0.0333333	0	0.08	0	0.0285714	0	0.0315789	0	0
190	0	0	0	0.0133333	0	0	0	0	0.05	0	0	0	0	0	0	0	0	0	0	0.15	0	0	0	0.00606061	0	0	0	0	0	0.00869565	0	0.0210526	0.1	0	0.0266667	0	0.0285714	0	0.0245614	0	0
192	0	0	0	0.04	0	0	0	0	0.0833333	0	0	0	0	0	0	0	0	0	0	0.15	0	0	0	0	0	0	0	0	0	0.0057971	0	0.0421053	0.2	0	0	0	0.0190476	0	0.0105263	0	0
194	0	0	0	0.08	0	0	0	0	0.0833333	0	0	0	0	0	0	0	0	0	0	0.166667	0	0	0	0	0	0	0	0	0	0.00289855	0	0.0561404	0.266667	0	0	0	0.00952381	0	0.00350877	0	0
196	0	0	0	0.0933333	0	0	0	0	0.05	0	0	0	0	0	0	0	0.00952381	0	0	0.183333	0	0	0	0	0	0	0	0	0	0	0	0.0631579	0.3	0	0	0	0	0	0	0	0
198	0	0	0	0.08	0	0	0	0	0.0166667	0	0	0	0	0	0	0	0.0285714	0	0	0.2	0	0.00952381	0	0	0	0	0	0	0	0	0	0.0631579	0.3	0	0	0	0	0	0	0	0
200	0	0	0	0.04	0	0	0	0	0	0	0	0	0	0	0	0	0.0571429	0	0	0.183333	0	0.0285714	0	0	0	0	0	0	0	0	0	0.0666667	0.3	0	0	0	0	0	0	0	0
202	0	0	0	0.0133333	0	0	0	0	0	0	0	0	0	0	0	0	0.0761905	0	0	0.183333	0	0.0571429	0	0	0	0	0	0	0	0	0	0.0701754	0.3	0	0	0	0	0	0	0	0
204	0	0	0	0	0	0	0	0	0	0	0	0	0	0	0	0	0.0857143	0	0	0.183333	0	0.0761905	0	0	0	0	0	0	0	0	0	0.0736842	0.3	0	0	0	0	0	0	0	0
206	0	0	0	0	0	0	0	0.0166667	0	0	0	0	0	0	0	0	0.0857143	0	0	0.2	0	0.0857143	0	0	0	0	0	0	0	0	0	0.0701754	0.3	0	0	0	0	0	0	0	0
208	0	0	0	0	0	0	0	0.05	0	0	0	0	0	0	0	0	0.0761905	0	0	0.183333	0	0.0857143	0	0	0	0	0	0	0	0	0	0.0631579	0.3	0	0	0	0	0	0	0	0
210	0	0	0	0	0	0	0	0.1	0	0	0	0	0	0	0	0	0.0571429	0	0	0.166667	0	0.0761905	0	0	0	0	0	0	0	0	0	0.0561404	0.3	0	0	0	0	0	0	0	0
212	0	0	0	0	0	0	0	0.15	0	0	0	0	0	0	0	0	0.0285714	0	0	0.15	0	0.0571429	0	0	0	0	0	0	0	0	0	0.0491228	0.3	0	0	0	0	0	0	0	0
214	0	0	0	0	0	0	0	0.183333	0	0	0	0	0	0	0	0	0.00952381	0	0	0.15	0	0.0285714	0	0	0	0	0	0	0	0	0	0.045614	0.3	0	0	0	0	0	0	0	0
216	0	0	0	0.0133333	0	0	0	0.2	0	0	0	0	0	0	0	0	0	0	0	0.15	0	0.00952381	0	0	0	0	0	0	0	0	0	0.0421053	0.3	0	0	0	0	0	0	0	0
218	0	0	0	0.0266667	0	0	0	0.2	0	0	0	0	0	0	0	0	0	0	0	0.15	0	0.00952381	0	0	0	0	0	0	0	0	0	0.045614	0.3	0	0	0	0	0	0	0	0
220	0	0	0	0.04	0	0	0	0.183333	0	0	0	0	0	0	0	0	0	0	0	0.15	0	0.0285714	0	0	0	0	0	0	0	0	0	0.0526316	0.3	0	0	0	0	0	0	0	0
222	0	0	0	0.0266667	0	0	0	0.15	0	0	0	0	0	0	0	0	0	0	0	0.15	0	0.047619	0	0	0	0	0	0	0	0	0	0.0561404	0.3	0	0	0	0	0	0	0	0
224	0	0	0	0.0266667	0	0	0	0.1	0	0	0	0	0	0	0	0	0	0	0	0.15	0	0.047619	0	0	0	0	0	0	0	0	0	0.0491228	0.3	0	0	0	0	0	0	0	0
226	0	0	0	0.0266667	0	0	0	0.0833333	0	0	0	0	0	0	0	0	0	0	0	0.15	0	0.0285714	0	0	0	0	0	0	0	0.00289855	0	0.0315789	0.3	0	0	0	0	0	0	0	0
228	0	0	0	0.04	0	0	0	0.0833333	0	0	0	0	0	0	0	0	0.00952381	0	0	0.15	0	0.00952381	0	0	0	0	0	0	0	0.0057971	0	0.0210526	0.3	0	0	0	0	0	0	0	0
230	0	0	0	0.0266667	0	0	0	0.0833333	0	0	0	0	0	0	0	0	0.0285714	0	0	0.15	0	0	0	0	0	0	0	0	0	0.00869565	0	0.0210526	0.3	0	0	0	0	0	0	0	0
232	0	0	0	0.0133333	0	0	0	0.05	0	0	0	0	0	0	0	0	0.0571429	0	0	0.15	0	0	0	0	0	0	0	0.00444444	0	0.0057971	0	0.0350877	0.3	0	0	0	0	0	0	0	0
234	0	0	0	0	0	0	0	0.0166667	0	0	0	0	0	0	0	0	0.0761905	0	0	0.15	0	0.00952381	0	0	0	0	0	0.00888889	0	0.00289855	0	0.045614	0.3	0	0	0	0	0	0	0	0
236	0	0	0	0	0	0	0	0	0	0	0	0	0	0	0	0	0.0857143	0	0	0.133333	0	0.0285714	0	0	0	0	0	0.0177778	0	0	0	0.0561404	0.3	0	0	0	0	0	0	0	0
238	0	0	0	0.0133333	0	0	0	0	0	0	0	0	0	0	0	0	0.0857143	0	0	0.1	0	0.0571429	0	0	0	0	0	0.0222222	0	0	0	0.0666667	0.3	0	0	0	0	0	0	0	0
240	0	0	0	0.04	0	0	0	0	0	0	0	0	0	0	0	0	0.0761905	0	0	0.0666667	0	0.0761905	0	0.0121212	0	0	0	0.0311111	0	0	0	0.077193	0.3	0	0	0	0	0	0	0	0
242	0	0	0	0.08	0	0.0222222	0	0	0	0	0	0	0	0	0	0	0.0571429	0	0	0.0666667	0	0.0761905	0	0.0242424	0	0	0	0.0355556	0	0	0	0.0842105	0.3	0	0	0	0	0	0	0	0
244	0	0	0	0.106667	0	0.0444444	0	0	0	0	0	0	0	0	0	0	0.0285714	0	0	0.1	0	0.0571429	0	0.0424242	0	0	0	0.04	0	0	0	0.077193	0.3	0	0	0	0	0	0	0	0
246	0	0	0	0.106667	0	0.0666667	0	0	0	0	0	0	0	0	0	0	0.00952381	0	0	0.133333	0	0.0285714	0	0.0424242	0	0	0	0.04	0	0.00289855	0	0.0701754	0.3	0	0	0	0	0	0	0	0
248	0	0	0	0.08	0	0.0444444	0	0	0	0	0	0	0	0	0	0	0	0	0	0.15	0	0.00952381	0	0.0424242	0	0	0	0.04	0	0.00869565	0	0.0631579	0.3	0	0	0	0	0	0	0	0
250	0	0	0	0.04	0	0.0222222	0	0	0	0	0	0	0	0	0	0	0	0	0	0.15	0	0	0	0.030303	0	0	0	0.04	0	0.0173913	0	0.0631579	0.3	0	0	0	0	0	0	0	0
252	0	0	0	0.0133333	0	0	0	0	0	0	0	0	0	0	0	0	0	0	0	0.15	0	0	0	0.0181818	0	0	0	0.04	0	0.0202899	0	0.0596491	0.3	0	0	0	0	0.00512821	0	0	0
254	0	0	0	0	0	0	0	0	0	0	0.0111111	0	0	0	0	0	0	0	0	0.166667	0	0	0	0.00606061	0	0	0	0.04	0	0.0173913	0	0.0491228	0.3	0	0	0	0	0.0102564	0	0	0
256	0	0	0	0.0133333	0	0.0222222	0	0	0	0	0.0333333	0	0	0	0	0	0	0	0	0.2	0	0	0	0	0	0	0	0.04	0	0.0115942	0	0.0385965	0.3	0	0	0	0	0.0153846	0	0	0
258	0	0	0	0.04	0	0.0666667	0	0	0	0	0.0666667	0	0	0	0	0	0	0	0	0.25	0	0	0	0	0	0	0	0.04	0	0.0115942	0	0.0315789	0.3	0	0	0	0	0.0102564	0	0	0
260	0	0	0	0.08	0	0.111111	0	0	0	0	0.0888889	0	0	0	0	0	0	0	0	0.283333	0	0	0	0	0	0	0	0.04	0	0.0173913	0	0.0350877	0.3	0	0	0	0	0.00512821	0	0	0
262	0	0	0	0.106667	0	0.111111	0	0	0	0	0.1	0	0	0	0	0	0	0	0	0.283333	0	0	0	0	0	0	0	0.04	0	0.0231884	0	0.0385965	0.3	0	0	0	0	0	0	0	0
264	0	0	0	0.12	0	0.0888889	0	0	0	0	0.0888889	0	0	0	0	0	0	0	0	0.25	0	0	0	0	0	0	0	0.04	0	0.0231884	0	0.0421053	0.3	0	0	0	0	0	0	0	0
266	0	0	0	0.12	0	0.0888889	0	0	0	0	0.0666667	0	0	0	0	0	0	0	0	0.2	0	0	0	0	0	0	0	0.04	0	0.0173913	0	0.045614	0.3	0	0	0	0	0	0	0	0
268	0	0	0	0.12	0	0.133333	0	0	0	0	0.0333333	0	0	0	0	0	0	0	0	0.166667	0	0	0	0	0	0	0	0.04	0	0.00869565	0	0.0526316	0.3	0	0	0	0	0	0	0	0
270	0	0	0	0.12	0	0.155556	0	0	0	0	0.0111111	0	0	0	0	0	0	0	0	0.15	0	0	0	0	0	0	0	0.04	0	0.00289855	0	0.0666667	0.3	0	0	0	0	0	0	0	0
272	0	0	0	0.12	0	0.133333	0	0	0	0	0	0	0	0	0	0	0	0	0	0.15	0	0	0	0	0	0	0	0.04	0	0	0	0.077193	0.3	0	0	0	0	0	0	0	0
274	0	0	0	0.12	0	0.0666667	0	0	0	0	0	0	0	0	0	0	0	0	0	0.15	0	0	0	0	0	0	0	0.04	0	0	0	0.0807018	0.3	0	0	0	0	0	0.00350877	0	0
276	0	0	0	0.106667	0	0.0222222	0	0	0	0	0	0	0	0	0	0	0	0	0	0.15	0	0	0	0	0	0	0	0.04	0	0	0	0.0736842	0.3	0	0	0	0	0	0.00701754	0	0
278	0	0	0	0.08	0	0	0	0	0	0	0	0	0	0	0	0	0	0	0	0.15	0	0	0	0	0	0	0	0.04	0	0	0	0.0666667	0.3	0	0	0	0	0	0.0105263	0	0
280	0	0	0	0.0533333	0	0	0	0	0	0	0	0	0	0	0	0	0	0	0	0.166667	0	0	0	0	0	0	0	0.04	0	0	0	0.0631579	0.3	0	0	0	0	0	0.00701754	0	0
282	0	0	0	0.0533333	0	0	0	0	0	0	0	0	0	0	0	0	0	0	0	0.183333	0	0	0	0	0	0	0	0.04	0	0	0	0.0631579	0.3	0	0	0	0	0	0.00350877	0	0
284	0	0	0	0.08	0	0	0	0	0	0	0	0	0	0	0	0	0	0	0	0.2	0	0	0	0	0	0	0	0.0444444	0	0	0	0.0631579	0.3	0	0	0	0	0	0	0	0
286	0	0	0	0.106667	0	0	0	0	0	0	0	0	0	0	0	0	0	0	0	0.183333	0	0	0	0	0	0	0	0.0533333	0	0	0	0.0631579	0.3	0	0	0	0	0	0	0.0133333	0
288	0	0	0	0.12	0	0	0	0	0	0	0	0	0	0	0	0	0	0	0	0.166667	0	0	0	0	0	0	0	0.0622222	0	0	0	0.0631579	0.3	0	0	0	0	0	0	0.04	0
290	0	0	0	0.12	0	0.0222222	0	0	0	0	0	0	0	0	0	0	0	0	0	0.15	0	0	0	0	0	0	0	0.0622222	0	0	0	0.0666667	0.3	0	0	0	0	0	0	0.08	0
292	0	0	0	0.12	0	0.0666667	0	0	0	0	0	0	0	0	0	0	0	0	0	0.15	0	0	0	0	0	0	0	0.0488889	0	0	0	0.0701754	0.3	0	0	0	0	0	0	0.12	0
294	0	0	0	0.12	0	0.133333	0	0	0	0	0	0	0	0	0	0	0	0	0	0.15	0	0	0	0	0	0	0	0.0355556	0	0	0	0.077193	0.3	0	0	0	0	0	0	0.173333	0
296	0	0	0	0.12	0	0.177778	0	0	0	0	0	0	0	0	0	0	0	0	0	0.15	0	0	0	0	0	0.00606061	0	0.0222222	0	0	0	0.0807018	0.3	0	0	0	0	0	0	0.226667	0
298	0	0	0	0.12	0	0.2	0	0	0	0	0	0	0	0	0	0	0	0	0	0.15	0	0.00952381	0	0	0	0.0121212	0	0.0177778	0	0	0	0.0877193	0.3	0	0	0	0	0	0	0.28	0
300	0	0	0	0.12	0	0.2	0	0	0	0	0	0	0	0	0	0	0	0	0	0.15	0	0.0285714	0	0	0	0.0181818	0	0.00888889	0	0	0	0.0947368	0.3	0	0	0	0	0	0	0.32	0
302	0	0	0	0.12	0	0.2	0	0	0	0	0	0	0	0	0	0	0	0	0	0.15	0	0.0571429	0	0	0	0.0121212	0	0.00888889	0	0	0	0.101754	0.3	0	0	0	0	0	0	0.346667	0
304	0	0	0	0.106667	0.00952381	0.2	0	0	0	0	0	0	0	0.0222222	0	0	0	0	0	0.15	0	0.0761905	0	0	0	0.0121212	0	0.0177778	0	0	0	0.0982456	0.3	0	0	0	0	0	0	0.333333	0
306	0	0	0	0.08	0.0190476	0.2	0	0	0	0	0	0	0	0.0444444	0	0	0	0	0	0.15	0	0.0857143	0	0	0	0.0181818	0	0.0355556	0	0.00289855	0	0.0912281	0.3	0	0	0	0	0	0	0.28	0
308	0	0	0	0.0533333	0.0285714	0.2	0	0	0	0	0	0	0	0.0888889	0	0	0	0	0	0.15	0	0.0857143	0	0	0	0.0363636	0	0.0488889	0	0.0057971	0	0.0842105	0.3	0	0	0	0	0	0	0.213333	0
310	0	0	0	0.0533333	0.0190476	0.2	0	0	0	0	0	0	0	0.111111	0	0	0	0	0	0.15	0	0.0857143	0	0	0	0.0424242	0	0.0488889	0	0.00869565	0	0.0912281	0.3	0	0	0	0	0	0	0.173333	0
312	0	0	0	0.08	0.00952381	0.2	0	0	0	0	0	0	0	0.155556	0	0	0	0	0	0.15	0	0.0761905	0	0	0	0.0424242	0	0.0444444	0	0.0057971	0	0.0982456	0.3	0	0	0	0	0	0	0.133333	0
314	0	0	0	0.106667	0.00952381	0.2	0	0	0	0	0	0	0	0.177778	0	0	0	0	0	0.15	0	0.0571429	0	0	0	0.0363636	0	0.04	0	0.00289855	0	0.108772	0.3	0	0	0	0	0	0	0.106667	0
316	0	0	0	0.12	0.0285714	0.177778	0	0	0	0	0	0	0	0.177778	0	0	0	0	0	0.15	0	0.0285714	0	0	0	0.0424242	0	0.04	0	0	0	0.112281	0.3	0	0	0	0	0	0	0.0666667	0
318	0	0	0	0.12	0.0571429	0.133333	0	0	0	0	0	0	0	0.133333	0	0	0	0	0	0.15	0	0.00952381	0	0	0	0.0424242	0	0.04	0	0	0	0.112281	0.3	0	0	0	0	0	0	0.0533333	0
320	0	0	0	0.12	0.0761905	0.0666667	0	0	0	0	0	0	0	0.0666667	0	0	0	0	0	0.15	0	0	0	0	0	0.0363636	0	0.04	0	0.00289855	0	0.101754	0.3	0	0	0	0	0	0	0.0266667	0
322	0	0	0	0.12	0.0857143	0.0222222	0	0	0	0	0	0	0	0.0222222	0	0	0	0	0	0.15	0	0	0	0	0	0.0242424	0	0.04	0	0.00869565	0	0.0912281	0.3	0	0	0	0	0	0	0.0133333	0
324	0	0	0	0.12	0.0857143	0	0	0	0	0	0	0	0	0	0	0	0	0	0	0.15	0	0	0	0	0	0.0242424	0	0.04	0	0.0173913	0	0.0842105	0.3	0	0	0	0	0	0	0	0
326	0	0	0	0.12	0.0857143	0	0	0	0	0	0	0	0	0	0	0	0	0	0.0222222	0.15	0	0	0	0	0	0.030303	0	0.04	0	0.0231884	0	0.0877193	0.3	0	0	0	0	0	0	0	0
328	0	0	0	0.12	0.0761905	0	0	0	0	0	0	0	0	0	0	0	0	0	0.0444444	0.166667	0	0	0	0	0	0.030303	0	0.04	0	0.0231884	0	0.0877193	0.3	0	0	0	0	0	0	0	0
330	0	0	0	0.12	0.0571429	0	0	0	0	0	0	0.0166667	0	0	0	0	0	0	0.0666667	0.166667	0	0	0	0	0	0.0181818	0	0.04	0	0.0202899	0	0.0842105	0.3	0	0	0	0	0	0	0	0
332	0	0	0	0.12	0.0285714	0.0222222	0	0	0	0	0	0.0333333	0	0	0	0	0.00952381	0	0.0444444	0.15	0	0	0	0	0	0.00606061	0	0.04	0	0.0173913	0	0.0736842	0.3	0	0	0	0	0	0	0	0
334	0	0	0	0.12	0.00952381	0.0444444	0	0	0	0	0	0.05	0	0	0	0	0.0285714	0	0.0222222	0.0833333	0	0	0	0	0	0	0	0.04	0	0.0202899	0	0.0701754	0.3	0	0	0	0	0	0	0	0
336	0	0	0	0.12	0	0.0666667	0	0	0	0	0	0.05	0	0	0	0	0.0571429	0	0	0.0666667	0	0	0	0	0	0	0	0.04	0	0.0231884	0	0.0666667	0.3	0	0	0	0	0	0	0	0
338	0	0	0	0.12	0	0.0444444	0	0	0	0	0	0.0666667	0	0	0	0	0.0857143	0	0	0.0833333	0	0	0	0	0	0	0	0.04	0	0.0231884	0	0.0631579	0.3	0	0	0	0	0	0	0	0
340	0	0	0	0.12	0	0.0222222	0	0	0	0	0	0.1	0	0	0	0	0.114286	0	0	0.15	0	0	0	0	0	0	0	0.0355556	0	0.0173913	0	0.0526316	0.3	0	0	0	0	0	0	0	0
342	0	0	0	0.12	0	0	0	0	0	0	0	0.133333	0	0	0	0	0.133333	0	0	0.2	0	0	0	0	0	0	0	0.0266667	0	0.00869565	0	0.045614	0.3	0	0	0	0	0	0	0	0
344	0	0	0	0.12	0	0	0	0	0	0	0	0.15	0	0	0	0	0.133333	0	0	0.25	0	0	0	0	0	0	0	0.0133333	0	0.00289855	0	0.0385965	0.3	0	0	0	0	0	0	0	0
346	0	0	0	0.12	0	0	0	0	0	0	0	0.166667	0	0	0	0	0.114286	0	0	0.283333	0	0	0	0	0	0	0	0.00888889	0	0	0	0.0315789	0.3	0	0	0	0	0	0	0	0
348	0	0	0	0.12	0	0	0	0	0	0	0	0.183333	0	0	0	0	0.0952381	0	0	0.283333	0	0	0	0	0	0	0	0.00888889	0	0	0	0.0210526	0.3	0	0	0	0	0	0	0	0
350	0	0	0	0.12	0	0	0	0	0	0	0	0.183333	0	0	0	0	0.0857143	0	0	0.25	0	0	0	0	0	0	0	0.0133333	0	0	0	0.0140351	0.3	0	0	0	0	0	0	0	0
352	0	0	0	0.12	0	0	0	0	0	0	0	0.133333	0	0	0	0	0.0857143	0	0	0.216667	0	0	0	0	0	0	0	0.0177778	0	0	0	0.0105263	0.3	0	0	0	0	0	0	0	0
354	0	0	0	0.12	0	0	0	0	0	0	0	0.0666667	0	0	0	0	0.0857143	0	0	0.183333	0	0.00952381	0	0	0	0	0	0.0222222	0	0	0	0.0140351	0.3	0	0	0	0	0	0	0	0
356	0	0	0	0.12	0	0	0	0	0	0	0	0.0166667	0	0	0	0	0.0857143	0	0	0.183333	0	0.0190476	0	0	0	0	0	0.0311111	0	0	0	0.0210526	0.3	0	0	0	0	0	0	0	0
358	0	0	0	0.12	0	0	0	0	0	0	0	0	0	0	0	0	0.0857143	0	0	0.183333	0	0.0285714	0	0	0	0	0	0.0266667	0	0	0	0.0280702	0.3	0	0	0	0	0	0	0	0
360	0	0	0	0.12	0	0	0	0	0	0	0	0	0	0	0	0	0.0857143	0	0	0.216667	0	0.0190476	0	0	0	0	0	0.0222222	0	0	0	0.0280702	0.3	0	0	0	0	0	0	0	0
362	0	0	0	0.12	0	0	0	0	0	0	0	0	0	0	0	0	0.0857143	0	0	0.216667	0	0.00952381	0	0	0	0	0	0.00888889	0	0	0	0.0245614	0.3	0	0	0.0031746	0	0	0	0	0
364	0	0	0	0.12	0	0	0	0	0	0	0	0	0	0	0	0	0.0857143	0	0	0.233333	0	0	0	0	0	0	0	0.00444444	0	0	0	0.0175439	0.3	0	0	0.00634921	0	0	0	0	0
366	0	0	0	0.12	0	0	0	0	0	0	0	0	0	0	0	0	0.0857143	0	0	0.25	0	0	0	0	0	0	0	0	0	0	0	0.0140351	0.3	0	0	0.00952381	0	0	0	0	0
368	0	0	0	0.12	0	0	0	0	0	0	0	0	0	0	0	0	0.0857143	0	0	0.3	0	0.00952381	0	0	0	0	0	0	0	0	0	0.00701754	0.3	0	0	0.00634921	0	0	0	0	0
370	0	0	0	0.12	0	0	0	0	0	0	0	0	0	0	0	0	0.0952381	0	0	0.316667	0	0.0190476	0	0	0	0	0	0	0	0	0	0.00701754	0.3	0	0	0.00634921	0	0	0	0	0
372	0	0	0	0.12	0	0	0	0	0	0	0	0	0	0	0	0	0.114286	0	0	0.3	0	0.0285714	0	0	0	0	0	0	0	0	0	0.0105263	0.3	0	0	0.00952381	0	0	0	0	0
374	0	0	0	0.12	0	0	0	0	0	0	0	0	0	0	0	0	0.12381	0	0	0.266667	0	0.0190476	0	0	0	0	0	0	0	0	0	0.0210526	0.3	0	0	0.0190476	0	0	0	0	0
376	0	0	0	0.12	0	0	0	0	0	0	0	0	0	0	0	0	0.114286	0	0	0.266667	0	0.00952381	0	0	0	0	0	0	0	0	0	0.0280702	0.3	0	0	0.0253968	0	0	0	0	0
378	0	0	0	0.12	0	0	0	0	0	0	0.0111111	0	0	0	0	0	0.0952381	0	0	0.283333	0	0	0	0	0	0	0	0	0	0	0	0.0315789	0.3	0	0	0.0285714	0	0	0	0	0
380	0	0	0	0.12	0	0	0	0	0	0	0.0333333	0	0	0	0	0	0.104762	0	0	0.3	0	0	0	0.00606061	0	0	0	0	0	0	0	0.0315789	0.3	0	0	0.0253968	0	0	0	0	0
382	0	0	0	0.12	0	0	0	0	0	0	0.0666667	0	0	0	0	0	0.133333	0	0	0.3	0	0	0	0.0121212	0	0	0	0.00444444	0	0	0	0.0315789	0.3	0	0	0.0190476	0	0	0	0	0
384	0	0	0	0.12	0	0	0	0	0	0	0.0777778	0	0	0	0	0	0.161905	0	0	0.3	0	0	0	0.0181818	0	0	0	0.0133333	0	0	0	0.0315789	0.3	0	0	0.00952381	0	0	0	0	0
386	0	0	0	0.12	0	0	0.0166667	0	0	0	0.0666667	0	0	0	0	0	0.161905	0	0	0.283333	0	0	0	0.0121212	0	0	0	0.0266667	0	0	0	0.0315789	0.3	0	0	0.0031746	0	0	0	0	0
388	0	0	0	0.12	0	0	0.0333333	0	0	0	0.0333333	0	0	0	0	0	0.152381	0	0	0.25	0	0	0	0.00606061	0	0	0	0.0355556	0	0	0	0.0315789	0.3	0	0	0	0	0	0	0	0
390	0	0	0	0.12	0	0	0.05	0	0	0	0.0111111	0	0	0	0	0	0.142857	0	0	0.2	0	0	0	0	0	0	0	0.04	0	0	0	0.0315789	0.3	0	0	0	0	0	0	0	0
392	0	0	0	0.12	0	0	0.0333333	0	0	0	0	0	0	0	0	0	0.152381	0	0	0.166667	0	0	0	0	0	0	0	0.04	0	0	0	0.0350877	0.3	0	0	0	0	0	0	0	0
394	0	0	0	0.12	0	0	0.0166667	0	0	0	0	0	0	0	0	0	0.152381	0	0	0.15	0	0	0	0	0	0.00606061	0	0.04	0	0	0	0.0385965	0.3	0	0	0	0	0	0	0	0
396	0	0	0	0.12	0	0	0	0	0	0	0	0	0	0	0	0	0.142857	0	0	0.15	0	0	0	0	0	0.0181818	0	0.04	0	0	0	0.045614	0.3	0	0	0	0	0	0	0	0
398	0	0	0	0.12	0	0	0	0	0	0	0	0	0	0	0	0	0.114286	0	0	0.15	0	0	0	0	0	0.0363636	0	0.0355556	0	0	0	0.0526316	0.3	0	0	0	0	0	0	0	0
400	0	0	0	0.12	0	0	0	0	0	0	0.0111111	0	0	0	0	0	0.0952381	0	0	0.15	0	0	0	0	0	0.0545455	0	0.0266667	0	0	0	0.0596491	0.3	0	0	0	0	0	0.00350877	0	0
402	0	0	0	0.12	0	0	0	0	0	0	0.0333333	0	0	0	0	0	0.0857143	0	0	0.15	0	0	0	0	0	0.0666667	0	0.0133333	0	0	0	0.0596491	0.3	0	0	0	0	0	0.00701754	0	0
404	0	0	0	0.12	0	0	0	0	0	0	0.0666667	0	0	0	0	0	0.0857143	0	0	0.15	0	0	0	0	0	0.0727273	0	0.00444444	0	0	0	0.0526316	0.3	0	0	0	0	0	0.0105263	0	0
406	0	0	0	0.12	0	0	0	0	0	0	0.0888889	0	0	0	0	0	0.0857143	0	0	0.15	0	0	0	0	0	0.0666667	0	0	0	0	0	0.045614	0.3	0	0	0	0	0	0.00701754	0	0
408	0	0	0	0.12	0	0	0	0	0	0	0.1	0	0	0	0	0	0.0857143	0	0	0.15	0	0	0	0	0	0.0606061	0	0	0	0	0	0.0421053	0.3	0	0	0	0	0	0.00350877	0	0
410	0	0	0	0.12	0	0	0	0	0	0.0222222	0.1	0	0	0	0	0	0.0952381	0	0	0.15	0	0	0	0	0	0.0545455	0	0	0	0	0	0.0421053	0.3	0	0	0.0031746	0	0	0	0	0
412	0	0	0	0.12	0	0	0	0	0	0.0666667	0.1	0	0	0	0	0	0.104762	0	0	0.15	0.0166667	0	0	0	0	0.0545455	0	0	0	0	0	0.0385965	0.3	0	0	0.00634921	0	0	0	0	0
414	0	0	0	0.133333	0	0	0	0	0	0.111111	0.1	0	0	0	0	0	0.114286	0	0	0.15	0.0333333	0	0	0	0	0.0545455	0	0.00444444	0	0	0	0.0315789	0.3	0	0	0.00952381	0	0	0	0	0
416	0	0	0	0.16	0	0	0	0	0	0.111111	0.1	0	0	0	0	0	0.104762	0	0	0.15	0.05	0	0	0	0	0.0545455	0	0.0133333	0	0	0	0.0175439	0.3	0	0	0.00634921	0	0	0	0	0
418	0	0	0	0.186667	0.00952381	0	0	0	0	0.0666667	0.1	0	0	0	0	0	0.0952381	0	0	0.15	0.0333333	0	0	0	0	0.0545455	0	0.0266667	0	0	0	0.00701754	0.3	0	0	0.0031746	0	0	0	0	0
420	0	0	0	0.186667	0.0190476	0	0	0	0	0.0222222	0.1	0	0	0	0	0	0.0857143	0	0	0.15	0.0166667	0	0	0	0	0.0545455	0	0.0355556	0	0	0	0	0.3	0	0	0	0	0	0	0	0
422	0	0	0	0.16	0.0285714	0	0	0	0	0	0.1	0	0	0	0	0	0.0952381	0	0	0.15	0	0	0	0	0	0.0545455	0	0.0355556	0	0	0	0.00350877	0.3	0	0	0	0	0	0	0	0
424	0	0	0	0.133333	0.0190476	0	0	0	0	0	0.1	0	0	0	0	0	0.114286	0	0	0.15	0	0	0	0	0	0.0545455	0	0.0311111	0	0	0	0.0140351	0.3	0	0	0.0031746	0	0	0	0	0
426	0	0	0	0.12	0.00952381	0	0	0	0	0	0.1	0	0	0	0	0	0.142857	0	0.0444444	0.15	0	0	0	0	0	0.0484848	0	0.0222222	0	0	0	0.0315789	0.3	0	0	0.00634921	0	0	0	0	0
428	0	0	0	0.12	0	0	0	0	0	0	0.1	0	0	0	0	0	0.161905	0	0.0888889	0.15	0	0	0	0	0	0.0363636	0	0.0222222	0	0	0	0.045614	0.3	0	0	0.00952381	0	0	0.00350877	0	0
430	0	0	0	0.12	0	0	0	0	0	0	0.1	0	0	0	0	0	0.171429	0	0.133333	0.15	0	0	0	0	0	0.0181818	0	0.0222222	0	0	0	0.0491228	0.3	0	0	0.00634921	0	0	0.00701754	0	0
432	0	0	0	0.12	0	0	0	0	0	0	0.1	0	0	0	0	0	0.171429	0	0.111111	0.15	0	0	0	0	0	0.00606061	0	0.0311111	0	0	0	0.0421053	0.3	0	0	0.0031746	0	0	0.0105263	0	0
434	0	0	0	0.12	0	0	0	0	0	0	0.1	0	0	0	0	0	0.171429	0	0.0888889	0.15	0	0	0	0	0	0	0	0.0355556	0	0	0	0.0350877	0.3	0	0	0.0031746	0	0	0.0105263	0	0
436	0	0	0	0.12	0	0.0222222	0	0	0	0	0.0888889	0	0	0	0	0	0.180952	0	0.0666667	0.15	0	0	0	0	0	0	0	0.04	0	0	0	0.0350877	0.3	0	0	0.00952381	0	0	0.0105263	0	0
438	0	0	0	0.12	0	0.0666667	0	0	0	0	0.0666667	0	0	0	0	0	0.190476	0	0.0444444	0.15	0	0	0	0	0	0	0	0.04	0	0	0	0.0350877	0.3	0	0	0.015873	0	0	0.0105263	0	0
440	0	0	0	0.12	0	0.133333	0	0	0	0	0.0333333	0	0	0	0	0	0.190476	0	0.0222222	0.15	0	0	0	0	0	0	0	0.04	0	0	0	0.0350877	0.3	0	0	0.015873	0	0	0.00701754	0	0
442	0	0	0	0.12	0	0.155556	0	0	0	0	0.0111111	0	0	0	0	0	0.171429	0	0	0.15	0	0	0	0	0	0	0	0.04	0	0	0	0.0280702	0.3	0	0	0.00952381	0	0	0.00350877	0	0
444	0	0	0	0.12	0	0.133333	0	0	0.0166667	0	0	0	0	0	0	0	0.152381	0	0.0222222	0.15	0	0	0	0	0	0	0	0.04	0	0	0	0.0245614	0.3	0	0	0.0031746	0	0	0	0	0
446	0	0	0	0.12	0	0.0666667	0	0	0.0333333	0	0	0	0	0	0	0	0.152381	0	0.0666667	0.15	0	0	0	0	0	0	0	0.0355556	0	0	0	0.0175439	0.3	0	0	0	0	0	0	0	0
448	0	0	0	0.12	0	0.0222222	0	0	0.0666667	0	0	0	0	0	0	0	0.152381	0	0.133333	0.15	0	0	0	0	0	0	0	0.0266667	0	0	0	0.0105263	0.3	0	0	0	0	0	0	0	0
450	0	0	0	0.12	0	0	0	0	0.0666667	0	0	0	0	0	0	0	0.142857	0	0.155556	0.15	0	0	0	0	0	0	0.00740741	0.0133333	0	0	0	0.00350877	0.3	0	0	0	0	0	0	0	0
452	0	0	0	0.12	0	0	0	0	0.0666667	0	0	0	0	0	0	0	0.114286	0	0.133333	0.15	0	0	0	0	0	0	0.0185185	0.00444444	0	0	0	0	0.3	0	0	0	0	0	0	0	0
454	0	0	0	0.12	0	0	0	0	0.0333333	0	0	0	0	0	0	0	0.0857143	0	0.0666667	0.133333	0	0	0	0	0	0	0.037037	0	0	0	0	0.00350877	0.3	0	0	0	0	0	0	0	0
456	0	0	0	0.12	0	0	0	0	0.0166667	0	0	0	0	0	0	0	0.0571429	0	0.0222222	0.1	0	0	0	0	0	0	0.0518519	0	0	0	0	0.00701754	0.3	0	0	0	0	0	0	0	0
458	0	0	0	0.12	0	0	0	0	0.0166667	0	0	0	0	0	0	0	0.0285714	0	0	0.05	0	0	0	0	0	0	0.062963	0	0	0	0	0.0105263	0.3	0	0	0	0	0	0	0	0
460	0	0	0	0.12	0	0	0	0	0.0333333	0	0	0	0	0	0	0	0.00952381	0	0	0.0333333	0	0	0	0	0	0	0.0592593	0	0	0	0	0.00701754	0.3	0	0	0	0	0	0	0	0
462	0	0	0	0.12	0	0	0	0	0.05	0	0	0	0	0	0	0	0	0	0	0.0333333	0	0	0	0	0	0	0.0407407	0.00444444	0	0	0	0.00350877	0.3	0	0	0	0	0	0	0	0
464	0	0	0	0.12	0	0.0222222	0	0	0.0333333	0	0	0	0	0	0	0	0.00952381	0	0	0.05	0	0	0	0	0	0	0.0185185	0.0177778	0	0	0	0	0.3	0	0	0	0	0	0	0	0
466	0	0	0	0.12	0.00952381	0.0444444	0	0	0.0166667	0	0	0	0	0	0	0	0.0285714	0	0	0.05	0	0	0	0	0	0	0.0037037	0.0311111	0	0	0	0	0.3	0	0	0	0	0	0	0	0
468	0	0	0	0.12	0.0285714	0.0888889	0	0	0	0	0	0	0	0	0	0	0.0571429	0	0	0.05	0	0	0	0	0	0	0	0.0355556	0	0	0	0.00350877	0.3	0	0	0	0	0	0	0	0
470	0	0	0	0.12	0.0571429	0.111111	0	0	0	0	0	0	0	0	0	0	0.0761905	0	0	0.05	0	0	0	0	0	0	0	0.0222222	0	0	0	0.00701754	0.3	0	0	0	0	0	0	0	0
472	0	0	0	0.12	0.0761905	0.133333	0	0	0	0	0	0	0	0	0	0	0.0761905	0	0	0.0666667	0	0	0	0	0	0	0	0.00888889	0	0	0	0.0140351	0.266667	0	0	0	0	0	0	0	0
474	0	0	0	0.12	0.0857143	0.111111	0	0	0	0	0	0	0	0	0	0	0.0571429	0	0	0.1	0	0	0	0	0	0	0	0	0	0	0	0.0175439	0.233333	0	0	0	0	0	0	0	0
476	0	0	0	0.12	0.0857143	0.0666667	0	0	0	0	0	0	0	0	0	0	0.0285714	0	0	0.133333	0	0	0	0	0	0	0	0	0	0	0	0.0245614	0.2	0	0	0	0	0	0	0	0
478	0	0	0	0.12	0.0857143	0.0222222	0	0	0	0	0	0	0	0	0	0	0.00952381	0	0	0.116667	0	0	0	0	0	0	0	0	0	0	0	0.0280702	0.233333	0	0	0	0	0	0	0	0
480	0	0	0	0.12	0.0857143	0	0	0	0	0	0	0	0	0	0	0	0	0	0	0.0833333	0	0	0	0	0	0	0	0	0	0	0	0.0315789	0.266667	0	0	0	0	0	0	0	0
482	0	0	0	0.12	0.0857143	0	0	0	0	0	0	0	0	0	0	0	0	0	0	0.0833333	0	0	0	0	0	0	0	0	0	0	0	0.0315789	0.3	0	0	0	0	0	0	0	0
484	0	0	0	0.12	0.0857143	0	0	0	0	0	0	0	0	0	0	0	0	0	0	0.15	0	0	0	0	0	0	0	0	0	0	0	0.0350877	0.3	0	0	0	0	0	0	0	0
486	0	0	0	0.12	0.0857143	0	0	0	0	0	0	0	0	0	0	0	0	0	0	0.2	0	0	0	0	0	0	0	0	0	0	0	0.0421053	0.3	0	0	0	0	0	0	0	0
488	0	0	0	0.133333	0.0857143	0	0	0	0	0	0	0	0	0	0	0	0	0	0	0.216667	0	0	0	0	0	0	0	0	0	0	0	0.0491228	0.3	0	0	0	0	0	0	0	0
490	0	0	0	0.146667	0.0857143	0	0	0	0	0	0	0	0	0	0	0	0	0	0	0.183333	0	0	0	0	0	0	0	0	0	0	0	0.0491228	0.3	0	0	0	0	0	0	0	0
492	0	0	0	0.16	0.0857143	0.0222222	0	0	0	0	0	0	0	0	0	0	0	0	0	0.183333	0	0	0	0	0	0	0	0	0	0	0	0.0421053	0.3	0	0	0	0	0	0	0	0
494	0	0	0	0.146667	0.0857143	0.0888889	0	0	0	0	0	0	0	0	0	0	0	0	0	0.166667	0	0	0	0	0	0	0	0	0	0	0	0.0350877	0.3	0	0	0	0	0	0	0	0
496	0.0166667	0	0	0.133333	0.0857143	0.177778	0	0	0	0	0	0	0	0	0	0	0	0	0	0.183333	0	0	0	0	0	0	0	0	0	0	0	0.0350877	0.3	0	0	0	0	0	0	0	0
498	0.0333333	0	0	0.12	0.0857143	0.244444	0	0	0	0	0	0	0	0	0	0	0	0	0	0.183333	0	0	0	0	0	0	0	0.00444444	0	0	0	0.0421053	0.3	0	0	0	0	0	0	0	0
500	0.05	0	0	0.12	0.0857143	0.244444	0	0	0	0	0	0	0	0	0	0	0	0	0	0.2	0	0	0	0	0	0	0	0.00888889	0	0	0	0.0491228	0.3	0	0	0	0	0	0	0	0
502	0.05	0	0	0.12	0.0857143	0.244444	0	0	0	0	0	0.0166667	0	0	0	0	0	0	0	0.183333	0	0	0	0	0	0	0	0.0133333	0	0	0	0.045614	0.3	0	0	0	0	0	0.00350877	0	0
504	0.0666667	0	0	0.12	0.0857143	0.244444	0	0	0	0	0	0.05	0	0	0	0	0	0	0	0.166667	0	0	0	0	0	0	0	0.00888889	0	0	0	0.0350877	0.3	0	0	0	0	0	0.00701754	0	0
506	0.116667	0	0	0.12	0.0857143	0.288889	0	0	0	0	0	0.0833333	0	0	0	0	0	0	0	0.15	0	0	0	0	0	0	0	0.00444444	0	0	0	0.0245614	0.3	0	0	0	0	0	0.0105263	0	0
508	0.15	0	0	0.12	0.0857143	0.311111	0	0	0	0	0	0.0833333	0	0	0	0	0	0	0	0.15	0	0	0	0	0	0	0	0	0	0	0	0.0245614	0.3	0	0	0	0	0	0.00701754	0	0
510	0.166667	0	0	0.12	0.0857143	0.355556	0	0	0	0	0	0.05	0	0	0	0	0	0	0	0.15	0	0	0	0	0	0	0	0	0	0	0	0.0245614	0.3	0	0	0	0	0	0.00350877	0	0.00416667
512	0.133333	0	0	0.12	0.0857143	0.377778	0	0	0	0	0	0.0166667	0	0	0	0	0	0	0	0.15	0	0	0	0	0	0	0	0	0	0	0	0.0210526	0.3	0	0	0	0	0	0	0	0.0125
514	0.133333	0	0	0.12	0.0857143	0.377778	0	0	0	0	0	0	0	0	0	0	0	0	0	0.166667	0	0	0	0	0	0	0	0	0	0	0	0.0105263	0.3	0	0	0	0	0	0	0	0.025
516	0.133333	0	0	0.12	0.0857143	0.311111	0	0	0	0	0	0.0166667	0	0	0	0	0	0	0	0.183333	0	0	0	0	0	0	0	0	0	0	0	0.00701754	0.3	0	0	0	0	0	0	0	0.0291667
518	0.133333	0	0	0.12	0.0857143	0.2	0	0	0	0	0	0.05	0	0	0	0	0	0	0	0.2	0	0	0	0	0	0	0.0037037	0	0	0	0	0.00701754	0.3	0	0	0	0	0	0	0	0.025
520	0.1	0	0	0.12	0.0857143	0.0888889	0	0	0.0166667	0	0	0.1	0	0	0	0	0	0	0	0.2	0	0	0	0	0	0	0.0148148	0	0	0	0	0.0140351	0.266667	0	0	0	0	0.00512821	0.00350877	0	0.0125
522	0.05	0	0	0.12	0.0857143	0.0222222	0	0	0.05	0	0	0.15	0	0	0	0	0	0	0	0.2	0	0	0	0	0	0	0.037037	0	0	0	0	0.0140351	0.233333	0	0	0	0	0.0102564	0.0105263	0	0.00416667
524	0.0166667	0	0	0.12	0.0857143	0	0	0	0.1	0	0	0.183333	0	0	0	0	0	0	0	0.216667	0	0	0	0	0	0	0.0703704	0.00444444	0	0	0	0.0140351	0.2	0	0	0	0	0.0205128	0.0175439	0	0
526	0	0	0	0.12	0.0857143	0	0	0	0.133333	0	0	0.183333	0	0	0	0	0	0	0	0.216667	0	0	0	0	0	0	0.103704	0.0133333	0	0.00289855	0	0.0105263	0.233333	0	0	0	0	0.0205128	0.0175439	0	0
528	0	0	0	0.12	0.0857143	0.0222222	0	0	0.15	0	0	0.133333	0	0	0	0	0	0	0	0.25	0	0	0	0	0	0	0.125926	0.0266667	0	0.00869565	0	0.0140351	0.266667	0	0	0	0	0.0205128	0.0105263	0	0
530	0	0	0	0.12	0.0857143	0.0444444	0	0	0.15	0	0	0.0666667	0	0	0	0	0	0	0	0.266667	0	0	0	0	0	0	0.12963	0.0355556	0	0.0173913	0	0.0210526	0.3	0	0	0	0	0.0102564	0.00350877	0	0
532	0	0	0.0166667	0.12	0.0857143	0.0666667	0	0	0.15	0	0	0.0166667	0	0	0	0	0.00952381	0	0	0.3	0	0	0	0	0	0	0.118519	0.04	0	0.0231884	0	0.0280702	0.3	0	0	0	0	0.00512821	0	0	0
534	0	0	0.05	0.12	0.0857143	0.0444444	0	0	0.133333	0	0	0	0	0	0	0	0.0285714	0	0	0.266667	0	0	0	0	0	0	0.103704	0.04	0	0.026087	0	0.0315789	0.3	0	0	0	0	0	0	0	0
536	0	0	0.0833333	0.12	0.0857143	0.0222222	0	0	0.1	0	0	0	0	0	0	0	0.0571429	0	0	0.216667	0	0	0	0	0	0	0.0851852	0.04	0	0.026087	0	0.0315789	0.3	0	0	0	0	0	0	0	0.00416667
538	0	0	0.0833333	0.12	0.0857143	0.0222222	0	0	0.05	0	0	0	0	0	0	0	0.0761905	0	0	0.166667	0	0	0	0	0	0	0.0740741	0.04	0	0.026087	0	0.0350877	0.3	0	0	0	0	0	0	0	0.0166667
540	0	0	0.05	0.12	0.0857143	0.0666667	0	0	0.0166667	0	0	0	0	0	0	0	0.0857143	0	0	0.15	0	0	0	0	0	0	0.0703704	0.04	0	0.026087	0	0.0385965	0.3	0	0	0	0	0	0	0	0.0333333
542	0	0	0.0166667	0.12	0.0857143	0.177778	0	0	0	0	0	0	0	0	0	0	0.0857143	0	0	0.15	0	0	0	0	0	0	0.0666667	0.0444444	0	0.0231884	0	0.0385965	0.3	0	0	0	0	0	0.00350877	0	0.0416667
544	0	0	0	0.12	0.0857143	0.288889	0	0	0	0	0	0	0	0	0	0	0.0857143	0	0	0.15	0	0	0	0	0	0	0.062963	0.0488889	0	0.0173913	0	0.0280702	0.3	0	0	0	0	0	0.00701754	0	0.0333333
546	0	0	0	0.12	0.0857143	0.377778	0	0	0	0	0	0	0	0	0	0	0.0857143	0	0	0.15	0	0	0	0	0	0	0.0555556	0.0533333	0	0.00869565	0	0.0175439	0.3	0	0	0	0	0	0.0105263	0	0.0166667
548	0	0	0	0.12	0.0857143	0.355556	0	0	0	0	0	0	0	0	0	0	0.0857143	0	0	0.15	0	0	0	0	0	0	0.0666667	0.0488889	0	0.00289855	0	0.0140351	0.3	0	0	0	0	0	0.00701754	0	0.00416667
550	0	0	0	0.12	0.0857143	0.288889	0	0	0	0	0	0	0	0	0	0	0.0857143	0	0	0.15	0	0	0	0	0	0	0.0851852	0.0444444	0	0	0	0.0210526	0.3	0	0	0	0	0	0.00701754	0	0
552	0	0	0	0.12	0.0857143	0.222222	0	0	0	0	0	0	0	0	0	0	0.0857143	0	0	0.15	0	0	0	0	0	0	0.107407	0.04	0	0	0	0.0280702	0.3	0	0	0	0	0	0.0105263	0	0
554	0	0	0	0.12	0.0857143	0.2	0	0	0	0	0	0	0	0	0	0	0.0857143	0	0	0.133333	0	0	0	0	0	0.00606061	0.114815	0.04	0	0	0	0.0315789	0.3	0	0	0	0	0	0.0175439	0	0
556	0	0	0	0.12	0.0857143	0.2	0	0	0.0166667	0	0	0	0	0	0.0133333	0	0.0857143	0	0	0.116667	0	0	0	0	0	0.0121212	0.1	0.04	0	0	0	0.0315789	0.3	0	0	0	0	0	0.0175439	0	0.00416667
558	0	0	0	0.12	0.0857143	0.2	0	0	0.05	0	0	0	0	0	0.0266667	0.0166667	0.0761905	0	0	0.1	0	0	0	0	0	0.0181818	0.0666667	0.04	0	0.00289855	0	0.0350877	0.3	0	0	0	0	0	0.0140351	0	0.0125
560	0	0	0	0.12	0.0857143	0.2	0	0	0.0833333	0	0	0	0	0	0.0533333	0.0333333	0.0571429	0	0	0.116667	0	0	0	0	0	0.0181818	0.0296296	0.04	0	0.00869565	0	0.0421053	0.3	0	0	0	0	0	0.0140351	0	0.025
562	0	0	0.0166667	0.12	0.0857143	0.2	0	0	0.0833333	0	0	0	0	0	0.0666667	0.0666667	0.0285714	0.0166667	0	0.133333	0	0	0	0	0	0.0242424	0.00740741	0.04	0	0.0173913	0	0.0526316	0.3	0	0	0	0	0	0.0210526	0	0.0333333
564	0	0.0166667	0.0333333	0.12	0.0857143	0.2	0	0	0.05	0	0	0	0	0	0.08	0.0666667	0.00952381	0.05	0	0.15	0	0	0	0	0	0.0363636	0	0.04	0	0.0231884	0	0.0596491	0.3	0	0	0	0	0	0.0245614	0	0.0333333
566	0	0.05	0.05	0.12	0.0857143	0.2	0	0	0.0166667	0	0	0	0	0	0.0666667	0.0666667	0	0.1	0	0.15	0	0	0	0	0	0.0424242	0	0.04	0	0.026087	0	0.0596491	0.3	0	0	0	0	0	0.0210526	0	0.025
568	0	0.1	0.0333333	0.12	0.0857143	0.2	0	0	0	0	0	0	0	0	0.04	0.0333333	0	0.116667	0	0.15	0	0	0	0	0	0.0363636	0	0.04	0	0.026087	0	0.0526316	0.3	0	0	0	0	0	0.0105263	0	0.0125
570	0	0.133333	0.0166667	0.12	0.0857143	0.177778	0	0.0166667	0	0	0	0	0	0	0.0133333	0.0166667	0	0.1	0	0.15	0	0	0	0	0	0.0181818	0	0.04	0	0.026087	0	0.0421053	0.3	0	0	0	0	0	0.00350877	0	0.00416667
572	0	0.133333	0	0.12	0.0857143	0.133333	0	0.05	0	0	0	0	0	0	0	0	0	0.0666667	0	0.15	0	0	0	0	0	0.00606061	0	0.04	0	0.026087	0	0.0350877	0.3	0	0	0	0	0	0	0	0
574	0	0.116667	0	0.12	0.0857143	0.0666667	0	0.1	0	0	0	0	0	0	0	0	0	0.0666667	0	0.166667	0	0	0	0	0	0.00606061	0	0.04	0	0.026087	0	0.0315789	0.3	0	0	0	0	0	0	0	0
576	0	0.0833333	0	0.12	0.0857143	0.0222222	0	0.133333	0.0333333	0	0	0.0166667	0	0	0	0	0	0.1	0	0.2	0	0	0	0	0	0.0121212	0	0.04	0	0.026087	0	0.0315789	0.3	0	0	0	0	0	0	0	0
578	0	0.0666667	0	0.12	0.0857143	0	0	0.15	0.0666667	0	0	0.05	0	0	0	0	0	0.133333	0	0.25	0	0	0	0	0	0.0242424	0	0.04	0	0.0231884	0	0.0315789	0.3	0	0	0	0	0	0	0	0
580	0	0.0333333	0	0.12	0.0857143	0	0	0.15	0.1	0	0.0111111	0.1	0	0	0	0	0.00952381	0.15	0	0.283333	0	0	0	0	0	0.0242424	0	0.04	0	0.0173913	0	0.0315789	0.3	0	0	0	0	0	0	0	0
582	0	0.0333333	0	0.12	0.0857143	0	0	0.15	0.0666667	0	0.0222222	0.133333	0	0	0	0	0.0285714	0.15	0	0.3	0	0	0	0	0	0.030303	0	0.04	0	0.00869565	0	0.0315789	0.3	0	0	0	0	0	0	0	0
584	0	0.05	0	0.12	0.0857143	0	0	0.15	0.05	0	0.0444444	0.15	0	0	0.0133333	0	0.0571429	0.15	0	0.3	0	0	0	0	0	0.030303	0	0.04	0	0.00289855	0	0.0350877	0.3	0	0	0	0	0	0	0	0
586	0	0.1	0	0.12	0.0857143	0	0	0.15	0.0333333	0	0.0555556	0.15	0	0	0.0266667	0	0.0761905	0.15	0	0.3	0	0	0	0	0	0.0424242	0	0.04	0	0	0	0.0385965	0.3	0	0	0	0	0	0	0	0
588	0.0166667	0.116667	0	0.12	0.0857143	0.0222222	0	0.15	0.05	0	0.0777778	0.133333	0	0	0.04	0	0.0857143	0.15	0	0.283333	0	0	0	0	0	0.0484848	0	0.04	0	0	0	0.0421053	0.3	0	0	0	0	0	0	0	0
590	0.05	0.1	0	0.12	0.0857143	0.0666667	0	0.15	0.0333333	0	0.0888889	0.1	0	0	0.0266667	0	0.0857143	0.15	0	0.25	0	0	0	0	0	0.0484848	0	0.04	0	0	0	0.0350877	0.3	0	0	0	0	0	0	0	0
592	0.1	0.05	0	0.12	0.0857143	0.133333	0	0.15	0.0166667	0	0.1	0.05	0	0	0.0133333	0	0.0857143	0.15	0	0.216667	0	0	0	0	0	0.0363636	0	0.04	0	0	0	0.0280702	0.3	0	0	0.0031746	0	0	0	0	0
594	0.133333	0.0166667	0	0.12	0.0857143	0.177778	0	0.15	0	0	0.1	0.0166667	0	0	0	0	0.0761905	0.15	0	0.2	0	0	0	0	0	0.0242424	0	0.04	0	0	0	0.0210526	0.3	0	0	0.00952381	0	0	0	0	0
596	0.15	0	0	0.12	0.0857143	0.2	0	0.15	0	0	0.1	0	0	0	0	0	0.0571429	0.15	0	0.2	0	0	0	0	0	0.0242424	0	0.04	0	0	0	0.0210526	0.3	0	0	0.015873	0	0	0	0	0
598	0.15	0	0	0.12	0.0857143	0.2	0	0.15	0	0	0.1	0	0	0	0	0	0.0285714	0.15	0	0.183333	0	0	0	0	0	0.0363636	0	0.04	0	0.00289855	0	0.0210526	0.3	0	0	0.0190476	0	0	0	0	0
600	0.15	0	0	0.12	0.0857143	0.2	0	0.133333	0	0	0.1	0	0	0	0	0	0.00952381	0.15	0	0.166667	0	0	0	0	0	0.0424242	0	0.04	0	0.00869565	0	0.0175439	0.3	0	0	0.0190476	0	0	0	0	0
602	0.15	0	0	0.12	0.0857143	0.2	0	0.1	0	0	0.1	0	0	0	0	0	0.00952381	0.15	0	0.15	0	0	0	0	0	0.0363636	0	0.04	0	0.0173913	0	0.0140351	0.3	0	0	0.0253968	0	0	0	0	0
604	0.15	0	0	0.12	0.0857143	0.2	0	0.05	0	0	0.1	0	0	0	0	0	0.0190476	0.15	0	0.15	0	0	0	0	0	0.0181818	0	0.04	0	0.0231884	0	0.00701754	0.3	0	0	0.0349206	0	0	0	0	0
606	0.133333	0	0	0.12	0.0857143	0.2	0	0.0166667	0	0	0.1	0	0	0	0	0	0.0380952	0.15	0	0.15	0	0	0	0	0	0.00606061	0	0.04	0	0.026087	0	0.00350877	0.3	0	0	0.047619	0	0	0	0	0.00416667
608	0.1	0	0	0.12	0.0857143	0.2	0	0	0.0166667	0	0.1	0	0	0	0	0	0.047619	0.15	0	0.15	0	0	0	0	0	0	0	0.04	0	0.026087	0	0	0.3	0	0	0.0539683	0	0	0	0	0.0125
610	0.05	0	0	0.12	0.0857143	0.2	0	0	0.05	0	0.111111	0	0	0	0	0	0.0666667	0.15	0	0.15	0	0	0	0	0	0.00606061	0	0.04	0	0.026087	0	0	0.3	0	0	0.0571429	0	0	0	0	0.025
612	0.0166667	0	0	0.12	0.0857143	0.2	0	0	0.1	0	0.133333	0	0	0	0	0	0.0666667	0.15	0	0.15	0	0	0	0	0	0.0121212	0	0.04	0	0.026087	0	0	0.333333	0	0	0.0571429	0	0	0	0	0.0333333
614	0	0	0	0.12	0.0857143	0.2	0	0	0.133333	0	0.166667	0	0	0	0.0133333	0	0.0571429	0.15	0	0.15	0	0	0	0	0	0.0242424	0	0.04	0	0.026087	0	0.00350877	0.4	0	0	0.0571429	0	0	0	0	0.0333333
616	0	0	0	0.12	0.0857143	0.2	0	0	0.15	0	0.177778	0	0	0	0.0266667	0	0.0285714	0.15	0	0.15	0	0	0	0	0	0.030303	0	0.04	0	0.026087	0	0.00701754	0.466667	0	0	0.0603175	0	0	0.00350877	0	0.025
618	0	0	0	0.12	0.0857143	0.2	0	0	0.15	0.0222222	0.166667	0	0	0	0.04	0	0.00952381	0.15	0	0.15	0	0	0	0	0	0.0424242	0	0.04	0	0.026087	0	0.0105263	0.466667	0	0	0.0634921	0	0	0.0105263	0	0.0125
620	0	0	0	0.12	0.0857143	0.2	0	0	0.15	0.0444444	0.133333	0	0	0	0.0266667	0	0	0.15	0	0.15	0	0	0	0	0	0.0484848	0	0.04	0	0.026087	0	0.00701754	0.4	0	0	0.0634921	0	0	0.0210526	0	0.00416667
622	0	0	0	0.12	0.0857143	0.2	0	0	0.15	0.0666667	0.1	0	0	0	0.0133333	0	0.00952381	0.15	0	0.15	0	0	0	0	0	0.0545455	0	0.04	0	0.026087	0	0.00350877	0.333333	0	0	0.0539683	0	0	0.0245614	0	0
624	0	0	0	0.133333	0.0857143	0.2	0	0	0.15	0.0444444	0.0666667	0	0	0	0.0133333	0	0.0285714	0.15	0	0.15	0	0	0	0	0	0.0484848	0	0.04	0	0.026087	0	0	0.3	0	0	0.0412698	0	0	0.0210526	0	0
626	0	0	0	0.16	0.0857143	0.2	0	0	0.15	0.0222222	0.0333333	0	0	0	0.0266667	0.0166667	0.0571429	0.15	0	0.15	0	0	0	0	0	0.0424242	0	0.04	0	0.0289855	0	0.00701754	0.3	0	0	0.0285714	0	0	0.0105263	0	0.00416667
628	0	0	0	0.2	0.0857143	0.2	0	0	0.15	0	0.0111111	0	0	0	0.0533333	0.0333333	0.0761905	0.15	0	0.15	0	0	0	0	0	0.0363636	0	0.04	0	0.0318841	0	0.0175439	0.3	0	0	0.0190476	0	0	0.00350877	0	0.0125
630	0	0	0	0.24	0.0857143	0.2	0	0	0.15	0	0	0	0	0	0.0666667	0.05	0.0857143	0.15	0	0.15	0	0	0	0	0	0.0363636	0	0.04	0	0.0347826	0	0.0280702	0.3	0	0	0.00952381	0	0	0	0	0.025
632	0	0	0	0.253333	0.0857143	0.2	0	0	0.15	0	0	0	0	0	0.0933333	0.0333333	0.0857143	0.15	0	0.15	0	0	0	0	0	0.0363636	0	0.04	0	0.0318841	0	0.0245614	0.3	0	0	0.0031746	0	0	0	0	0.0333333
634	0	0	0	0.253333	0.0857143	0.2	0	0	0.15	0	0	0	0	0	0.0933333	0.0166667	0.0857143	0.15	0	0.15	0	0	0	0	0	0.030303	0	0.04	0	0.0318841	0	0.0210526	0.3	0	0	0	0	0	0	0	0.0375
636	0	0	0	0.226667	0.0857143	0.2	0	0	0.15	0	0	0	0	0	0.0933333	0	0.0857143	0.15	0	0.15	0	0	0	0	0	0.030303	0	0.04	0	0.0318841	0	0.0245614	0.3	0	0	0	0	0	0	0	0.0333333
638	0	0	0	0.226667	0.0761905	0.2	0	0	0.15	0	0	0	0	0	0.08	0	0.0857143	0.15	0	0.15	0	0	0	0	0	0.030303	0	0.04	0	0.0347826	0	0.0350877	0.333333	0	0	0.0031746	0	0	0	0	0.025
640	0	0	0	0.226667	0.0571429	0.2	0	0	0.15	0	0	0	0	0	0.08	0	0.0857143	0.15	0	0.15	0	0	0	0	0	0.0363636	0	0.04	0	0.0318841	0	0.0350877	0.366667	0	0	0.00952381	0	0	0	0	0.0125
642	0	0	0	0.24	0.0285714	0.2	0	0	0.15	0	0	0	0	0	0.0666667	0	0.0857143	0.15	0	0.15	0	0	0	0	0	0.0363636	0	0.04	0	0.0289855	0	0.0210526	0.4	0	0	0.015873	0	0	0	0	0.00833333
644	0	0	0	0.24	0.0190476	0.2	0	0	0.15	0	0	0	0	0	0.0533333	0	0.0857143	0.15	0	0.15	0	0	0	0	0	0.0363636	0	0.04	0	0.026087	0	0.00701754	0.366667	0	0	0.015873	0	0	0	0	0.0125
646	0	0	0	0.253333	0.0285714	0.2	0	0	0.15	0	0	0	0	0	0.04	0	0.0857143	0.15	0	0.15	0	0	0	0	0	0.0424242	0	0.04	0	0.0231884	0	0	0.333333	0	0	0.0126984	0	0	0	0	0.025
648	0	0	0	0.266667	0.0666667	0.2	0	0	0.15	0	0	0	0	0.0222222	0.04	0	0.0761905	0.15	0	0.15	0	0	0	0	0	0.0484848	0	0.04	0	0.0173913	0	0	0.3	0	0	0.0126984	0	0	0.00350877	0	0.0333333
650	0	0	0	0.28	0.104762	0.2	0	0	0.15	0	0	0	0	0.0666667	0.0266667	0	0.0666667	0.15	0	0.15	0	0	0	0.00606061	0	0.0545455	0	0.04	0	0.0115942	0	0	0.3	0	0	0.0222222	0	0	0.00701754	0	0.0375
652	0	0	0	0.266667	0.133333	0.2	0	0	0.15	0	0	0	0	0.111111	0.0133333	0	0.047619	0.15	0	0.15	0	0	0	0.0121212	0	0.0484848	0	0.04	0	0.0115942	0	0	0.333333	0	0	0.0349206	0	0	0.0105263	0	0.0333333
654	0	0	0	0.24	0.133333	0.2	0	0	0.15	0	0	0	0	0.111111	0	0	0.0380952	0.15	0	0.15	0	0	0	0.0242424	0	0.0424242	0	0.04	0	0.0144928	0	0	0.366667	0	0	0.047619	0	0	0.00701754	0	0.025
656	0	0	0	0.213333	0.114286	0.2	0	0	0.15	0	0	0	0	0.0666667	0	0	0.0190476	0.15	0	0.15	0	0	0	0.0242424	0	0.0363636	0	0.04	0	0.0144928	0	0	0.4	0	0	0.0507937	0	0	0.00350877	0	0.0125
658	0	0	0	0.2	0.0952381	0.2	0	0	0.15	0	0	0	0	0.0222222	0	0	0.00952381	0.15	0	0.15	0	0	0	0.030303	0	0.0363636	0	0.04	0	0.0115942	0	0.00350877	0.4	0	0	0.0507937	0	0	0	0	0.00416667
660	0	0	0	0.213333	0.0857143	0.2	0	0	0.15	0	0	0	0	0	0	0	0	0.15	0	0.15	0	0	0	0.030303	0	0.0363636	0	0.04	0	0.0115942	0	0.00701754	0.4	0	0	0.047619	0	0	0	0	0
662	0	0	0	0.213333	0.0857143	0.2	0	0	0.15	0	0	0	0	0	0	0	0	0.15	0	0.15	0	0	0	0.0363636	0	0.0363636	0	0.04	0	0.0144928	0	0.0105263	0.4	0	0	0.047619	0	0	0	0	0
664	0	0	0	0.213333	0.0857143	0.2	0	0	0.15	0	0	0	0	0	0	0.0166667	0	0.15	0	0.15	0	0.00952381	0	0.030303	0	0.0363636	0	0.04	0	0.0173913	0	0.00701754	0.366667	0	0	0.0444444	0	0	0	0	0.00416667
666	0	0	0	0.2	0.0857143	0.2	0	0	0.15	0	0	0	0	0	0	0.0333333	0	0.15	0	0.15	0	0.0190476	0	0.0181818	0	0.030303	0	0.04	0	0.0173913	0	0.00350877	0.333333	0	0	0.0380952	0	0	0	0	0.0125
668	0	0	0	0.213333	0.0857143	0.2	0	0	0.15	0	0	0	0	0	0	0.05	0	0.15	0	0.15	0	0.0285714	0	0.00606061	0	0.0242424	0	0.0444444	0	0.0202899	0	0	0.3	0	0	0.031746	0	0	0	0	0.025
670	0	0	0	0.213333	0.0857143	0.2	0	0	0.15	0	0.0111111	0	0	0	0	0.0333333	0	0.15	0	0.15	0	0.0190476	0	0	0	0.0181818	0	0.0533333	0	0.0231884	0	0	0.3	0	0	0.0253968	0	0	0	0	0.0333333
672	0	0	0	0.2	0.0761905	0.2	0	0	0.15	0	0.0222222	0	0	0	0	0.0166667	0	0.15	0	0.15	0	0.00952381	0	0	0	0.0242424	0	0.0622222	0	0.026087	0	0	0.3	0	0	0.0190476	0	0	0	0	0.0333333
674	0	0	0	0.16	0.0571429	0.2	0	0	0.15	0	0.0333333	0	0	0	0	0	0	0.15	0	0.15	0	0	0	0	0	0.030303	0	0.0666667	0	0.026087	0	0	0.3	0	0	0.0126984	0	0	0	0	0.025
676	0	0	0	0.133333	0.0285714	0.2	0	0	0.15	0	0.0222222	0	0	0	0	0	0	0.15	0	0.15	0	0	0	0	0	0.0363636	0	0.0666667	0	0.026087	0	0.00350877	0.3	0	0	0.0126984	0	0	0	0	0.0125
678	0	0	0	0.12	0.00952381	0.2	0	0	0.15	0	0.0111111	0	0	0	0	0	0	0.15	0	0.15	0	0	0	0	0	0.0363636	0	0.0666667	0	0.0231884	0	0.0105263	0.3	0	0	0.0190476	0	0	0	0	0.00416667
680	0	0	0	0.12	0	0.2	0	0.0166667	0.15	0	0	0	0	0	0	0	0	0.15	0	0.15	0	0	0	0	0	0.0363636	0	0.0666667	0	0.0202899	0	0.0210526	0.3	0	0	0.0253968	0	0	0	0	0
682	0	0	0	0.12	0	0.2	0	0.05	0.15	0	0	0	0	0	0	0	0	0.15	0	0.15	0	0	0	0	0	0.0424242	0.0037037	0.0666667	0	0.0173913	0	0.0280702	0.3	0	0	0.031746	0	0	0	0	0
684	0	0	0.0166667	0.12	0	0.2	0	0.1	0.15	0	0	0	0	0	0	0	0	0.15	0	0.15	0	0	0	0	0	0.0484848	0.0111111	0.0711111	0	0.0202899	0	0.0315789	0.3	0	0	0.0349206	0	0	0	0	0
686	0	0	0.05	0.133333	0	0.2	0	0.133333	0.133333	0	0	0	0	0	0	0	0	0.15	0	0.15	0	0	0	0	0	0.0484848	0.0222222	0.0711111	0	0.0231884	0	0.0315789	0.3	0	0	0.0380952	0	0	0	0	0
688	0	0	0.1	0.146667	0	0.2	0	0.133333	0.1	0	0	0	0	0	0	0	0	0.15	0	0.15	0	0	0	0	0	0.0363636	0.0296296	0.0666667	0	0.0231884	0	0.0280702	0.3	0	0	0.0380952	0	0	0	0.0133333	0
690	0.0333333	0	0.133333	0.16	0	0.2	0	0.116667	0.05	0	0	0	0	0	0	0	0	0.133333	0	0.15	0	0.00952381	0	0	0	0.0181818	0.0296296	0.0533333	0	0.0202899	0	0.0210526	0.3	0	0	0.0412698	0	0	0	0.04	0
692	0.0833333	0	0.15	0.146667	0	0.2	0	0.1	0.0166667	0	0	0	0	0	0	0	0	0.1	0	0.15	0	0.0285714	0	0	0	0.00606061	0.0222222	0.0488889	0	0.0173913	0	0.0105263	0.3	0	0	0.0444444	0	0	0	0.0666667	0
694	0.15	0	0.133333	0.133333	0	0.2	0	0.116667	0	0	0	0	0	0	0	0	0	0.05	0	0.15	0	0.0571429	0	0	0	0	0.0111111	0.0533333	0	0.0202899	0	0.00350877	0.3	0	0	0.0412698	0	0	0	0.0666667	0
696	0.183333	0	0.1	0.12	0	0.2	0	0.116667	0	0	0	0	0	0	0	0	0	0.0166667	0	0.15	0	0.0761905	0	0	0	0	0.0037037	0.0666667	0	0.0202899	0	0.00350877	0.3	0	0	0.031746	0	0	0	0.04	0
698	0.216667	0	0.05	0.12	0	0.2	0	0.1	0	0	0	0.0166667	0	0	0	0	0	0	0	0.15	0	0.0857143	0	0	0	0	0.0037037	0.0755556	0	0.0173913	0	0.0105263	0.3	0	0	0.0222222	0	0	0	0.0133333	0

[truncated: 8 more sheets: Fig_3_f, Fig_3_g_h, Fig_4_c, Fig_4_d, Fig_5_b, Fig_5_g, Fig_6_c, Fig_6_d]
